# Supplementary material for: Can we predict when to start renal replacement therapy in patients with chronic kidney disease using 6 months of clinical data?
Source: PLoS One. 2018 Oct 4;13(10):e0204586. doi: 10.1371/journal.pone.0204586 (PMC6171856; doi:10.1371/journal.pone.0204586)
Supplement: S1 Table — (CSV) [file pone.0204586.s004.csv]

patno	sex	obsday	obsmon	age	dm	htn	gn	sle	ckd	balbumin_0mon	bcreatinine_0mon	bhemoglobin_0mon	biocarbonate_0mon	BUN_0mon	calcium_0mon	phosphorus_0mon	potassium_0mon	ualbumin_0mon	ucreatinine_0mon	CCR1_0mon	CCR2_0mon	protein_0mon	uhemoglobin_0mon	balbumin_6mon	bcreatinine_6mon	bhemoglobin_6mon	biocarbonate_6mon	BUN_6mon	calcium_6mon	phosphorus_6mon	potassium_6mon	ualbumin_6mon	ucreatinine_6mon	CCR1_6mon	CCR2_6mon	protein_6mon	uhemoglobin_6mon	balbumin_mean	bcreatinine_mean	bhemoglobin_mean	biocarbonate_mean	BUN_mean	calcium_mean	phosphorus_mean	potassium_mean	ualbumin_mean	ucreatinine_mean	CCR1_mean	CCR2_mean
1	0	1847	61	66	1	0	0	0	0	3.7	1.6	11.9	23	23.5	9.1	4.3	4.9			46.19458452	44.23518959	3+																3.7	1.433333333	11.75	22	20.86666667	9.1	4.3	4.866666667			52.92918271	51.02614122
2	0	322	10	49	0	0	0	0	1	4.9	1.5	13.6	27	21	9.4	3.5	4		33.6	52.86811512	53.90762636	Neg																4.5	1.416666667	12.9	25.83333333	17.2	9.24	3.575	3.966666667		65.1	56.60540602	57.80578258
3	1	4879	160	48	1	0	0	0	0	3.7	1.3		31	37.2	8.5	4.8	4.6			46.46588891	48.48764818																	3.7	1.175		29.5	31.55	8.375	4.425	4.75			52.52971933	55.14533462
4	0	675	23	44	0	1	0	0	0	4.5	4.3	8.9	23	49.1	9	3.1	5.3			16.02763535	15.62179749	2+		4.7	4	10.5	20	53.8	9.1	2.4	6.5			17.42267442	17.04919339			4.566666667	4.683333333	9.7	20.33333333	61.33333333	9.016666667	3.916666667	5.883333333			14.67046461	14.24279353
5	1	531	17	62	0	1	0	0	0	2.3	3.6	9.1	30	21.4	7.3	2.8	3.4			13.61721362	12.82404338																	2.4	3.7	9.225	31.5	23.575	7.725	1.7	3.375			13.32564309	12.51516519
6	1	225	8	67	0	0	0	0	0	2.6	3.7	8.8	21	45.2	7.5	3.2	5.3		99.4	12.98730007	11.98435193	4+		2.8	8	8.7	20	68.5	8.4	4.6	4.6			5.334059055	4.717746967	4+		2.833333333	5.2	9.216666667	21.5	52.95	8.116666667	3.55	5.3		82.35	10.26356997	9.400577718
7	0	2041	68	58	1	1	0	0	0		1.8		29	17.5			4.1			41.39544834	40.5597709	3+																	1.75		28.5	18.6			4.3			42.80671963	42.01076028
8	1	958	31	63	1	0	0	0	0	4.4	1	12.8	23	23.3	9.8	4.5	4.9		115.6	59.51832739	59.87223206	Neg																4.4	1	12.7	23	23.3	9.8	4.5	4.9		115.6	59.51832739	59.87223206
9	1	1685	56	72	0	1	0	0	0	4	4.6	9.4	18	46	8.2	4.4	5.8			9.955333538	8.886556668	Trace																4	4.6	9.4	18	46	8.2	4.4	5.8			9.955333538	8.886556668
10	0	1934	63	70	0	1	0	0	0	3.5	1.4	11.3	27	11.8	8	2.5	3.3			53.25081867	50.58024557			4	1.3	12.7	19	11.3	8.7	2.8	4.1			58.00526477	55.32127945			3.75	1.333333333	12.025	22.33333333	11.5	8.35	2.65	3.85			56.4204494	53.74093483
11	1	2233	74	65	1	0	0	0	0	4.6	1.1	11.5		15.5	9.6	3.7				52.9819916	52.60782837	Neg		4.6	1	12.8	26	13.6	9.8	3.8	4.4			59.14192254	59.0329017	Neg		4.557142857	1.042857143	12.04285714	26	14.74285714	9.542857143	3.728571429	4.4			56.50195213	56.27929885
12	1	2592	85	72	0	1	0	0	0	3.9	1	11.9	22	16	9	2.6	4.2			57.92664193	56.23513385	Neg																3.9	1	11.9	22	16	9	2.6	4.2			57.92664193	56.23513385
13	0	1560	51	62	0	1	0	0	0	4.8	1.5	13.7		21.8	9.2	2.7				50.40204042	49.1935603			5.2	1.6	13.8		21.3					30.8	46.78460545	45.50106147	Trace		5	1.5	13.75		22.1	9.2	2.7			30.8	50.58855297	49.38917615
14	1	1017	34	47	0	0	1	0	0	4	1.1	12	23	25.3	8.9	3.6	4.5		79.2	56.58662938	59.75517946	3+		4	1.2	11.1	27	18	9.2	3.4	4		95.8	50.96238217	53.41441869	3+		3.933333333	1.133333333	11.46666667	25.33333333	19.5	8.866666667	3.2	4.133333333		76.2	54.63143823	57.50307798
15	0	306	10	60	1	0	0	0	0	2.8	2	10.5	24	19.5	8.3	3.2	4.5		28.8	36.40488181	35.22547687	3+		2.8	3.2	11	24	26.6	7.8	4.1	4.6			21.16436123	19.95610692			3.071428571	2.757142857	10.7375	23	25.94285714	8	3.842857143	4.871428571		28.8	25.98843928	24.76993203
16	1	231	7	56	0	0	0	0	0	4.1	1.1	12.3	29	11.8	9	4.2	3.9		105.5	54.60941464	56.09839519	2+																4.1	1.125	12.35	27.33333333	12.56666667	8.866666667	3.733333333	3.9		61.03333333	53.30514372	54.69800249
17	0	606	20	69	1	0	0	0	0	4.3	4.3	9.1	20	40	8.9	4	5.5	78.7	83.9	14.62864097	13.11039136	2+		3.9	2.2	11.2	25	34.1	8.7	2.9	4.8		66	31.70084255	29.47745585	2+		4.055555556	2.733333333	9.725	23.76923077	32.275	9.022222222	3.466666667	5.24	78.7	81.9	26.97092965	24.93417357
18	1	330	11	44	0	1	0	0	0	3.8	6.5	9.4	21	63.2	7.9	6.5	5.3			7.382338291	7.121545162	2+																3.9	6.466666667	9.6	19.66666667	67.76666667	7.666666667	5.733333333	5.4			7.426762371	7.166461563
19	1	1995	65	61	1	0	0	0	0	3.8	1.2	11.6	27	20.2	8.9	4.5	4.8			48.54223127	48.70138175																	3.8	1.2	11.6	27	20.2	8.9	4.5	4.8			48.54223127	48.70138175
20	1	246	8	47	0	1	0	0	0	4.2	3.7	10.7	20	55.4	9	5.2	4.6			13.95648955	13.78679846	1+																3.575	3.68	9.325	19.33333333	48.08	8.2	4.55	4.04			14.05122831	13.8850502
21	1	2309	76	63	1	1	0	0	0	4.3	1	11	23	20.5	9	6	5.1			59.51832739	59.87223206	Neg																4.3	1	11.55	23	20.5	9	6	5.1			59.51832739	59.87223206
22	0	364	12	72	0	0	0	0	0		1.5	14.6								48.89507701	45.84809407																		1.5	14.6								48.89507701	45.84809407
23	1	1749	57	46	0	0	0	0	0	4.6	4	11.5	17	62.3	8.6	5.1	3.9			12.81149406	12.63392975	Neg																4.35	3.95	11.25	17	60.3	8.65	5.1	3.9			13.00141003	12.83027687
24	0	806	27	27	1	1	1	0	0	4.1	5.9	9.4	20	49.6	8.9	4.9	5.1			12.28521832	12.007255	4+		4.2	8.2	10.1	23	80.9	9.1	6.3	5			8.340626589	8.006459592			3.94	7.81875	8.62	18.6875	83.06875	8.76	5.46	4.90625			8.99791624	8.668901105
25	0	1488	48	62	1	1	0	0	0	2.3	2.7	9.6	22	51.2	7.2	3	3.4			25.57782711	24.1703977	3+																2.406666667	1.58125	9.36875	20.66666667	24.29375	7.66	2.92	3.45			49.70600889	48.52953498
26	0	3193	105	42	0	1	0	0	0	3.3	4.4	9	23	44.9	7.7	3.1	3.7	296.1		15.75610802	15.42127541	2+		4.2	2.3	13.6	22	30.9	9.1	3.4	4.4			33.15010627	33.5130374	2+		3.9	3.408333333	11.47	23.14285714	39.15	8.9	3.33	4.8	296.1		23.79877485	23.80334433
27	0	242	8	65	1	0	0	0	0	3.9	5.1	11.3	10	65.3	8.4	4.2	5		62.2	12.16061529	10.96098728	2+		3.7	3.5	8.6	26	18.8	9.1	3.6	3.7		118.9	18.7774671	17.27920476	3+		3.8	4.075	9.9875	16.33333333	49.38333333	8.744444444	3.677777778	5.211111111		95.43333333	16.00120718	14.61844489
28	1	1978	65	76	0	0	0	0	0	4.8	1	13.2	24	18.4	9.3	3.9	4.2			57.29433595	54.64973207	Neg																4.7	1	13.15	24	20.15	9.45	4.15	4.2			57.21841767	54.46321421
29	0	822	27	43	0	0	0	0	0	3.7	4.4	12.2	20	80.7	8.7	4.4	3.5			15.68102543	15.29707722																	3.7	4.4	12.2	20	80.7	8.7	4.4	3.5			15.68102543	15.29707722
30	1	684	23	71	0	1	0	0	0	4.1	1.3	13.8	28	9.4	9.4	3.5	4.3			42.91615213	41.22129194	Neg		4.2	1	14.5	20	19.8	8.9	2.7	4.2			58.09134136	56.60816956	Neg		4.285714286	1.085714286	14.18	23	12.54285714	9.485714286	3.442857143	4.255555556			54.63601272	53.16497105
31	0	2224	74	51	0	0	0	0	0	4.1	1.4	14.4		18.5	9.4	3.7				56.78641413	57.7705746	1+																4.1	1.4	14.4		18.5	9.4	3.7				56.78641413	57.7705746
32	0	1497	49	49	1	1	1	0	0	3.4	1.7	11.2	19	37	8.4	4.9	5.2	341.5		45.75779462	46.3374143	3+																3.466666667	1.483333333	11.4	21	26	8.4	4.25	4.7	341.5		54.13326092	55.30053078
33	1	4408	145	45	0	0	0	0	0	3.9	1.3		23	23.5	8.1	3.3	4.8			47.07865866	49.50629626	1+		3.9	1.3	12.9	22	18.2	8.6	3.2	4			47.07865866	49.50629626			3.8	1.3	12.9	23.66666667	19.1	8.233333333	3	4.3			47.07865866	49.50629626
34	1	3267	108	70	0	0	0	0	0	4.2	1.3	12.3	19	20.1	10	2.4	4.7			43.03990646	41.5608413	Neg																4.2	1.3	12.3	19	20.1	10	2.4	4.7			43.03990646	41.5608413
35	1	364	12	69	0	0	0	0	0	4.5	1		30	16.1	9.7	4.1	4.4		27	58.42927319	57.44749992	Neg																4.5	1		30	16.1	9.7	4.1	4.4		27	58.42927319	57.44749992
36	0	1460	48	42	0	0	0	0	0	3.1	1.4	11.4	28	18.1	8.3	2.5	4.7			59.06926747	61.57235777	3+																2.95	1.4	11.25	26	19.65	8.2	2.9	4.7			59.06926747	61.57235777
37	1	392	13	56	1	1	0	0	0	4.4	1.1			21.8	9.2	3.6				54.60941464	56.09839519																	4.4	1.1			21.8	9.2	3.6				54.60941464	56.09839519
38	0	898	29	60	1	1	0	0	0	2.8	2.1	8.6	26	36.6	7.7	3.9	3.9			34.4117829	33.20771695	1+	1															2.934615385	2.196428571	8.766666667	23.60714286	40.33571429	8.136	5	3.896428571			32.88248307	31.66864251
39	0	1500	50	20	0	0	0	0	0	4.4	8.1	11.8	27	28.1	9.2	5.3	4.7			9.057579265	8.601212852	1+																4.4	8.1	11.8	27	28.1	9.2	5.3	4.7			9.057579265	8.601212852
40	1	663	22	80	0	0	1	0	0	3.9	2.4	8.6	21	42.8	8.3	4.2	4.5		35.1	20.6455192	18.44547678	2+		4.3	2.7	8.1	22	53	8.3	4.1	4.8			18.02170176	15.99729251			4.133333333	2.6	8.333333333	20.33333333	48.93333333	8.166666667	4.233333333	4.866666667		35.1	18.89630757	16.81335393
41	1	292	10	69	0	0	0	0	0	3.3	1.3	8.5		17.7	8.8	4.8				43.1658061	41.83248079	2+																3.3	1.3	8.5		17.7	8.8	4.8				43.1658061	41.83248079
42	0	3929	129	67	0	1	0	0	0	4.4	1.6	14.9	23	24.2	9.2	3.8	4.5			46.05378183	43.95388473	1+																4.2	1.45	13.975	24.66666667	20.825	8.966666667	3.466666667	4			51.76793567	49.62615877
43	0	1620	53	64	0	0	0	0	0	4.4	1.4	14.3	28	18.9	9.1	3.7	4.3			54.2283832	52.72907954	Neg				11.7												4.4	1.4	12.72222222	28	18.9	9.1	3.7	4.3			54.2283832	52.72907954
44	1	3480	114	72	1	0	0	0	0	4.3	1.2	15.4	21	27.6	9.4	4.5	3.8			46.9356887	45.11049646																	4.3	1.2	15.25	21	27.6	9.4	4.5	3.8			46.9356887	45.11049646
45	0	881	29	33	0	0	0	0	0	4	1.9	14.8	25	19.9	9.3	3.3	4.5			43.60868179	45.3062785	2+		4.1	2.5	11.5	24	34.1	9.2	3.8	5.1			31.77107022	32.51337278			4.016666667	2.233333333	12.98333333	24.33333333	25.61666667	9.216666667	3.633333333	4.6			36.65174408	37.77761408
46	1	4026	132	41	0	0	0	0	0		1.4			17.2						44.0443265	46.56749636	Neg																	1.45			17.3						42.3589539	44.70413733
47	1	1472	48	65	0	1	0	0	0	4.1	1.7	11.5	21	24.2	8.5	3.5	4.5			32.0595471	31.08002683	1+		3.8	1.6	11	23	26	8.6	3.3	5.4			34.27638171	33.23226998	1+		3.95	1.575	11.45	22.25	22.5	8.675	3.35	4.875			35.07597209	34.09976161
48	1	2137	70	59	1	1	1	0	0	3.6	2.3	11.8	25	23.6			4.4			23.06747021	22.51971691	Neg																3.6	2.15	11.8	23.5	24.9			4.6			25.08610605	24.5925128
49	1	1111	37	71	1	0	0	0	0	3.6	1.2	10.5	23	22.4	8.7	3.7	5.3			47.0691382	45.4097369	2+		3.4	1.2	8.9	23	28.9	8.5	3.9	5.5	174	40.9	46.9356887	45.11049646	3+		3.433333333	1.2	9.7	23.75	23.23333333	8.4	3.5	5.1	174	40.9	46.98017187	45.21024327
50	1	1362	45	73	1	0	0	0	0	3	1.1	13.4		10.8	8.3	3				51.74818835	49.78213143																	3	1.1	13.4		10.8	8.3	3				51.74818835	49.78213143
51	1	1233	41	59	0	1	0	0	0	2	1.1	9.7	28	21.2	8	3.5	4		160.4	54.03395198	54.93487291	4+		2.2	1.4	7.9	24	30.1	7.4	4.7	5.6			40.76809257	40.73103682	3+		2.553846154	2.404	8.918181818	21.69565217	43.308	7.876	4.324	3.708695652		128.7	29.76334326	29.52609344
52	1	301	10	42	0	0	0	0	0	4.4	4.2	8.2	17	49.1	7.6	4	4.8			12.3358069	12.25570508			4.1	6.8	8.2	19	67.1	7.2	4.7	4.8			7.074275326	6.844526642			4.214285714	5.442857143	9.057142857	17.71428571	56.74285714	7.614285714	4.314285714	4.828571429			9.381663994	9.206216376
53	0	923	30	67	0	0	0	0	0	3.2	3	11.4	20	26.6	8.1	3.3	4.9			22.29573692	20.55600558	3+		3.8	3.6	11.2	23	52.5	8.2	4.2	5.3			18.0653622	16.48954228			3.671428571	3.571428571	10.74285714	22	54.24285714	8.085714286	3.728571429	4.985714286			18.37612493	16.79060128
54	1	1532	50	50	1	1	0	0	0		1.1			18.8						55.88030655	58.50854846	3+																	1.1			18.8						55.88030655	58.50854846
55	1	385	13	67	0	0	1	0	0	3.2	2.1	10.4	21	31.5	9.1	4.8	4		61.9	24.96793347	23.76880299	4+		3.6	2.3	9.7	21	26.4	9.6	4.4	3.5		121.3	22.47966018	21.29322703	3+		3.3125	2.111111111	9.15	23	27.22222222	9.0125	4.3375	4.625		60.38571429	25.08899587	23.89630001
56	0	2688	88	50	1	1	1	0	0	3.4	1.4	9.6	27	26.6	8.1	3.1	4.9	3704.8		57.01515117	58.1838119	4+																3.114285714	1.371428571	9.7125	27.57142857	22.34285714	8.3	3	4.357142857	3704.8		58.8086871	60.11447535
57	0	1881	62	73	0	1	0	0	0	3.5	1.2	13.9	21	13.4	8	3.5	4			63.07877427	59.64787861	2+																4.083333333	1.183333333	14.88888889	23.33333333	14.05	8.6	3.133333333	4.383333333			66.14297675	62.73347469
58	0	755	25	33	0	0	0	0	0	5.1	1.7	15.5	28	15.5	10.2	4.9	3.9		246.1	49.58114583	51.82731952	2+																5.26	1.66	15.5	30.4	14.34	9.98	4.16	3.78		231.88	51.10394163	53.50003015
59	1	737	24	45	1	0	0	0	0	2.8	1.1	8.1		19.3	8.3	4.3		85.2		57.08835783	60.5862668	2+		2.9	1.3	9.8	19	23.6	7.8	4.6	4.1			46.86907486	49.1667469	2+	Neg	2.98	1.185714286	8.663636364	18.5	24.18571429	8.133333333	4.433333333	4.15	85.2		53.07174392	56.08795226
60	0	2495	82	71	1	1	0	0	0	4.2	1.4	14.1	28	22.1	8.8	2.9	4.4			53.0977045	50.16700827	1+																4.05	1.45	14.1	28	23	9	3.65	4.4			51.06590101	48.15961782
61	0	444	15	76	0	0	0	0	0	4.3	1.3	14.7	28	20.3			3.9			57.04494378	52.97102902	Trace																4.3	1.3	14.7	28	20.3			3.9			57.04494378	52.97102902
62	1	596	20	56	0	0	0	0	0	3.7	2.6	12.6	26	26.6	9	3.9	3.3			20.23743358	19.82857097	2+																3.65	2.533333333	12.1	27	25.96666667	8.85	4.4	3.8			20.89022416	20.50015657
63	0	1438	47	38	0	0	0	0	0	4.3	2.9	11.8	22	29.9	9.3	3.7	4.6			26.01414667	26.24749712	3+		4.4	2.5		24	32.5	9.6	3.5	5.5			30.87408561	31.40636008	2+		4.3125	2.588888889	11.91666667	21.66666667	32.56666667	9.525	3.7875	4.833333333			30.25570669	30.76392836
64	0	1350	44	79	0	1	0	0	0	4.2	1.5	15.9	21	21.1	8.7	2.2	3.6			47.98277176	43.64312769	1+																3.857142857	1.625	15.85	21.25	20.31428571	8.528571429	2.442857143	3.85			45.84066883	41.6030021
65	1	399	13	62	1	1	0	0	0	4.3	1			15.4	9	3.6			101.9	59.71196134	60.3385267																	4.3	1		27	15.4	9	3.6	4.1		101.9	59.71196134	60.3385267
66	1	2622	86	62	0	1	1	0	0	4.2	1.3	11.9		22.5	9.8	4.1				44.11341788	43.9376868	2+		4.4	1.7	11.7	25	26.2	9.8	4.2	5.1			32.36855271	31.76742079	1+		4.4	1.516666667	11.58571429	24.2	26.83333333	9.816666667	4.216666667	4.98			37.35746316	36.92656301
67	0	859	28	65	0	1	1	0	0	4.4	1.3	16	27	10.4	9.6	2.3	4.4		25.5	58.88448814	57.21955865	Neg																4.45	1.3	15.9	27	11.25	9.5	1.95	4.1		19.4	58.88448814	57.21955865
68	0	1946	64	63	1	1	1	0	0	4.5	1.4		25	25	9.8	4.1	4.3			54.40202423	53.05966938			4.3	1.3	16	31	23.1	9.4	3.3	4.4			59.07011018	57.67152989	Neg		4.25	1.35	15.15	28.75	24.4	9.375	3.325	4.6			56.7833533	55.45599388
69	0	347	12	42	0	0	0	0	0	3.8	2	15.2	26	22.8	9.1	3.3	4.3			39.13854922	40.0045431	2+																3.8	2.05	14.7	26	22.35	9.15	3.25	4.3			38.06716819	38.85878765
70	0	1260	41	64	0	0	0	0	0	4.8	2.3	14.1	21	39.4	9.3	3.6	6.2			30.57908504	28.93277113	1+																4.54	2.18	13.64	23.5	35	9.1	3.675	4.9			32.64834696	30.99024363
71	1	1818	59	63	1	0	0	0	0	3.1	1.5	10.2	23	18.9	7.7	2.5	4			37.27703874	36.67170623	3+			2.1		26	32.8			4.8			25.28189666	24.41531444	3+		3.533333333	1.775	8.95	23	26.825	8.6	3.4	4.7	396.6		31.40892602	30.66603267
72	1	933	31	39	0	0	0	0	0	4.4	1.1	12.6	26	14.5	9.1	4.2	4.3			58.77106702	63.16263754	Neg			1.1	12.2								58.46978711	62.74709387			4.4	1.1	12.5	26	14.6	8.9	3.9	4.2			58.57021375	62.88560843
73	0	672	23	50	1	1	0	0	0	4.3	1.6	13.9	27	29.6	9	4	3.8		91.2	48.87283963	49.50965576	Neg		3.9	1.6	14.1	24	18.9	9.2	3.7	4.1		289.3	48.67676844	49.15802468	2+		4.276923077	2.44375	13.9375	23	32.38125	9.223076923	3.146153846	4.2375		169.9	39.67655074	39.93486287
74	1	184	6	46	1	0	1	0	0	2.3	2	8.6	16	19.8	7.2	3	4.7			28.50942083	29.2067829	2+		2.7	3.9	9.1	24	46.2	8.1	3.7	4.5			13.191326	13.02662398	3+		2.356	2.996153846	8.6375	21.23076923	36.36923077	7.813636364	3.613636364	4.373076923			19.13519303	19.26727842
75	0	1018	34	74	0	0	0	0	0	4.4	1.8	14.3	25	22.5	9.3	2.6	4.2		123.6	39.39802344	36.29032133	Neg																4.34	1.54	13.75	23.8	18.22	9.32	2.4	4.18		130.4666667	47.8004266	44.40369704
76	0	2445	81	45	0	0	0	0	0	4.2	1.6	14.3	26	19.9	8.9	3.6	5			49.92939963	51.26781115			4.3	1.3	14.7	26	11.5	9.1	2.4	3.9			63.44832703	65.89740641			4.266666667	1.433333333	14.7	26.33333333	16.03333333	9.133333333	3	4.466666667			57.2084876	59.13840532
77	0	2079	69	78	0	1	1	0	0	4.1	1.9	13.9	22	35.4	9.5	4	4.5			36.62149625	33.02273515	3+																4.05	1.85	13.65	20.5	33.45	9.4	4.25	4.5			37.80036372	34.13809508
78	0	1008	34	53	1	0	0	0	0	4.5	1.4	13.6	24	24	9.2	3.5	4.9	0.49	103.9	56.34471539	56.9441	Neg		4.7	1.6	14.7	27	21.7	9.6	3.3	5	0.68	137.9	48.11522832	48.10313145	Neg		4.566666667	1.466666667	14.1	25.33333333	22.36666667	9.333333333	3.6	4.933333333	0.506666667	117.3333333	53.53042134	53.85936472
79	1	660	22	44	1	0	0	0	0	3.8	1.4		22	22.6	9	3.6	5.6		150.7	43.41743902	45.57405644	3+		3.3	1.4		19	19.3	8.2	3.5	5.5		101.7	43.21982022	45.26360646	4+		3.575	1.3	8.9	20.75	20.125	8.6	3.4	5.4		109.6	47.47653957	49.9777009
80	0	520	17	75	0	0	0	0	0	4	4.2	7.8		62.7	8.9	3				14.77902646	12.91938755	2+																3.925	4.25	8.375	22.66666667	64.525	8.875	3.825	5.3			14.70373014	12.85331773
81	0	546	18	32	0	0	0	0	0	3.4	3.3	9.6	24	33.7	7.9	3.5	4.7			23.2061135	23.41864335			3.9	3.6	10	19	50.9	8.7	5	5.3			20.85842579	20.92193124			3.633333333	3.316666667	10.15	22.33333333	43.83333333	8.283333333	4.35	5.25			23.00515622	23.18845682
82	0	748	24	53	0	0	0	0	0	4.4	1.4			16.5	9	3.8				56.34471539	56.9441																	4.45	1.4			16.4	9.3	3.85				56.34471539	56.9441
83	1	1228	40	59	0	0	0	0	0	4	1.2	11.8		17	8.7	3.2				48.87184483	49.44948285	Neg		4	1.1	11.7		12.7	8.3	2.9				53.84991065	54.51932925	Neg		4	1.15	11.75		14.85	8.5	3.05				51.36087774	51.98440605
84	1	3983	131	67	0	0	0	0	0	4.2	1.4				9.2	3.8	4.5			39.86501312	38.80624697	Neg		3.6	1.3	10.5	20	26.3	8.3	2.3	4			43.42432096	42.44366963	1+		3.9	1.35	10.5	20	26.3	8.75	3.05	4.25			41.64466704	40.6249583
85	1	297	10	60	1	0	0	0	0	4	1.5	12.3	27	26.3	8.7	4	4.4			37.64808	37.47140076			4	1	11.8	23	26.8	8.5	2.1	4.1			59.90938936	60.71156241			4.1	1.18	12.22	25	21.82	9	3.04	4.2			50.95053635	51.35271675
86	1	708	23	59	1	1	1	0	0	3.9	1.1	11.2	25	18.2	9.2	2.5	4.2			54.03395198	54.93487291	1+		4.1	1.1	12	25	18.5	9.4	3.4	4.1		63.9	53.84991065	54.51932925	1+		4.1	1.1	12.44	25	16.25	9.45	3.225	4.45		117.5	54.22635928	55.04344654
87	1	999	32	64	0	0	0	0	0		3.6			35.2	5.3	3.4				13.52973308	12.64565637	1+		4.5	3.9	10.2	20	36.3	8.7	3.3	4.6			12.33598289	11.47926257			4.366666667	3.95	10.23333333	19	35.8	7.4	3.275	5.166666667			12.20869322	11.35654279
88	0	2862	94	70	0	1	0	0	0	4.2	1.4	13.5		16.1	9	3.2				53.25081867	50.58024557	Neg		4.2	1.4	13.9		18.5	9.1	2.8				53.0977045	50.16700827	Trace		4.2	1.4	13.7		17.3	9.05	3				53.17426159	50.37362692
89	0	825	27	74	0	0	0	0	0		1.3	12.4								57.35460281	53.78457725																	4.3	1.5	12.4	24	25.2	8.9	2	3.9	7.24	466.7	49.71948736	46.33570294
90	1	407	14	72	1	0	0	0	0	3.9	3.7	9.4		26.8	10	4.4				12.79892703	11.56250274					8.8												3.9	3.7	9.1		26.8	10	4.4				12.79892703	11.56250274
91	0	1027	33	73	1	0	0	0	0	4.4	1.9	11.5	17	30.3	9.4	2.8	4.6	1.94		37.11733171	34.22252311	Neg		4.3	2.6	9.3	19	25.6	9.1	3.6	4.8	2.86	60.8	25.84515613	23.42191234	Trace		3.872222222	2.67	10.48695652	17.52	27.37666667	8.661111111	3.25	4.896	3.07	54.5	32.13005073	29.53853973
92	0	386	13	82	0	0	0	0	0	4.2	2.1	12	25	21.3	9.5	3.9	5.4			32.29740772	28.44929409	Neg																4.2	2.1	12	25	21.3	9.5	3.9	5.4			32.29740772	28.44929409
93	1	630	20	77	0	0	0	0	0	4.4	4.9	9.3	15	28	7.3	3.2	4.4		63.4	9.130045796	7.946325393	1+		4.4	6.9	8.5	16	50.3	8	4.5	4.5			6.134650063	5.217346839			4.411111111	5.655555556	8.811111111	17.88888889	39.64444444	8	3.511111111	4.922222222		63.4	7.855712643	6.783194401
94	1	659	21	33	0	0	0	0	0	4.1	1.3	12.4	26	22.4	8.4	1.6	4.3		62.5	50.13810219	53.85252803	Neg														Neg		3.683333333	1.314285714	10.82	24	15.82857143	8.25	2.133333333	4.216666667		62.5	49.67205582	53.33821604
95	1	1888	62	62	0	0	0	0	0	3.9	2.3	10.7	19	29.5	9.1	4.2	4.5			22.83638803	22.04274862	Trace																3.507142857	2.339285714	10.06666667	17.82142857	40.725	8.877777778	4.611111111	5.053571429			23.06572845	22.29175007
96	1	2280	75	59	0	0	0	0	0	4.8	3.7	11.8	18	43.6	9.3	4.3	5			13.32689885	12.6746506	2+		4.3	3.8	9.7	20	55.2	8.8	4.7	4.7			12.92300822	12.27251332			4.3	3.483333333	10.26666667	17.83333333	44.06666667	8.866666667	4.366666667	4.833333333			14.36884292	13.71679035
97	0	924	30	49	0	0	0	0	0	4.8	2	14.3	28	24.5	9.5	2.9	4.2		161.2	37.93276714	38.07143766	Trace		4.5	2	13.9	25	23.3	9.4	2.6	4.1		94.4	37.77751775	37.80295079	Trace		4.55	1.95	13.775	25.75	21.275	9.175	2.8	4.075		121.05	39.08119131	39.23019104
98	0	1176	38	70	0	0	0	0	0	4.7	1.7			26.6	9	2.9				42.56180002	39.99788089																	4.766666667	1.7	13.4	26	24	9.4	2.9	4.8		102.2	42.50061021	39.83449085
99	1	833	27	58	0	0	0	0	0	4.4	1.9	13.1		25.3	9.9	3.7				28.85754033	28.54295697	2+																4.35	1.9	12.95	23	23.5	9.6	3.7	4			28.85754033	28.54295697
100	0	511	16	72	0	1	0	0	0		1.3	14.1								57.67449744	54.50773123			4.5	1.3	13.7	27	24	9.3	2.9	3.9			57.67449744	54.50773123	Trace		4.5	1.3	13.9	27	24	9.3	2.9	3.9			57.67449744	54.50773123
101	1	1467	48	46	1	1	0	0	0	3.7	1.3	13.7	28	27.2	8.6	3.7	4.3	85		46.86907486	49.1667469	2+																3.9	1.15	13.2	23	27.3	8.95	3.9	4.6	117.5		55.15554795	58.34310554
102	1	1840	60	38	0	1	0	0	0	3.8	1.1	13.1	26	17.2	9.6	4	4.5			59.08178674	63.66128994																	4.1	1.05	14.45	26	14.7	9.35	3.65	4.15			62.51634738	67.54881456
103	0	554	18	74	0	0	1	0	0	1.5	1.6		31	45.2	7.6	3.4	3.6			45.13406449	41.84409826																	1.7	1.25		31	32	7.85	3.6	3.7			66.40324777	62.86954913
104	0	793	26	67	0	0	0	0	0		1.3		26	20.2			4.7			58.52334361	56.49640467																		1.3		28.25	17.975			4.35			58.65141689	56.49331856
105	1	4001	131	72	1	1	0	0	0	4.1	1.1	12.1	28	26.1	9.2	4	4.3	13.1		51.89328863	50.11456637	Neg		4.6	1	12.8	27	27.2	9.6	4.7	4.7	4.7		57.76467163	55.86209814	Neg		4.25	1.133333333	11.71111111	26.66666667	27.15	9.4	4.35	4.266666667	8.9		50.32512306	48.41530074
106	1	702	23	89	0	1	0	0	0	3.9	2	11.8	23	41.9	8.8	3.1	4			24.93458033	21.58236029	Neg																4	2.1	11.9	23	37.6	9.05	3.45	4.4			23.63604888	20.40786062
107	1	789	26	31	0	0	0	0	0	3.7	1.9	11.5		28.1						32.77093029	34.5090788	2+		3.7	2	10	20	31.1	9.3	3.6	4.9			30.88743259	32.43405173			3.683333333	1.914285714	10.85714286	21	28.14285714	9.18	3.58	5.016666667	1236.5		32.59402138	34.31684024
108	1	1973	65	72	0	1	0	0	0	2.5	3.2	8.6	18	63.8	8	4.5	5.8			15.13335701	13.78102147	Neg		4.4	2.6	11.3	20	33.4	9.8	4.4	6			19.17710585	17.59602076			3.142857143	3.755	8.96875	19.80952381	45.685	9.253333333	4.54	5.072727273			15.10094367	13.79635175
109	1	997	33	25	0	0	1	0	0	3.8	1.6	11.7	22	16.3	8.8	2.4	4		55.9	41.74270299	44.32730447	3+		3.9	1.5	11.5	26	15.7	8.9	2.9	4.3		33.9	44.61366963	47.58182444	2+		3.74	1.5	11.98	25.2	16	8.92	3.26	4.36		61.68	45.15154771	48.15892799
110	1	1373	45	70	1	0	0	0	0		1.4			21.1			4.5			39.51210745	37.99907703																		1.4			19.7			4.65			39.51210745	37.99907703
111	1	1256	41	57	0	0	0	0	0	3.9	4.8	8.5	16	52.7	8.2	5.4	5.6			9.938523429	9.378741541	3+																3.625	4.975	7.125	14.25	50.25	7.7	5.125	5			9.546544078	8.991838059
112	0	1446	48	62	1	1	0	0	0	4.6	1.4	14.4	25	22.7	9.8	2.8	4.8			54.57901305	53.47290668																	4.6	1.35	14.4	25	23.75	9.8	2.8	4.8			57.01552936	55.9789924
113	1	1281	42	60	1	1	0	0	0	3.3	1.3	12.2	26	17.5	9.4	3.5	3.9			44.40803096	44.54887564				1.2		25	15.7			4.4	583.1		48.54223127	48.70138175			3.4	1.2	12.25	26	21.44	9.35	3.65	4.42	583.1		48.80955799	49.10928014
114	1	234	8	72	1	1	0	0	0	4.2	1.1	9.2	22	19.7	9.3	3.7	6			51.89328863	50.11456637																	4.2	1.1	9.2	22	19.7	9.3	3.7	6			51.89328863	50.11456637
115	1	282	9	61	1	1	1	0	0	3.5	1	11.4		19.7	8.7	3.6				59.90938936	60.71156241	2+																3.433333333	1.433333333	10.4	29	19.86666667	8.666666667	3.566666667	4.25			43.69686553	43.72759626
116	1	3029	99	29	0	0	0	0	0	3.2	2.3	9.7	25	30.4	7.5	4	5			26.64502507	27.80043721	2+		3.4	3.3	9	26	36.4	8.1	4.3	4.7			17.56648905	17.96789605	2+		3.5	2.66	9.55	25.8	35.9	8	4.433333333	4.94			23.2764578	24.14957844
117	0	2519	83	71	0	1	0	0	0	3.9	1.4	13.6	26	23.2	8.8	4.2	4.3			53.0977045	50.16700827	Neg																3.9	1.4	13.6	26	23.2	8.8	4.2	4.3			53.0977045	50.16700827
118	0	1742	57	40	0	1	0	0	0	3.9	3.9	12.1	21	43.7	8.6	3.2	4			18.28968431	18.08207009	1+		4.1	4.6	11.9	17	42.5	8.9	4	5.6			15.04164323	14.71246191	Trace		4	3.833333333	11.39285714	18.92307692	39.72	8.184615385	3.933333333	5.046153846			18.93897766	18.75840973
119	1	802	26	77	1	1	0	0	0	3.4	1.1	10.4	22	10.7	8.7	4.1	3.9			51.1908185	48.36928296	Neg			1.2	12.6								46.17920874	43.2402437	Neg		4.066666667	1.171428571	11.64	25.25	12.43333333	9.266666667	3.9	4.6		57.9	48.57087352	45.70358025
120	0	193	6	73	1	1	0	0	0	3.1	2.8	9.7	14	53.4	10.1	3.5	6.7			23.72673804	21.41465436	Trace		3.5	1.7	9.9	19	31.7	8.3	3.2	4.7			42.20076739	39.1482527	Neg		3.455555556	1.956521739	10.08235294	20.04166667	32.31304348	8.623529412	3.311764706	5.496			38.75159445	35.86766635
121	1	3234	107	49	0	0	0	0	0	3.9	1.1	11.3	26	12.8	8.7	3.2	4.3			56.10995063	58.92409213	Trace		3.7	1.1	9.5	22	13.9	8.4	2.7	5			55.88030655	58.50854846	Neg		3.916666667	1.133333333	10.11666667	23.83333333	16.43333333	8.75	3.25	4.616666667			55.12777286	57.77688643
122	0	1607	53	65	0	0	0	0	0	4.2	1.3	10.1		29.7	8.4	2.6				58.88448814	57.21955865	Trace																4.2	1.3	10.1		29.7	8.4	2.6				58.88448814	57.21955865
123	0	702	23	80	1	0	0	0	0	4.1	1.7	12.3	19	24.2	8.9	2.8	4.1	19		41.42357922	37.25292828	Neg																3.714285714	1.884615385	11.56190476	20.4	22.26923077	8.5	2.833333333	4.773333333	11.15		38.09491525	34.14616878
124	1	3427	113	26	0	0	1	0	0	4.1	2.3	11.8	22	35.3	8.2	4	4.9			27.24227277	28.37961299				2.2	11.2		23.3						28.45733535	29.7308215			4.1	2.2	11.6	23.5	28.73333333	8.6	3.65	4.6			28.65244257	29.92983171
125	1	853	28	50	1	0	0	0	0	4.6	1.2	13.4	25	20.9	9.1	6.4	3.6	1.9	71.4	50.54180882	52.66631759	Trace		4.7	1.4	11.9	27	15.3	9.4	3.6	3.1	0.57	79.4	42.30524217	43.71135658	Neg		4.492857143	1.773913043	10.65555556	23.04761905	20.29130435	9.392307692	4.753846154	3.972727273	1.041666667	60.1375	38.07034902	39.26563291
126	0	4284	141	42	0	1	0	0	0	4.1	1.6	12.4		27.1	7.7	2.9				50.63360838	52.3930306			4.3	1.4			19.5	8.8	3				58.78778464	61.07647301			4.3	1.45	12.83333333		21.95	8.375	2.95				56.74924058	58.9056124
127	1	848	28	65	1	0	0	0	0	3.9	1.8	12.5	29	37.1	9.8	4.5	4			30.01310774	29.00478646	3+		4.3	2	11.9	27	22.4	9.7	4.4	4.4			26.49481037	25.37440117			3.736363636	1.785714286	11.38	26.92307692	29.67857143	9.1	4.172727273	3.884615385			30.68091353	29.68614126
128	0	870	28	64	0	0	0	0	0	4	3.4	11.7		30.6	8.8	2.1				19.4774339	18.03686167	1+																4	3.4	11.7		30.6	8.8	2.1				19.4774339	18.03686167
129	0	4228	139	67	0	1	0	0	0	4.6	1.5	15.3	27	13.5	10	2.7	4	5		49.61470875	47.52082719	2+			1.5		29	19.9			4.9			49.46571854	47.14066057			4.6	1.45	15.3	28	16.875	10	2.7	4.333333333	5		51.63332321	49.49270322
130	1	1875	62	63	0	0	0	0	0	4.3	1.2	12.7	28	22.1	9.4	4.2	4.7			48.22536907	48.02809076	1+														Neg		4.133333333	1.1	12.3	23.25	18.1	9.466666667	4.233333333	4.375			53.5955201	53.65298419
131	0	914	30	75	1	1	0	0	0	3.3	1.5	9.8	22	54.1	8.9	2.9	4.3			48.49156435	44.85966086	4+																3.225	1.4	10.16	21	31.14	8.425	3.1	4.34		56.8	55.16028843	51.48041464
132	1	1910	63	73	0	0	0	0	0	4.3	1.2	12.2	25	12.8	9	3.5	4.2			46.80445051	44.81125602	Neg																4.05	1.075	10.75714286	21.71428571	14.0125	8.75	3.55	4.375			53.52049553	51.57939593
133	1	444	14	72	0	0	0	0	0	4	5.8	9.8	18	62.9	7.7	4.5	5			7.618727636	6.714648591	2+		4.1	4.8	8.3	13	58.1	6.6	5.2	5.7			9.478202101	8.440867387			3.76	5.122222222	8.8375	17.33333333	61.77777778	7.271428571	4.228571429	5.122222222			8.834763147	7.842476935
134	0	1544	51	43	1	1	0	0	0	3.8	1.5	11.7	25	25.1	8.9	2.7	5.6	95.9		54.28871158	56.18862606	2+																3.8	1.5	11.7	25	25.1	8.9	2.7	4.95	95.9		54.28871158	56.18862606
135	1	731	24	64	0	0	0	0	0	4.6	1	11.9		12.1						59.32835609	59.49919634	Neg		4.4	2	9.3	26	18.9	9.1	4.6	4.5		33.3	26.66083209	25.73746891	Neg		4.3875	1.925	9.485714286	25.5	18.625	8.985714286	4.3	4.533333333		33.3	30.32532435	29.54180386
136	0	2188	72	48	0	0	0	0	0	4.1	1.6	14.5	31	19.7	9.5	3.2	5.1			49.279525	50.21291791	2+		3.9	1.9	11.9	19	22.5	8.9	2.6	4.7			40.41469611	40.79279048			3.9	1.675	13.25	26.75	20.65	9.05	2.975	4.925			47.183454	47.98942394
137	0	1398	46	73	1	1	0	0	0	3.6	1.2	12.9	29	13	9.1	3.5	4.4			63.07877427	59.64787861	1+		4	1.2	13.6	24	18.8	9.1	3.6	3.5			63.07877427	59.64787861	3+		3.275	1.088888889	11.63636364	25	12.12222222	9.1	3.55	3.455555556			72.37946098	68.93779375
138	0	746	25	42	0	0	0	0	0	4.4	2.8	11.2		22.6	8.6	2.3				26.54440348	26.63425291			4.5	3.1			21.8	8.5	2.3				23.49023995	23.36073254			4.357142857	2.914285714	10.86666667		23.54285714	8.614285714	2.542857143				25.46243786	25.48158329
139	0	1378	45	49	0	0	0	0	0	4.6	11.6	11.2	27	53.2	8.6	5.5	4.6			4.989058776	4.545847191	2+																4.6	11.6	11.2	27	53.2	8.6	5.5	4.6			4.989058776	4.545847191
140	1	2468	81	48	0	0	0	0	0	4.1	1.6	12.7		22.8	9.8	3.7				36.56540755	37.72311728	Neg																4.1	1.6	12.7		22.8	9.8	3.7				36.56540755	37.72311728
141	0	1107	36	70	0	0	0	0	0	3	1.3	9.4	17	15.1	8.2	1.5	4.1		41.5	58.00526477	55.32127945	2+																3.05	2.566666667	9.96	11.75	95.38333333	8.35	4.7	4.2125		41.5	35.1886042	33.01185707
142	1	1324	44	62	1	0	0	0	0	4.2	2.5	9.6	20	30.6	9.1	3.4	4.2		46.1	20.74142386	19.92898734	2+		4.3	2.1	10.1	23	47.9	8.8	4.2	4.8			25.28189666	24.41531444			4.3	2.3	10.01666667	23.75	40.9	9.033333333	5.066666667	4.6125		46.1	22.98369258	22.16864033
143	1	1895	62	64	1	0	1	0	0	4.1	3.2	10.8	23	51	9.6	4.3	4.6	71.6		15.49955537	14.58091492	2+		3.9	3	8.9	26	41.7	8.5	1.5	5			16.69799731	15.76418427			4.085714286	2.842857143	9.766666667	24.28571429	41.18571429	8.885714286	3.871428571	4.942857143	71.6		17.88434072	16.94248053
144	0	2537	83	65	0	0	0	0	0	4.1	1.8	15.9		29.7	9.7	3.3				40.44893226	38.60802252																	4.1	1.8	15.9		29.7	9.7	3.3				40.44893226	38.60802252
145	0	397	13	36	0	1	1	0	0	4.5	1.8	13.8	23	34.3	8.9	4.3	5.8			45.60359348	47.39089021	Trace																4.5	1.8	13.8	23	34.3	8.9	4.3	5.8			45.60359348	47.39089021
146	0	757	25	53	1	1	0	0	0	4.3	1.2	12.3	24	18.1	8.7	2.7	4.3			67.31467987	68.60999726	2+		4.6	1.7	15.1	28	17.2	9.1	3.7	4.6			44.86409956	44.70351394			4.457142857	1.6	14.28571429	26	15.34285714	9.242857143	3.571428571	4.442857143			49.70342242	49.93465897
147	0	3030	100	32	0	0	1	0	0	2.2	1.5	14.3	24	12.2	7.9	2.3	4.3			57.64454103	60.75062547	3+																2.2	1.5	14.3	24	12.2	7.9	2.3	4.3			57.64454103	60.75062547
148	0	2041	67	60	0	0	0	0	0	3.8	1.3	12.4		24.4	8.4	3				59.84909833	59.29862634			3.8	1.2	10.1		21	8.2	2.9				65.64068166	65.32388709			3.922222222	1.255555556	10.9		20.22222222	8.266666667	2.688888889				62.40085937	61.92630098
149	0	3724	123	44	0	0	1	0	0	4.1	1.4	15.6	29	20	9.5	3.3	5.1			58.51406876	60.66323571																	4.133333333	1.5	14.73333333	28.66666667	19.36666667	9.466666667	4.166666667	4.566666667			54.23590318	56.03037913
150	1	850	28	69	1	1	1	0	0	2.7	1.1	12.1	21	15.2	8.1	3.8	4.3	4856.2		52.34356829	51.1949799	3+		2.9	1.7		20	27.3			4			31.58085562	30.0489359	4+		2.9	1.36	11.6	21	21.38	8.2	4.2	4.266666667	4856.2		41.97674474	40.63126288
151	1	2260	74	62	0	1	0	0	0	3.4	1.6	10.3	20	16.9	9.1	3.5	4.5			34.71417724	34.18327294	2+		3.5	2.2	9.8	23	28.2	8.5	4.4	5.1			23.96044857	23.08003314			3.511111111	1.881818182	10.3875	21.16666667	27.76363636	8.72	3.8	4.7875			29.80477807	29.10983325
152	0	1111	36	46	0	1	0	0	0	4.2	2.1	11.2	29	25.1	8.5	3	3.8			36.31884579	36.64998029			3.8	2.2	12.5	29	32.1	9	3	3.6			34.42051237	34.64558123			3.942857143	2.128571429	11.52857143	29	27.57142857	8.528571429	3.385714286	3.614285714			35.80578207	36.10908326
153	0	1877	62	76	0	1	0	0	0	3.3	2.1	7.6	19	76.4	8.7	3.1	5.1			32.7994619	29.66421057	Trace																3.292307692	2.114285714	9.632	21.85714286	52.27857143	8.466666667	3.35	3.871428571			35.39819031	32.17977983
154	1	191	6	70	0	0	0	0	0	4.4	1	12.2		10.7	9.4	3.9				58.25885533	57.07446421	Neg		1.7	1.2	9.3	17	8.5	6.2	4	3			47.0691382	45.4097369	Neg		3.028571429	0.983333333	11.4	20.3	7.95	7.6	2.816666667	3.35			60.03744018	58.66457676
155	0	917	30	45	0	1	0	0	0	3.5	2.6	13.2	24	32.2	8.5	4.4	4.4			28.5122546	28.50513205	3+																3.5	2.6	13.2	22.5	30.6	8.5	4.4	4.25			28.46248254	28.41213631
156	1	1262	41	47	1	1	0	0	0	3.6	1.1	12.4	21	18.3			4.6			56.58662938	59.75517946	3+																3.32	1.14	11.725	21.2	19.78	9	3.966666667	4.5	356.25		54.42423901	57.36849538
157	1	869	29	58	1	0	0	0	0	3.5	1.8	11.9	24	14.9	10.6	2	4.8		54.2	30.71542267	30.47106318	Trace		3.4	1	12	23	19.2	9.4	1.9	2.9			60.31618869	61.6441517			3.884615385	1.347368421	12.65454545	22.5625	15.75263158	10.36923077	2.515384615	3.5		76.6	45.30157587	45.76257748
158	0	1224	40	76	0	0	0	0	0	4.3	1.2	14.4	30	26	9.3	3.2	4.6			62.56516973	58.35335036	Neg			2.3		18	43			4.4			29.5307082	26.57461423			4.1	1.5	13.1	24	27.68571429	8.8	3.1	4.333333333			51.21881488	47.3779568
159	1	231	7	40	0	0	1	0	0	4.1	3.9	9.5	22	51.3	8.2	4.6	4.3		73.8	13.57094576	13.5843938	3+		3.9	12.2	9.5	17	72.3	8.3	7.8	5.4			3.63948075	3.42159291	2+		4.1375	7.57	8.171428571	19.5	61.8	8.4125	5.8375	4.96		87.38333333	8.473103351	8.341605656
160	1	3059	100	31	0	1	0	0	0	2.9	1.8	10.7	15	14	8.1	3.8	4.3			34.88076127	36.8402027	3+		4.2	1.2		26	14.6	9.3	3	3.9			55.33453261	59.77327806	1+		3.084615385	1.353846154	9.833333333	22.30769231	12.03076923	8.161538462	3.5	4.138461538			50.74610047	54.63422892
161	1	448	15	55	0	1	0	0	1	4.3	1.1	13.8	27	17.1	9	3.7	4.4			54.80952835	56.51393885	Neg																4.3	1.1	13.8	27	17.1	9	3.7	4.4			54.80952835	56.51393885
162	0	1230	41	49	0	0	0	0	1	4.3	1.5	13.5	22	25.8	8.9	2.9	4		273.7	52.86811512	53.90762636	1+		4.4	1.5	14.7	26	21	9.1	3.1	3.8			52.65173907	53.52745974	1+		4.325	1.525	14.06666667	24.75	20.6	8.825	2.975	4.075		345	51.76110823	52.6180504
163	0	2925	96	70	0	1	0	0	0	4.1	1.4	13.8		17.4	9.2	2.9				53.25081867	50.58024557			4.5	1.5	16.3	22	21.1	10.4	4	4.4			49.17549375	46.53239398	2+		4.3	1.45	15.05	22	19.25	9.8	3.45	4.4			51.21315621	48.55631978
164	0	799	26	40	0	0	0	0	0	4.5	1.4	17.5		15.6						59.65722017	62.39883237	1+			1.9	14.2								41.93852099	43.13523363			4.5	1.65	15.4		15.6						50.79787058	52.767033
165	1	1967	64	58	0	0	1	0	0	3.9	1.2	12	26	19.9	9.1	3.9	4.6			49.04173304	49.74872329	2+		3.9	1.1	11.7	26	21.4	9.6	5	4.9			54.03395198	54.93487291	2+		3.96	1.12	11.98	25	23.42	9.16	3.86	4.44			53.11064127	54.03061696
166	1	205	6	42	1	1	0	0	0	3.7	1.4	12	26	16.4	8	3.1	4.2			43.82939646	46.25704638	2+		3.9	1.4	11.4	26	34.3	9.1	3	5		38.2	43.62053621	45.88450641	1+		3.866666667	1.333333333	11.5	26	23.4	8.766666667	3.266666667	4.633333333		36.6	46.52103836	49.14207475
167	0	720	24	78	0	1	0	0	0	4.1	3.4	9.3	18	47.8	9.4	3.3	6.9			18.71074455	16.34060509	1+																4.1	3.45	9.3	19.5	46.2	9.35	3.5	6.4			18.40296872	16.05922857
168	0	4586	150	39	0	1	0	0	0	4.4	2.4	16.6	20	19.2	9.2	2.5	4			32.19311908	32.73682129	3+																3.933333333	2.133333333	15.05	23.55555556	18.53333333	8.666666667	2.833333333	4.122222222			37.30143161	38.21002458
169	1	1446	47	43	0	0	1	0	0	3.4	1.6		27	24.2	8.4	4.2	4.3			37.39110441	39.04395472			3.5	1.7		25	19.9	9	3.2	4.8			34.70227131	36.03908325			3.475	1.675		25.5	21.9	8.65	3.525	4.7			35.53089705	36.9972052
170	1	1664	55	65	0	0	0	0	0	4.7	2.5	10.3	21	20.9	9.1	3.7	4.3			20.54341635	19.49775732	2+		3.8	3.6	7.5	13	38.3	8.5	4.5	3.7	232.27		13.48721722	12.54655248	2+		4.075	2.944444444	8.08	17.875	29.5375	8.6625	3.525	4.6625	232.27		17.21316995	16.20484258
171	0	621	20	46	1	1	0	0	0	4.1	1.4	11.3	27	23.9	9.5	3.5	5.3	107.6	65	57.98843007	59.8367611	3+		3.6	1.3	12.6	28	25.7	8.7	2.9	5.1	102.6	33.6	62.89070317	64.99346393	3+		3.966666667	1.366666667	11.83333333	26.66666667	25.93333333	9.166666667	3.3	5.366666667	102.1	47.46666667	59.5383172	61.41791628
172	1	888	29	66	0	1	0	0	0	4.4	1.5	13	24	26.1	9.1	3.8	4.8			36.92666765	35.92913274	2+																4.183333333	1.583333333	12.23333333	23.2	20.85	9.15	3.95	4.44			34.77380321	33.739784
173	1	573	19	64	1	1	0	0	0	4.3	1.3	13.5	27	15.8	9.1	3.7	4.3	344		43.83002176	43.32649796			3.5	1.3	11.2	22	13.7	8.8	3.2	4.3			43.6922902	42.9869486	2+		4.116666667	1.385714286	12.03333333	24.5	18.34285714	9.24	3.78	4.48	344		40.78625264	40.12855518
174	1	2653	87	69	1	1	0	0	0	4.1	1.2	12.8	20	16.9	9.8	3.9	4.5	0.6		47.34295112	46.08302789	Neg										0.3						4.35	1.166666667	12.4	21	18.83333333	10.2	3.5	4.05	0.45		49.64601013	48.4543362
175	0	2177	72	82	0	0	0	0	0	4.1	1.3	15	22	22.2			4.7			56.17176931	50.80156708	1+																4.1	1.3	15	22	22.2			4.7			56.17176931	50.80156708
176	0	1004	33	80	0	0	0	0	0	3.6	1.2	13	24	12.6	8.2	1.9	4.3			61.91708742	56.76008482	Neg																3.78	1.142857143	12.875	23.71428571	15.55714286	8.4	2.566666667	4.057142857			66.21355608	60.91094739
177	0	4345	143	59	0	1	0	0	0	4	1.6	13.3		23.7	8.8	3.2				47.25802045	46.48562849	Neg																3.975	1.625	13.3		23.725	8.775	2.775				46.67003733	45.88627154
178	0	1273	42	47	0	0	0	0	0	3.3	4.7	7.6	13	50.4	8.2	3.6	3.9		53.6	14.27171456	13.74234625	2+		3.7	4.1	10	19	37.3	8.4	3.5	4.4			16.63674662	16.09684772			3.65	4.5125	8.225	18.625	45.6125	8.4375	3.475	4.7125		53.6	15.21212161	14.67149491
179	0	1803	59	76	1	1	0	0	0	3.6	1.7	13.5	21	8.3	8.2	2.5	3.9			41.85715725	38.29862451	2+		4.3	1.5	13		23.6	9.3	3.5				48.23319314	44.25139427	Neg		3.916666667	1.414285714	13.17142857	21.6	14.42857143	8.383333333	2.95	3.88			52.94478186	48.9944414
180	0	197	6	64	0	0	0	0	0	3.9	6.8	5.9	11	123.2	8	6.5	6.2			8.752721787	7.802175407	2+		3.1	13.7	7.8	22	149.9	7.4	5.1	4.4			3.900164051	3.345213337			3.607142857	8.85	7.371428571	21.14285714	140.5714286	8.371428571	5.014285714	4.507142857			7.364570376	6.533601386
181	0	1381	45	71	0	0	0	0	0	4.2	2	14.4	21	32	9.1	4.4	4.9			35.18186716	32.59430558																	4.2	2	14.4	21	32	9.1	4.4	4.9			35.18186716	32.59430558
182	1	1655	55	80	0	0	1	0	0	3	4	12.5	15	97.8	7.8	4.7	4.1			11.45018101	9.946602151	2+		3.7	3.1	11.1	20	40.9	8.1	3.5	4.9		51.6	15.32720605	13.44158753	2+		3.407692308	3.385	9.62	17.11111111	53.77	8.342857143	3.330769231	4.655555556		49.3	14.07295708	12.30589417
183	0	4052	133	60	0	0	0	0	0	4.7	1.9	11.7		19.8	10.1	3.8				38.62483035	37.47909041	Neg																4.7	1.9	11.7		19.8	10.1	3.8				38.62483035	37.47909041
184	1	427	14	48	0	0	0	0	0	3.4	3.9	13.9	19	33	8.9	5.4	5.5			13.0778491	12.84669824	3+		3.7	4	11.6	22	45.5	7.7	4.1	6.1			12.70128463	12.45942796	3+		3.555555556	3.881818182	11.8125	18.81818182	44.2	8.211111111	4.055555556	5.572727273			13.19901504	12.97270661
185	0	2151	71	51	1	1	1	0	0	4.5	1.5	17.6		19.8	10.4	3.8	4.3	6.2		52.44050744	53.14729312	Neg		4.4	1.5	14.6	22	26.7	9.8	4.9	4.6			52.23420059	52.76712651	Neg		4.45	1.433333333	15.96666667	24	22.36666667	10.1	4.35	4.333333333	6.2		55.42929661	56.21600913
186	0	1493	49	49	0	0	0	0	0	3.6	1.8	8.1	22	70.2	8.4	2.6	4.1			42.83696259	43.24342491	Neg																4.371428571	1.55	10.14	23	29.66	9.385714286	3.3	4.33		122.3	51.41740195	52.37234502
187	0	2234	73	61	0	0	0	0	0	3.8	1.6	13.2		20	10	4.4				46.93929124	45.78236633	1+																3.8	1.6	13.2		20	10	4.4				46.93929124	45.78236633
188	0	678	22	52	0	0	0	0	0	3.7	4.6	9.3	17	37.2	8.2	3.5	4.5		21.7	14.3331527	13.61393142	2+		4.6	1.6	10.7	26	10.7	8.7	2.9	4.2			48.48526856	48.8063936			4.372727273	2.73125	9.623076923	21.52631579	18.35	8.65	2.883333333	4.628571429		21.7	31.635319	31.34153196
189	0	1840	60	58	1	0	0	0	0	4	1.4	14.8	22	19.3	9.5	3.5	3.8			55.32294724	54.96056096	Neg																4	1.4	14.8	22	19.3	9.5	3.5	3.8			55.32294724	54.96056096
190	0	295	9	57	1	0	1	0	0	2.6	2.6	12.4	24	25	8.1	3.5	4.7		88.1	27.17634861	26.19813234	4+		2.5	4.9	11.6	20	34.4	7.7	4.3	4.8			13.07928708	12.17660025			2.728571429	3.328571429	11.38333333	21.85714286	27.15714286	8.185714286	3.857142857	4.985714286		88.1	22.10907157	21.14536875
191	0	1184	39	56	0	0	0	0	0	4.4	2	16.2	23	28.8	9	3.8	4.5		141.4	36.91833954	36.24572697	1+		4.3	2.1	16.5	29	24.1	9.2	4.8	5.3		167.3	34.89712978	34.16952582	1+		4.26	2.06	16.04	26.6	29.5	8.98	3.66	4.76		146.74	35.70561369	35.00000628
192	0	3097	102	63	0	0	1	0	0	4.3	1.3	15.5	28	12.5	9.1	2.9	3.8			59.25925457	58.03310688	2+		4.3	1.3		29	11.5	9.4	2.3	5.2			59.25925457	58.03310688	Neg		4.28	1.34	15.5	29.4	12.64	9.16	2.52	4.38			57.31636243	56.04373188
193	0	611	20	71	1	0	0	0	0	3.9	1.5	11.8	21	26	9	3.5	4.4		78.9	49.03409752	46.15222736	Neg																3.9	1.4	11.8	21	22.3	9	3.5	4.4		78.9	53.43628874	50.51076779
194	0	1650	54	46	0	0	0	0	0	4	2	15.4	30	25.1	9.3	3.6	4.2			38.42240004	38.87689826	3+		4.2	2.3	14.7	27	27.1	9.3	2.8	5			32.5569083	32.60605398	1+		4	2.2	14.22	26.4	24.96	9.14	3.16	4.4			34.54017759	34.74507569
195	0	2676	88	33	0	0	0	0	0	4.2	1.5	14.6	31	19.7	9.6	4.7	4.2			57.28557827	60.29442553																	4.2	1.5	14.6	31	19.7	9.6	4.7	4.2			57.28557827	60.29442553
196	0	611	20	46	0	0	1	0	0	3.8	1.5	14.6	26	23.2	8.7	2.9	4.7		120.8	53.55053221	55.04812621	1+																4	1.5	14.2	25	21.6	8.95	3.3	4.45		148.6	53.55053221	55.04812621
197	1	1958	65	40	1	0	0	0	0	3.3	1.5	11.2	24	23.7	9	3.8	4.5	210		40.87797355	43.12638349	3+		3.5	2	9.4	22	33.3	8.9	3.1	3.6			29.18321345	30.25564527	3+		3.6375	1.954545455	9.444444444	23.22222222	35.24545455	8.8625	4.125	4.166666667	210		30.75002126	32.00454508
198	0	2245	74	60	0	1	0	0	0	2.9	1.8	9.4	22	14.9	7.6	3.7	3.8			41.11154229	40.01084167	3+																2.86875	1.275	10.78666667	19.5	12.75625	7.55	3.316666667	3.921428571			68.59013478	65.40929734
199	0	552	18	74	1	1	1	0	0		1.3		27	17.1			4.1			57.35460281	53.78457725																	4.2	1.4	10.2	25.5	21.65	9.2	3	4.1			52.98924035	49.51220236
200	0	272	9	56	0	0	0	0	0	3.7	2.7	11.3	24	35.3	9.3	3.7	5.2			26.11181084	25.21641182	3+		3.5	7.3	9.6	19	86.5	8.4	7.2	5.6			8.286214934	7.576083306	3+		3.485714286	4.4	9.93	22.71428571	54.65714286	8.857142857	4.957142857	5.2			17.60925977	16.75266174
201	0	1150	38	83	0	0	0	0	0	3.4	1.8	13.3	22	22.5	8.8	3	4.6			38.49068327	34.03361227	Trace		3.2	2	13.1	25	20.7	8.2	2.5	5.3			34.00130877	29.7483448			3.3	1.866666667	13.33333333	23	23.36666667	8.3	2.5	4.733333333			36.9942251	32.60518978
202	1	1174	39	35	0	1	1	0	0	4	1.2	14.4	24	13.4	9.2	3.5	4.4		120	54.33702773	58.50150619	1+		4.3	1.3		24	17.1	9.1	3.6	5.1			49.26027288	52.76597008			4.133333333	1.233333333	14.4	24.33333333	15.36666667	9.1	3.233333333	4.4		118.1	52.64477611	56.58966082
203	0	1802	60	82	0	0	0	0	0	3.8	1.8	12.8	25	15.6	9.1	3.3	4.5			38.58551146	34.27758082	Neg		4.3	2	13.5	30	30.8	9.2	2.4	4.9			34.08407219	29.96313429			3.95	1.855555556	12.94	25.75	24.17777778	9.066666667	3.2	4.625			38.36699732	33.98110868
204	0	1664	54	65	1	1	0	0	0	4.2	1.3		28	20.1	9.4	3	5.1			58.88448814	57.21955865	2+		4.6	1.2	13.4	24	17.2	9.3	3.1	4.4			64.58272637	63.03356788	3+		4.433333333	1.266666667	13.65	25	18.2	9.433333333	3.066666667	4.8			60.78390088	59.15756173
205	1	2387	78	55	1	0	0	0	0	3.2	1.3	9.6	26	20.2	9.1	2.6	3.4			45.19939221	46.17871256	2+		3	2.2	7.8	14	53.3	8.2	4	5.3			24.54024568	24.26638998			3.35	1.544444444	9.2875	24.53333333	27.62777778	9.033333333	3.5	3.955555556			39.17521016	39.80715852
206	0	383	13	47	0	0	1	0	0	1.8	3.9			46.2	7.4	4.6				17.70062179	17.21987867																	1.733333333	4.833333333	9.4	21	42.2	7.2	4.7	3.8			14.70413926	14.17928635
207	1	1950	64	64	1	1	0	0	0	3.6	1	11.4	18	17.1	8.9	3.4	5.3	906.5		59.32835609	59.49919634	2+		4.3	1.2	11.5	23	21.4			5.8			48.07144277	47.72885032	2+		3.808333333	1.173913043	10.032	20	24.94347826	9.233333333	3.642857143	5.17826087	906.5		50.81929838	50.63254831
208	0	490	17	39	0	0	0	0	0	4.4	1.7	13.7	26	17.5	9.8	3.3	3.9			47.92794119	49.67057104	1+		4.4	1.6	14.2	26	18.4	9.7	3	3.9			51.40109478	53.44792383	Trace		4.4	1.65	13.95	26	17.95	9.75	3.15	3.9			49.66451799	51.55924743
209	0	1471	48	78	1	1	0	0	0	4.9	1.2	13.8		15.2	9.2	3.9				62.23613038	57.55671759			4.1	1.3	12.5	30	14.5	9.1	4.4	3.9			56.7449361	52.24787504	Neg		4.475	1.2	12.17142857	27.5	15.225	9	3.95	4.05			62.50676053	57.82568667
210	0	2137	70	54	1	1	1	0	0	4.2	1.4	13	21	18.1	9.7	4	4.4			56.13132032	56.5308627	2+																4.4	1.466666667	13	21	25.2	9.7	4	4.466666667			53.26747241	53.51481641
211	1	1484	49	56	0	0	1	0	0	3.7	1.1		22	25.4	8.9	3.8	4.6		64.1	54.60941464	56.09839519	2+		3.7	1.1		20	27.3	9.4	3.6	4.7		45.5	54.60941464	56.09839519	1+		3.783333333	1.116666667		24.16666667	24.98333333	9.233333333	3.966666667	4.9		94.25	54.07176361	55.53042011
212	0	4237	139	75	0	0	0	0	0	3.8	1.2	13.6	28	21.9	9	3.4	4.2			62.73362013	58.75166674	Neg																3.1	1.233333333	11.04	25.75	19.53333333	8.333333333	3.533333333	4.4			60.88859059	56.94531316
213	1	940	31	61	0	0	0	0	0	4.3	1.3	12.2	25	14	9.1	3.3	4.6		62.7	44.25927183	44.20932629	Neg																4.3	1.3	12.2	25	14	9.1	3.3	4.6		62.7	44.25927183	44.20932629
214	0	2266	74	36	0	1	0	0	0	3.8	4.8	10.8	28	44.6	9.2	3.8	3.1			14.70385288	14.47766987	3+		4.8	3.5	13.8	18	49.2	9.6	4.3	5.4			21.05297482	21.04623518	2+		4.4	4.1	11.62	22.8	40.56	9.46	3.8	4.52			18.28514204	18.19257965
215	1	841	28	36	0	0	0	0	0	3.1	10	9.1	27	57.8	8.2	5.8	6			4.677216163	4.47828202				6.9			57.1						7.177208968	7.013630613			3.1	8.45	9.1	27	57.45	8.2	5.8	6			5.927212566	5.745956316
216	0	3878	128	52	0	0	0	0	0	4.6	1.5	14.8		20.5	10	4.1				52.23420059	52.76712651	2+		4.3	1.4	13.9	24	18.6	9.1	5.3	4.1			56.34471539	56.9441			4.45	1.45	14.35	24	19.55	9.55	4.7	4.1			54.28945799	54.85561325
217	1	1297	43	54	1	0	1	0	0	2.6	1.4	11	22	21	8.1	3.8	4.6			41.64943968	42.46955668	3+																3.02	1.8125	11.13333333	28.25	25.0875	8.6125	4.442857143	4.1625	462.6		31.58965114	31.80960567
218	1	582	19	72	1	1	1	0	0	3	9.1	8.7	4	94	7.6	10.6	6.9		21.8	4.530483844	3.89517245	2+			2	7.7	19	20.9			3.9			26.0309332	24.3255388	Trace		3.409090909	3.668	8.875	19.08695652	41.676	7.336363636	5.009090909	4.516666667		21.8	16.11831136	14.78440537
219	0	442	15	40	0	0	0	0	0	4.4	2	15.1	27	18.8	9.2	2.7	4.5		94.2	39.52811924	40.54151683	2+		4.1	2.4		26	19.2	9	3.4	4.5		169.1	31.86794422	32.30607364	2+		4.2	2.133333333	14.4	25.6	20.04	9.125	3.3	4.48		111.04	36.95765689	37.77754064
220	0	706	23	51	1	0	0	0	0	3.1	1.4	10.6	25	26.6	8.3	3.7	4.5		106.5	56.78641413	57.7705746	3+		3.1	2	9.8	26	26.3	8.2	3.6	4.5			37.62595948	37.53446392	3+		3.166666667	1.6	10.06363636	25.54545455	26.97857143	8.333333333	3.666666667	4.481818182		66.44	50.90091843	51.57154626
221	0	4027	133	55	0	1	0	0	0	3.8	1.4			21.6	9.1	2.3				55.92262708	56.20027286	2+		3.8	1.2	12.1	27	23.6	9	3.6	4.6			66.56648376	67.21588992	Trace		3.85	1.383333333	12.85	26.5	22.73333333	8.983333333	2.783333333	4.45			56.9178482	57.1543729
222	1	235	8	40	0	0	1	0	0	4.2	1.5	10.4	26	23.7	8.8	2.9	4.4			40.87797355	43.12638349	2+																4.225	1.475	10.625	23	20.05	8.8	2.95	4.35			41.7248945	44.0642742
223	0	2282	75	67	0	1	0	0	0	4.3	2.1	14.9	24	16.6	9.3	3.1	4.2			33.64950602	31.63844984	Neg																4.3	1.733333333	14	22	19.76666667	9.35	3.1	4.166666667			43.43929436	41.38020716
224	1	3029	99	62	1	1	0	0	0	4	1.1	12	21	18.8	9.1	4	3.7			53.49265797	53.77135064	Neg																3.311111111	1.5	9.553846154	21.55555556	23.16	8.675	3.633333333	4.3			39.14723367	38.82266665
225	0	1388	46	64	0	0	0	0	0	3.8	2.2	8.4	20	33.4			5			32.1886406	30.53022213	4+																3.8	2.2	8.4	20	33.4			5			32.1886406	30.53022213
226	0	3126	103	41	0	0	0	0	0	4.2	1.4	14.8	24	14.4	9.3	3.2	4.9			59.35893059	61.98559507																	4.25	1.4	14.8	24	16.9	9.5	3.35	4.9			59.35893059	61.98559507
227	0	1413	46	52	0	0	0	0	0	4.5	2.3	13.7	25	35.6	9.9	4.9	5.2		40.7	31.89556816	31.4723247	2+							10.7									3.677777778	2.531578947	12.62222222	24.83333333	34.04210526	9.233333333	3.9125	4.605555556		48.3	29.13387591	28.63901085
228	0	904	30	71	0	1	0	0	0	4.5	1.3	14.5	22	20.3	9.3	3.3	4.4			57.83847996	54.86930822	Neg																4.55	1.3	14.18	25	17.6	9.633333333	3.033333333	4.3			57.83847996	54.86930822
229	1	2326	77	50	0	0	0	0	0	4.4	1.2	13.4	29	14.3	9.8	3	5			50.54180882	52.66631759	Neg		4.1	1.2	12.1		18.6	9.1	3.9				50.54180882	52.66631759	Neg		3.9	1.171428571	11.08571429	25.4	13.98571429	9.014285714	3.6	4.42			52.06709389	54.33552641
230	1	1220	40	75	0	0	0	0	0	4.7	1	14.9	26	8.8	9.3	3.2	3.4			57.44859517	55.02276778	Neg																4.7	1	14.9	26	8.8	9.3	3.2	3.4			57.44859517	55.02276778
231	1	2012	66	36	0	0	1	0	0	4.1	1.1	11.1	24	11.6	9.7	2.9	4.4			59.73381921	64.57548601			3.9	1	11	24	13.2	9	2.4	4.5			66.6787488	72.4621874			4.08	1.06	11.1	25.2	13.62	9.44	3.28	4.74			62.58827251	67.8234255
232	1	3005	98	66	1	1	0	0	0	3.8	1.8	12.1	24	38	8.7	4.2	3.1	1		29.92023221	28.82150187	1+																3.5	1.738461538	11.575	25	24.91666667	8.55	3.95	4.338461538	1		31.5897955	30.52047981
233	1	1492	49	60	1	0	0	0	0	3.5	1.8	10	29	40.3	8.8	4.6	5.2	170.5		30.50476438	30.05867285	2+		3.6	2.5	8.3	27	53.8	8.5	4.5	5.5			20.87994622	20.20620664			3.55	2.04	9.033333333	28	39.78	8.65	4.55	5.26	170.5		26.88708804	26.34697847
234	0	5089	168	33	0	0	1	0	0	4.2	1.8	12.4	28	22.2	8.9	2.5	4			46.41625993	48.36676439	1+		4.2	1.8	12.2	28	28	9.3	3.5	4.1			46.13582097	48.06180371	Trace		4.233333333	1.766666667	12.4	27.33333333	24.4	9.066666667	3.366666667	4.133333333			47.37774224	49.41862921
235	0	476	15	63	0	0	0	0	0		3.9	11.1								16.67854865	15.37574702																		3.9	11.1								16.67854865	15.37574702
236	0	432	14	39	0	0	1	0	0	4.1	1.4	14.1	25	17.2	9.3	3	4.6		100.6	59.96461861	62.81206967	1+																4.2	1.4	13.475	24	15.13333333	9.133333333	3.266666667	4.45		131.25	59.96461861	62.81206967
237	0	1050	34	41	0	0	0	0	0		1.5	13.6								54.81614731	57.02499262																		1.5	13.6								54.81614731	57.02499262
238	0	538	17	71	0	1	0	0	0	3.2	1.3	13.3	20	13.1	7.8	4.1	4.5			57.83847996	54.86930822	Neg		4.4	1.7	14.5		17.3	9.2	3.1				42.43942041	39.67110082	Neg		3.771428571	1.425	13.52222222	22	16.9625	8.257142857	2.914285714	4.15			53.04858313	50.14602469
239	1	284	9	82	0	0	0	0	0	3.8	1	10.9	28	28.8	9.2	3.7	5.3			56.4173441	52.41151778	Neg																3.8	1	10.6	28	28.8	9.2	3.7	5.3			56.4173441	52.41151778
240	1	935	30	51	1	1	0	0	0	3.5	1.1	10.5	28	16.3	8.3	2.8	5			55.65612235	58.09300479	2+																3.5	1.1	10.5	27.5	16.3	8.3	2.8	5.5			55.65612235	58.09300479
241	0	610	20	58	1	0	0	0	0	2.7	2.2	10.8	24	20.4	8.1	3.3	4.2			32.83834701	31.82225348	3+																2.85	2.6	10.2	24	22.85	7.95	3.35	4.2			27.47697695	26.41210756
242	0	183	6	72	0	1	0	0	0	3.6	4.3	9.2	23	41.5	7.4	4.3	4.4			14.50279973	12.83371102	3+		3.1	3.6	9.6	27	35.3	7.2	3.6	3.5			17.7535545	15.80357732	3+		3.245	3.122222222	9.059259259	22.07407407	53.75185185	7.5	4.615	4.033333333			21.63737985	19.51849122
243	1	2259	75	70	1	1	0	0	0	4.3	1.3	9.8	22	38.3	9.5	3.4	3.8			43.03990646	41.5608413	Neg																4.4	1.283333333	10.44	22.25	21.83333333	9.433333333	3.566666667	4.1			44.16728404	42.71448857
244	1	714	24	46	0	0	0	0	0	4.1	1.1	11.3	23	18.2	8.6	3.6	5.2		67.9	56.83421306	60.17072313	1+																4.05	1.066666667	11.66666667	24.5	20.1	8.7	3.7	5.2		59.15	59.03681572	62.62030348
245	0	1428	47	63	0	0	0	0	0	4.4	1.3	14.1		11.4	9.3	2.8				59.25925457	58.03310688	Neg																4.4	1.3	14.1		11.4	9.3	2.8				59.25925457	58.03310688
246	1	1414	47	66	0	1	0	0	0	3.8	1	12.9	24	12.9	9.4	4.2	2.7			58.95890792	58.65986599	Neg																3.9	1.18	12	21.5	15.94	8.8	2.9	2.95			52.00334782	51.50949028
247	1	288	10	76	1	0	0	0	0	3.3	1.1	11.4	23	31.7	9.3	4.1	5.2			51.32684052	48.70171789	2+																3.175	1.116666667	10.83333333	23.5	25.23333333	8.833333333	3.6	4.4			50.50959309	47.89121901
248	1	428	14	70	0	0	0	0	0	4.3	3	9.6	20	29.2	9	4.3	4.2		47.1	16.39698576	15.1217567	2+		4.5	3.5	9.1	21	35.9	8.7	4.2	3.7		45.7	13.72484423	12.55057368	2+		4.366666667	3.3	9.683333333	20.33333333	32.35	9.166666667	4.183333333	4.216666667		42.56666667	14.75261394	13.53850966
249	0	1141	38	55	0	0	0	0	0	2.5	2.2	8.5	17	18.8	8.1	2.9	4.6		72.6	33.19430228	32.54004867	Neg		3.8	2.5	10.5	26	24.8	9	5.5	6.5		48.7	28.5369796	27.67531731	Neg		3.202040816	2.133333333	8.674468085	17.37735849	31.65294118	8.402040816	3.648979592	5.067924528		60.63333333	35.65090252	35.09317689
250	1	342	11	31	1	1	0	0	0	2.6	1.9	7.5	24	20.7	7.8	4.2	3.6	8246		32.77093029	34.5090788	3+																2.529411765	2.765384615	9.24	22.75	32.33846154	7.7	4.190909091	4.065384615	8246		22.9205433	23.77456268
251	0	1839	60	38	0	0	0	0	0	4.3	1.4	10.9	27	10.8	8.8	3	4.1			60.28164859	63.30795443	Trace		4.5	1.6	13.1		17.2	9.4	2.6				51.40109478	53.44792383	1+		4.25	1.528571429	11.46	23.6	12.82857143	8.75	2.775	4.24			55.40294326	57.96210438
252	1	738	24	62	0	0	0	0	0	4.1	1.4	11.1	23	26.4	8.8	2.7	3.5			40.49762768	40.17222686																	4.1	1.4	10.65	23	26.4	8.8	2.7	3.5			40.49762768	40.17222686
253	1	793	26	48	0	0	1	0	0	4.1	1.1	12.2	28	18	9.3	3.4	4.1		109.9	56.34530312	59.3396358	1+		4.3	1.1	12.6	24	22.6	9.1	3.4	4.4		67.4	56.10995063	58.92409213	Trace		4.2	1.1	12.4	26	20.3	9.2	3.4	4.25		88.65	56.22762688	59.13186396
254	0	3164	104	72	0	0	0	0	0		1.3	12.9		19.4						57.67449744	54.50773123			4.8	2.2	14.3	22	34.9	10	3.1	5.3			31.42813962	28.85536669	Neg		4.25	1.8	12.725	22.33333333	29.775	10	3.1	5			41.59638117	38.72271668
255	0	3126	103	56	1	0	1	0	0	2.9	1.7	11.1	27	22.9	8.4	3.3	4.6	5		44.53410405	44.1153098	3+			2		27	24.9			4.6			36.91833954	36.24572697			2.95	1.885714286	11.3	27.2	25.65714286	8.4	3.3	4.63	5		40.02603886	39.46166544
256	1	714	24	72	0	0	0	0	0	4.4	1.9	11	28	32.3	9.7	4.1	4.8			27.61828438	25.8818091																	4.4	1.9	11	28	32.3	9.7	4.1	4.8			27.61828438	25.8818091
257	0	2900	95	63	0	1	0	0	1	4.6	3.2	10.9	23	46.9	9.1	3.3	5.5			20.95577552	19.5302144			4.1	2.9	10	21	36.7	8.6	3	5.1			23.47683367	21.99855503			4.1	3.02	10.12	21.2	45.66	8.66	3.18	5.4			22.57330173	21.11651633
258	1	1988	65	40	0	0	1	0	0	2.2	1.2	12.5	30	14.9	8.1	2.7	4.3			52.88390463	56.48163321	4+																2.442857143	1.135714286	11.15384615	28.21428571	19.3	7.938461538	3.592307692	4.235714286			60.23631761	64.85377028
259	0	1025	34	73	1	0	0	0	0	4.2	1.2			13.7	9.2	4.5				63.07877427	59.64787861			4.5	1.5	14.3		14.5	9	3.7				48.75836012	45.54396077			4.35	1.35	14.3		14.1	9.1	4.1				55.9185672	52.59591969
260	0	1099	36	63	1	1	1	0	0	4.1	1.4		24	21.2	9.1	3.5	5.4		43.3	54.40202423	53.05966938	1+		4	1.3	13.2	24	33.2	9.3	3.6	4.8		102.7	59.07011018	57.67152989	1+		4.066666667	1.366666667	13.2	24.66666667	26.23333333	9.2	3.533333333	5		75.7	55.90017254	54.4867596
261	1	1914	63	25	0	0	0	0	0	3.6	1.3	12.4	24	10.3	8.8	3.4	4.2			53.04499333	56.97638211	3+		4.2	1.3	12.5	27	21.1	9.2	4	4.5			53.04499333	56.97638211			3.775	1.35	12.72307692	27.33333333	18.75	9.2	3.609090909	4.333333333			51.682882	55.46846908
262	1	316	10	51	0	0	0	0	0	3.8	2	11.1	23	27.8	8.4	3.8	4.5		71.7	27.91846194	28.19826139	3+																4.1	1.971428571	9.8625	23.16666667	19.08571429	9	3.9	4.466666667		65.175	29.05419541	29.42045472
263	1	485	16	47	0	0	1	0	0	3.3	1.5	13.4	25	11.7	7.7	2.9	4.2		56.1	39.56140176	41.07002613	4+		3.5	1.6	11.1	28	20.1	8.4	3.1	4.1		95.3	36.56540755	37.72311728	4+		3.1625	1.4875	11.04	25.71428571	15.35	8.114285714	3.128571429	4.428571429		74.94285714	39.99619385	41.49544157
264	1	1348	44	46	1	0	0	0	0	4.5	1.6	10.4	24	10.8			5.1			36.88268672	38.25145225	2+		3.8	2.4	10.5	22	31.7	9.2	3.3	4.1			22.99943733	23.26718914	Trace		4.2	2.066666667	10.78	22.85714286	24.0375	9.78	3.98	4.888888889	71.7		28.12830692	28.7923656
265	1	3989	131	62	0	1	0	0	0	3.9	1	13.1	26	12.5	8.6	3.2	4.4			59.71196134	60.3385267	Neg		4	1.1	13.1		9.1	8.9	3.8				53.31919198	53.35580698	1+		3.95	1.033333333	12.73333333	26.5	11.06666667	8.75	3.5	4.35			57.58103822	58.01095346
266	0	236	7	51	0	0	0	0	0	3.3	1.5	11.3	20	14.9	8	2.6	3.9			52.44050744	53.14729312	1+																4	2.046666667	10.91764706	22.35714286	22.52	8.9	3.527272727	4.6			38.73892796	38.74488251
267	0	1873	62	44	1	1	0	0	0	3.8	1.8	12.7	24	12.5	8	3.5	3.7			43.78320808	44.76822833	Neg		4.4	1.6	15		20	9.5	3.3				50.15769739	51.61944222	Neg		4.45	1.45	14.5	24	15.325	9.133333333	3.383333333	4.16			58.14719121	60.32592033
268	0	314	10	63	1	1	1	0	0	3.8	2.4	7.9	18	34.6	8.4	4.9	5.5		47.2	29.20673699	27.65399904	2+																3.78	2.485714286	8.7	19.85714286	30.81428571	8.36	4.22	5.057142857		58.26	28.1947249	26.65459381
269	0	3682	121	60	0	1	1	0	0	4	1.5	12.1	28	19.1	8.9	3	4.4			50.7386523	49.87786021	Neg		3.8	1.2	13	27	15	8.9	2.8	4.2			65.42079686	64.82599161	2+		3.95	1.4	12.85	27	16.55	9.1	3.325	4.525			55.68683868	54.83321831
270	1	190	6	71	0	1	0	0	0	4.5	1	12.6	27	16.3	9.6	3.8	4.3		26	58.09134136	56.60816956	Neg		3.8	1.1	10.8	24	11.7	8.7	2.8	3.5			52.04083378	50.4470013	Trace		3.975	0.84	10.9125	26	9.1	9.125	2.925	3.8		26	74.63052561	73.68757377
271	1	311	10	45	1	1	1	0	0	3.5	2.3	9.8	21	29.3	9	5.1	6.8	599	71.8	24.37141733	24.83642001	4+		3.2	4.1	9.6	28	41.6	8.7	5.3	4.6			12.45157931	12.26233861	3+		3.25	2.844444444	9.4125	23	34.04444444	8.55	4.766666667	5.308333333	425.5	50.75	20.2656441	20.49138659
272	0	543	18	61	0	0	0	0	0	4.1	1.4	12.1	30	14.7	9.3	2.9	4.2			54.75946981	53.80349652	1+		3.9	1.2	10.5	27	15.1	8.7	4	3.3			65.2052063	64.42767522	Neg		3.267647059	3.467567568	10.58846154	22.975	34.46756757	8.1	4.410526316	4.3925			41.12087336	40.09915665
273	0	1526	50	65	1	1	0	0	0	3.8	1.3	13	26	21.8	9.6	4	4.3	370		58.88448814	57.21955865	3+			1.5									49.76639845	47.82496048			3.8	1.4	13	26	21.8	9.6	4	4.3	370		54.32544329	52.52225956
274	0	363	12	60	1	0	1	0	0	3.1	7.4	8.3	13	103.5	7.7	6	4.4			8.043680945	7.242708341	1+		3.8	8.1	7.6	21	73.8	7.3	4.7	5.9			7.222695001	6.443486268			3.321428571	5.483333333	8.361111111	15.27777778	75.01666667	7.76	5.08	5.411111111			12.4335832	11.44953312
275	1	3798	125	53	0	0	1	0	0	1.7	3.9	10.1	24	78.8	7	5.3	3.7	91.9		12.81741044	12.39688387	3+	1	2.3	1.5	7.7	23	24.7	8.1	3.5	4.3			38.60819828	39.356395			2.023076923	3.235714286	8.153846154	26.4	50.85714286	7.358333333	4.3	3.507142857	91.9		19.7270765	19.60836495
276	1	3301	109	74	0	0	1	0	0	3.9	2.6	12	19	68	9	4.5	4.7	3.7		19.12421277	17.47851812	Neg		3.7	1.6	9.9	22	17.6	9.2	2.9	4.3			33.48947585	31.43593106	Neg		3.975	1.755555556	10.91666667	21.33333333	39.57777778	9.15	3.85	4.35	3.7		31.5159514	29.52925476
277	0	1686	55	73	0	0	0	0	0		1.6	15.6		32			4.9			45.25889471	42.12540312	2+																	1.7	15.6		32.3			4.9			42.38294191	39.3298465
278	1	2810	92	73	1	0	0	0	0	3.2	1.5	10.1	19	15.2	8.3	2.8	3.8			36.17870321	34.21550161	1+																2.975	1.275	9.15	19.75	10.775	8.166666667	3.266666667	3.775			44.71300598	42.74291789
279	1	526	17	75	1	1	0	0	0	3.5	2.2	9.9	25	33.1	8.4	2.7	4.2	131.7		23.12723106	21.21062235	2+		3.4	2.6	10.2	22	34.4	8.4	4.7	4.9			19.02096063	17.21413717			3.442857143	2.464285714	9.471428571	21.78571429	34.38571429	8.342857143	3.6	4.58	131.7		21.39897029	19.50782637
280	1	3926	129	68	1	0	0	0	0	4.1	1	13.1	23	12.9	9	4	4.1	2.5		58.60268846	57.82053563	1+		3.9	1.3	13.2	20	27.7	8.5	3	4.1			43.29392013	42.10412027	Trace		3.6	1.083333333	11.24	22.16666667	15.13333333	8.25	3.35	3.783333333	2.5		54.01663808	53.10342614
281	1	2618	86	61	0	1	0	0	0	3.7	2.1	11.4	24	31.2	8.1	3.1	4.6			25.44801001	24.7575852	2+		3.8	1.9	11.2		24.4	8.6	2.3				28.56361939	27.94205261			3.62	2.2	11.04	23	30.64	8.46	2.58	5.05			24.89737883	24.21610948
282	1	1741	57	56	1	1	1	0	0	3.5	1.1	11.6		22.8	9.3	4.3	4.5			54.60941464	56.09839519	3+			1.5		24	32.7			4.6			38.17907192	38.55670047			3.4	1.433333333	11.2	23.4	27.61666667	9	4	4.883333333	14047.7		41.27485766	41.86830419
283	0	306	10	69	0	0	0	0	0	3.9	6.6	11.8		31.5	10	3.5				8.922218963	7.809988613																	3.9	6.6	11.8		31.5	10	3.5				8.922218963	7.809988613
284	0	788	26	55	0	0	0	0	0	3.6	1.4	12.5	24	9.7	8.5	3.1	3.6			55.92262708	56.20027286			4.3	1.6	13.5	27	19.9	9	2.5	4.5			47.93633848	47.82182658			4.016666667	1.55	13.08333333	25.2	14.51666667	8.966666667	3.166666667	4.26		107.5	50.41523747	50.43474897
285	1	590	19	60	0	0	1	0	0	4.6	1.1	13.2	28	17.9	9.4	4.1	4.1		107.1	53.84991065	54.51932925	1+																4.65	1.1	13	27	17.2	9.3	4.05	3.95		109.7	53.84991065	54.51932925
286	0	816	27	69	1	0	0	0	0	3.7	1.5	13.7	31	31.2	9.2	4.1	4.4			49.3193411	46.83652727	2+																3.7	1.5	13.7	31	31.2	9.2	4.1	4.4			49.3193411	46.83652727
287	0	1895	63	63	1	1	0	0	0	3.8	1.8	11.8	23	18.3	9.3	3.5	4.9			40.70636681	39.15695175	3+																3.8	1.65	11.8	23.5	19	9.3	3.5	4.8			45.39230568	43.83310607
288	0	4129	135	57	0	1	1	0	0	4.2	1.4			19	9.2	4.5				55.51861141	55.37379826																	4.2	1.4			19	9.2	4.5				55.51861141	55.37379826
289	1	1881	62	38	0	0	0	0	0	4.1	1.9	12.2	25	36.5	9	3.5	4.8			31.44409675	32.87805269	3+																4.1	1.9	12.2	25	36.5	9	3.5	4.8			31.44409675	32.87805269
290	0	246	8	42	1	0	0	0	0	4.2	5.6	11	20	60.4	8.3	4.4	4.7		87.5	11.92845936	11.52113471	2+		4	6.8	11.5	22	70.5	7.8	5.1	5.1			9.488631101	9.037316028			3.828571429	5.2	11.14285714	19.375	53.9625	7.914285714	4	5.025		67.15	13.29114082	12.90289274
291	1	553	18	20	0	0	1	0	0	2	1.3	9.4	23	19.7	7.6	5	5.7		25.2	55.50308613	59.01367825	2+																2.15	1.45	9.6	22.5	20.45	7.55	4.65	5.3		38.95	49.59006819	52.46299383
292	0	250	8	52	1	1	0	0	0	4.2	2	10.3	15	36.8	9.5	3.4	5.1		255.8	37.47793473	37.26597706	1+		4.6	2.1	12.8	22	24.7	9.4	3.4	4.7		219.2	35.42608818	35.1313347	Trace		4.433333333	1.85	12.26666667	20.47368421	21.5375	9.176190476	3.166666667	4.742105263		245.6	41.70442425	41.70246896
293	1	923	30	79	0	0	0	0	0	4.2	1.2	11.7		18.2	9.1	3.2			70.3	46.05994256	42.94100326	Neg																4.2	1.2	11.7		18.2	9.1	3.2			70.3	46.05994256	42.94100326
294	1	1815	59	43	0	0	0	0	0	4	4.1	9.2	22	35.3	9.4	4.9	5.3			12.6232209	12.51639259	3+		4	4.9	10.5	21	38	9.2	4.3	5			10.22844654	10.02165436			3.828571429	4.314285714	9.957142857	21.28571429	34.31428571	9.071428571	4.128571429	4.914285714			11.97124067	11.83929592
295	0	1528	51	44	0	0	0	0	0	4.2	1.4	15.5	23	17.8	9.3	2.2	4.6		86.5	58.51406876	60.66323571	2+		4.7	1.5		25	20.1	9.6	3	4.9		133	53.7899934	55.42829283	2+		4.18	1.38	15.3	24.25	20.08	9.3	3.22	4.525		109.75	59.65900174	61.89070391
296	0	2982	98	53	0	0	0	0	0	4.5	2.1	14.1	25	21.9	9.6	3.2	5.3			35.28936767	34.8782271	Neg																4.4	1.666666667	14.1	23.5	22.53333333	9.55	3.05	4.7			47.88889843	48.06976233
297	1	373	12	57	0	0	0	0	0	1.8	2.1	10.1	19	69.8	7.8	4.3	4.5			25.80080092	25.48015681	3+		2.4	3.8	10.2	18	54.2	8.5	4.8	4.2			13.01379566	12.4396126	3+		2.033333333	2.22	9.474074074	16.875	34.62	8.221428571	3.926666667	4.347058824			27.12472616	26.91725222
298	0	1583	52	63	0	0	0	0	0	3.8	1.3	14.3	25	23.4	8.5	2.8	4.2			59.25925457	58.03310688	2+																3.316666667	1.483333333	8.433333333	22.63636364	18.54166667	7.866666667	2.6	3.690909091	3113.88		51.31841444	49.92435462
299	1	519	17	48	1	1	0	0	0	2.7	1.7	8.6	25	33.1	7.5	4.3	5.4	565	39.3	34.09469604	35.05709188	1+			1.4		26	30			4.6			42.47909856	44.02180656			3.3	1.538235294	9.736842105	20.375	32.80294118	8.1	4.775	4.514705882	565	98.66	44.80848551	46.82291527
300	1	1195	40	73	1	1	0	0	0	2.8	1.1	9.1	22	10.5	8.1	2.2	3.2		49.2	51.74818835	49.78213143	3+		3.9	1.4	11.7	29	38.8	9.1	3.8	4.7			39.06888862	36.94354711			3.116	1.30212766	9.892156863	25.33333333	23.35957447	8.568	3.584	4.033333333		58.91666667	45.10669183	43.16761303
301	1	4739	156	33	0	1	0	0	0	4.4	1.3	12.7	29	15.6	9	2.9	3.9			50.13810219	53.85252803	Neg																4.4	1.3	12.7	29	15.6	9	2.9	3.9			50.13810219	53.85252803
302	0	581	19	49	1	1	1	0	0	4.3	1.4	16.5	28	18.4	9.2	3.2	4.3		111.1	57.24945897	58.5970492	2+		4.6	1.9		26	20.3	9.3	3	4.6		240.1	40.08116884	40.22146288	Trace		4.48	1.616666667	16.4	27	17.56	9.2	3.16	4.48		157.66	49.53077828	50.34086648
303	0	2812	93	42	0	0	0	0	0	3.9	1.7	12.8	27	16.2	8.7	2.9	4.2			47.21231358	48.69023082																	3.966666667	1.725	13.25	26.5	16.075	9.066666667	2.9	4.35			46.4588942	47.87745857
304	0	200	7	75	1	1	1	0	0	3.3	2.5	11.2	20	31.7	9.7	3	4.6			26.8938351	24.19027735	3+		3.8	2.8	9	12	32.3	8.9	2.7	3.8	104.7		23.53354848	20.94989558	2+		3.563636364	3.358823529	9.65	14.83333333	44.31764706	9.071428571	3.585714286	4.433333333	104.7		20.77143688	18.44655124
305	1	821	27	78	0	1	0	0	0	3.6	1.3	9.8	27	23.4	8.7	3.7	4.2			42.10474259	39.25190567			3.5	1	9.4	20	17.4	8.1	3.7	4.8		31.1	56.84582189	53.53062492	Neg		3.375	0.95	10.6	22.5	22.51666667	8.3	3.675	4.41		31.1	62.73683312	59.43944046
306	1	1287	42	46	1	0	1	0	0	3.7	3.4	8.7	16	53.8	8	3	4	1345.5		15.45433562	15.37697742	1+	1															3.983333333	3.728571429	8	18.57142857	57.05714286	8.883333333	3.883333333	4.885714286	1345.5		14.014536	13.8824635
307	0	308	10	36	0	1	0	0	0	3.8	3	12.7	20	57.6	9.8	3.9	5.9			25.29214184	25.55522614	2+		3.7	4.8	9.8	15	61.8	9.4	4.8	5.2			14.62229718	14.36587319			3.657142857	4.344444444	10.4	17.42857143	59.46666667	9.042857143	4.757142857	5.6			17.31283595	17.18280139
308	0	1172	38	76	0	1	0	0	0	3.3	1.5	10.3	22	12.1	7.5	2.6	3.9			48.36135628	44.55552757	Neg		4.3	2.3	11.4	26	22.7	8.9	2.6	4.5			29.5307082	26.57461423	Neg		3.755555556	1.6	11.175	24.125	15.08888889	8.633333333	2.466666667	4.2		119.2	48.65171899	44.9310831
309	1	3891	128	69	0	0	0	0	0	4.1	1	14	24	25.3	8.7	2.5	4.1			58.42927319	57.44749992	1+																4.1	1	14	24	25.3	8.7	2.5	4.1			58.42927319	57.44749992
310	1	687	22	72	0	1	0	0	0	4.2	1	12		24.9	9.5	3.7				57.92664193	56.23513385	Neg																4.2	1	12		24.9	9.5	3.7				57.92664193	56.23513385
311	0	1259	41	39	1	1	0	0	0	4.6	1.7	15.5	26	14.8	9.8	11.8	4.6	15	131.8	47.92794119	49.67057104	Trace																3.916666667	1.744444444	12.48333333	23.66666667	23.57777778	8.866666667	5.533333333	4.066666667	15	90.06666667	47.37015258	49.08775869
312	1	185	7	70	1	0	1	0	0	3	1.9	7.1	23	30.4	7.8	4.5	5			27.7766772	26.26810476	3+		2.9	7.2	9	21	66.3	8	5.6	4.3			5.953189455	5.204321577	3+		2.815384615	4.676470588	8.9875	22.88235294	60.14117647	8.126666667	5.16	4.211764706			11.90333156	10.82984507
313	0	662	22	53	0	0	0	0	0	4.7	3	10.7	22	27.7	9.6	2.6	5.1			23.3822885	22.66094055	1+																4.7	3	10.7	22	27.7	9.6	2.6	5.1			23.3822885	22.66094055
314	1	1190	39	69	1	0	0	0	0	2.7	2	14.1	33	16.3	8	3.5	3.3		73.1	26.25680441	24.84996998	4+		3.3	1.7	10.2	25	21.5	8.1	4.9	5.3			31.67323542	30.24533417			2.871428571	1.9	11.57272727	24.4	30.54	8.014285714	4.228571429	4.14		55.15	28.32652699	26.91834117
315	0	397	13	53	0	1	0	0	0	3.2	1.6	13	23	14.4	8	4.8	3.9		157.5	48.29814853	48.45476252	Neg		4.6	1.6	14.5	24	23.3	9.1	1.7	4.1			48.11522832	48.10313145	Neg		4.14	1.65	14.01111111	25.66666667	17.22	9.09	3.49	4.233333333		157.5	47.58866553	47.7096667
316	0	1108	36	67	0	0	0	0	0	3.9	1.4	12.9		25.5	9.3	3.6				53.72643278	51.65466256																	3.9	1.4	12.9		25.5	9.3	3.6				53.72643278	51.65466256
317	1	1288	42	62	0	0	0	0	0		1.1	12.3								53.49265797	53.77135064																		1.1	12.3								53.49265797	53.77135064
318	1	1255	42	75	0	1	0	0	0	4	1.1	12.9	28	13	9.2	3.5	4.8			51.46503285	49.03415283	1+																3.071428571	2.11	11.36666667	23	21.6	8.314285714	3.828571429	4.211111111			28.01105414	26.03072775
319	0	1080	36	44	1	1	0	0	0	3.4	1.7	11.8		24.1					88.9	46.76855972	47.97131466	4+																3.475	1.92	10.86666667	23.66666667	28.84	8.5	4.033333333	5.633333333		88.9	40.8442892	41.58668022
320	0	469	15	47	0	1	0	0	0	4.6	1.7	15.9	27	33.3	9.4	3.1	3			46.14652725	46.99097444	2+																4.6	2.531578947	12.43333333	27.5	36.61052632	9.4	3.1	4.122222222			30.41551867	30.39793106
321	1	1815	59	64	0	1	0	0	0	4.5	1.4	12.5	24	27.3	6.2	5.9	4.3			40.23746034	39.6134169	Neg																3.512820513	2.045454545	9.072916667	24.75609756	38.07045455	6.44375	4.346666667	3.665853659			30.67324946	29.9006865
322	1	2730	90	37	0	0	0	0	0	2.8	1.2	9.4	23	20.1	7.8	3.6	4.7			53.72751345	57.67859497	3+		3.5	1.3	10.3	20	19.1	9	3.9	6.2			48.98704819	52.35851085	1+		2.642857143	1.339473684	9.666666667	22.44736842	18.41578947	8.40625	4.325	4.495121951			57.0758828	60.45620443
323	1	1690	55	68	1	0	0	0	0	3.3	1.2	8.7	24	17.3	8.4	1.7	4.4			47.48346272	46.38226833	2+																3.3	1.2	8.7	24	17.3	8.4	1.7	4.4			47.48346272	46.38226833
324	0	364	12	44	0	0	0	0	0	4.7	1.5	15.8		17.7						54.03594338	55.80845945	1+																4.65	1.45	15.65	28	17.2	9.7	4.2	4.5		141.7	56.14183976	58.02922893
325	1	1528	50	75	0	1	0	0	0	4.7	1.5	10.6	25	31.8	9	3.7	4.9		102	35.98074075	33.70141227	Neg		4.3	1.7	10.5	20	33.6	9.1	4.7	5.3			31.14163124	28.96874539			4.42	1.78	10.62	21.6	33.36	8.92	3.9	5.02		102	30.14791068	28.01615577
326	1	4125	136	51	0	0	0	0	0	4.3	1.2	13.1		14.7	9.9	3.7				50.33904195	52.29226704	Trace																4.3	1.2	13.1		14.7	9.9	3.7				50.33904195	52.29226704
327	1	427	14	55	1	1	0	0	0	2.2	1.3	8.2	20	11.4	7.5	4.2	3.9	673.1		45.19939221	46.17871256	2+		3	1.3	9.2		20.9			5.1			45.03436583	45.8391632			2.611111111	1.3475	8.663888889	19.22580645	15.01	7.9625	4.75	3.8075	673.1		44.32965429	45.23461197
328	1	3842	127	62	1	1	0	0	0	4.2	1.5	10.2	26	33.4	9.1	3.9	4.8			37.39831399	36.95731142	Neg																4.25	1.333333333	9.975	25	26.93333333	8.95	3.8	4.6			43.73837788	43.49511508
329	0	1320	43	52	1	1	0	0	0	2.3	1.6	12.8	23	36.2	7.4	3.7	3.8	16058.2		48.48526856	48.8063936	3+		3.3	3.7	8.4	25	54.6	8.5	4	5			18.35608893	17.58578034	3+		2.718181818	2.328571429	11.05	24.75	49.77857143	7.96	4.12	4.275	8458.95		32.99085219	32.6099603
330	0	2589	85	56	0	0	0	0	0	4.7	1.6	16	27	17.7	9.8	4	4.8			47.76131931	47.47019551	1+																4.666666667	1.6	15.83333333	26.66666667	21.86666667	9.8	3.9	5			47.91656606	47.63599956
331	1	1358	45	57	0	1	0	0	0	4.4	1.8	11.4		34.3	9.3	4	5.6			30.82405585	30.70016892				1.9			28.9			4.5			28.95960262	28.75756567			4.4	1.92	11.4		30.6	9.3	4	5.22			28.74073498	28.53328735
332	1	1478	48	60	0	0	0	1	0	3.7	2.7	9.3	18	42.2	10.7	2.7	3.4	615.2		19.10549797	18.41091909	2+		3.9	3	8.9	22	50.8	9.9	4.6	4			16.86152944	16.08539806	1+		3.666666667	2.825	9.564285714	19.83333333	45.40833333	9.744444444	3.81	3.833333333	615.2		18.17046736	17.4282102
333	1	465	15	59	0	1	0	0	1	4.4	1.1	13.6	29	14	8.6	4.4	4.1			54.03395198	54.93487291	Neg																4.3	1.1	12.9	27	14.8	8.45	4.35	4.45			54.03395198	54.93487291
334	0	381	13	69	1	1	0	0	0	3.5	1.6	12.2	25	21.6	8.9	3.3	5.8	186.3		45.77961319	43.32094879	2+			2			35.1			5.2	604.2		35.28331867	32.86279245			2.875	1.614285714	8.966666667	24	37.4	7.825	2.8	4.8375	438.6		46.11714807	43.6414394
335	0	210	7	56	1	1	1	0	0		2.1		23	36			4.4			34.89712978	34.16952582			2.8	6.8	6.5	20	74.2	8.2	5	4.5			8.960970823	8.193507089	2+		2.69	4.172727273	7.514285714	23.36363636	55.69090909	7.671428571	5.057142857	4.55			19.61873505	18.73529744
336	1	2501	82	23	0	0	1	0	0	3.9	1.5	11.5	26	17.5	8.7	3.5	3.8			45.73795953	48.61000312	2+																3.666666667	1.6	11.03333333	25	22.4	8.9	4.1	4.133333333			42.5932727	45.11834744
337	1	747	24	75	1	0	0	0	0	4.1	1.6			30.2	8.8	2.7				33.3983455	31.17176358			4.5	2.1	12	20	36.1	9.4	3.6	5.9			24.40272619	22.43775003	Neg		4.425	1.9	12	21.33333333	31.675	9.05	2.825	5.566666667			27.75188562	25.68361192
338	0	1760	57	73	0	1	0	0	0	3.7	4.4	11.5	20	50.8	9.4	5.8	5.1			14.0836108	12.39911943	1+		4.1	2.1	11.2	21	25.9	9	3	4.7			32.97750835	30.11980424			3.9	3.375	9.715384615	20.66666667	37.875	8.71	4.18	4.464285714			20.89997529	18.78071128
339	1	374	12	44	0	0	0	0	0		1.3		29	15.6			4.9			47.29392166	49.84584561																	4.1	1.766666667	10.7	26.66666667	32.06666667	8.1	4.1	4.866666667		86.8	35.94013051	37.45940975
340	0	1722	57	74	0	0	0	0	0	4.2	2.7	11.9	20	44.7	9.8	4.4	6			24.67545226	22.22780005	Neg																4.2	2.7	11.9	20	44.7	9.8	4.4	6			24.67545226	22.22780005
341	0	1142	38	59	1	0	0	0	0	4.3	1.3	15.8	27	17.1	9.6	2.7	4.6	1.11	141.2	60.05364292	59.75059758	Neg																4.3	1.4	15.55	27.5	16.55	9.55	3.1	4.4	0.885	164.15	55.48285164	55.0043122
342	0	1761	58	42	0	0	1	0	0	4.1	1.7	12.4	22	20.3	8.9	4	4.7			47.21231358	48.69023082	1+		3.8	1.9	13.6	23	24.1	8.3	3.7	5.1			41.52519521	42.56390604	2+		3.95	1.8	13	22.5	22.2	8.6	3.85	4.9			44.3687544	45.62706843
343	0	2993	98	58	0	0	0	0	0	4.2	1.4	13		10.7	9.6	3.6				55.32294724	54.96056096	Neg																4.2	1.4	13		10.7	9.6	3.6				55.32294724	54.96056096
344	0	1995	65	54	0	0	1	0	0	4.2	1.7	14.5	27	35.1	9.4	4	5.1			44.86409956	44.70351394	2+																4.05	1.8	13.04285714	26.71428571	31.2375	8.95	3.583333333	4.685714286			42.18953904	41.91032344
345	0	1330	44	66	0	0	0	0	0	4.2	1.4	11.8	25	13.6	8.8	3.1	4.9		40.7	53.89069347	51.9852524	Neg		4.1	1.7	12.7		14.1	9.1	2.9				42.94194427	40.84750908			4	1.52	12.4	24	14	8.9	2.9	4.666666667		96.5	49.30652489	47.31480613
346	1	1553	51	68	0	0	0	0	0	4.5	2.3	12.4	31	30	9.1	4.9	3.1	36.9	35.1	22.41215501	21.12288122	2+																4.5	2.3	12.4	31	30	9.1	4.9	3.1	36.9	35.1	22.41215501	21.12288122
347	1	190	6	52	1	1	0	0	0	3.3	2.5	10.5	27	39.1	8.6	3.4	2.9		17.6	21.49539354	21.37668812	3+		1.8	6	8.8	19	83	6.8	4.3	3.9			7.796547067	7.364186545	3+		2.525	3.8	9.135714286	22.70833333	36.025	7.636363636	4.109090909	3.153571429		23.26666667	14.75974827	14.43384353
348	1	802	26	55	1	1	0	0	0	3.7	2	10	24	61.2	8.6	5.4	6			27.49378983	27.43178504																	3.275	2.775	10.125	25	56.6	8.225	5.3	5.65			21.05943666	20.79464326
349	1	1134	38	77	0	0	0	0	0	3.5	1.5	9.1	21	21.7			4.3			35.78902931	33.24444396	Neg			1.2		22	25.6			4.4		39.7	46.17920874	43.2402437	Neg		3.5	1.35	8.766666667	21.5	23.65			4.35		39.7	40.98411902	38.24234383
350	0	210	7	56	0	0	0	0	0	4.7	1.8	14.9	28	24.1	9.6	3.6	4.7			41.69138318	41.16969226	1+		4.9	1.7	16.9		18.1	10.1	3.8				44.3743795	43.78852973			4.5	1.68	15.46666667	27	20.58	9.54	3.48	4.3			45.32337932	44.83776109
351	1	3801	125	33	0	0	0	0	0	4.2	1.4	9.5	27	20.4	8.8	3.8	5			46.02849411	49.23736615	Trace				9												4.2	1.4	9.25	27	20.4	8.8	3.8	5			46.02849411	49.23736615
352	0	3742	123	64	0	0	0	0	0		1.3	13.4		23.1						59.07011018	57.67152989																		1.3	13.4		23.1						59.07011018	57.67152989
353	1	1766	58	70	0	1	0	0	0	3.8	1.9	10.5	27	34.4	8.5	3.5	3.5			27.7766772	26.26810476	Neg																3.433333333	1.683333333	11.3	23	22.75	8.116666667	3.433333333	3.6			32.24663224	30.72077818
354	1	562	19	74	1	1	0	0	0	4	1.9	12.5	30	34.1	8.9	3.5	4.6			27.46509812	25.53843518	2+		3.6	1.8	9.9	22	29.4	8.3	3.7	4.4		92.4	29.23333339	27.26358285	2+		3.669230769	2.228205128	10.5	23.42105263	43.94102564	8.22	4.018181818	4.607317073		49.3	23.40699044	21.61367596
355	0	1800	59	33	0	0	0	0	0	4.3	2.8	17.3	22	32.1	8.8	4.7	3.1			27.8762433	28.35028532	3+		4.5	1.7		26	17.8	9.6	3	4.3			49.58114583	51.82731952			4.2	2.5	15.31666667	22.66666667	25.69	9.14	3.76	3.688888889			33.01118446	33.88357605
356	1	533	18	64	1	0	0	0	0	4	1.1	13.6	30	17.8	8.5	3.8	3.9			53.14900715	53.02337204	Neg				13.3												4	1.1	13.45	30	17.8	8.5	3.8	3.9			53.14900715	53.02337204
357	1	205	6	35	0	0	0	0	0	4.4	4.4	8.4	19	35.6	8.4	3.5	5.6			12.13183927	12.16082078	1+		4.6	5.7	8.9	19	58.2	8.4	3.9	5.3			8.998942007	8.892921805	1+		4.377777778	5.516666667	10.16363636	16.5	48.90833333	8.781818182	3.790909091	5.233333333			9.456517411	9.37035207
358	0	2856	94	67	1	0	0	0	0	4.2	1.3	15	23	23.3	9.5	3.9	4.2			58.52334361	56.49640467	Neg																4.02	1.285714286	15.3	22.33333333	23.41428571	9.04	3.5	4.225			59.4561536	57.44487878
359	0	2844	93	81	0	0	0	0	0	4.4	1.2	12.3	19	20.1	9.3	3.3	4.3			61.76114338	56.36176843	Neg																4.4	1.2	12.1	19	20.25	9.3	3.3	4.1			61.76114338	56.36176843
360	1	889	30	39	0	0	0	0	0	3.3	4.2	11.4		51	7.3	2.1				12.52278871	12.50246425																	3.06	1.671428571	10.35714286	22.66666667	25.68571429	7.72	2.3	3.25		115	51.22781893	55.02227435
361	0	350	11	49	1	1	1	0	0	4.1	1.4	15.4	27	25.6	9.1	2.9	4.2			57.24945897	58.5970492	Neg		4.3	1.4	15.8	28	19.8	9.3	2.9	4.2			57.24945897	58.5970492	Trace		4.2	1.4	15.66666667	26.66666667	22.6	9.233333333	2.833333333	4.133333333			57.24945897	58.5970492
362	1	202	7	70	0	0	0	0	0	3.8	5.1	10.9	24	22	12.9	2.8	4.3			8.888448576	7.961401023			4.1	7.9	8.7	20	66.8	11.2	4.8	6.4			5.348718494	4.6520884			4.066666667	6.225	8.85	21.25	44.875	11.86666667	3.666666667	5.15			7.284577432	6.44543411
363	1	414	13	71	1	1	0	0	0	4	1.2	10.6	21	10.6	8.7	2.7	3.7			47.0691382	45.4097369	Neg		4	1.6	11.1	24	27.7	8.4	3	4.7			33.77201276	32.06993303			3.933333333	1.711764706	10.81	20.76923077	19.37058824	8.616666667	3.058333333	4.4			32.59886419	30.94062505
364	0	1268	42	76	0	0	0	0	0	4.6	1.5	14.9	30	26.5	9.2	3.2	4.4			48.36135628	44.55552757	Neg																4.6	1.5	14.85	30	26.5	9.2	3.2	4.4			48.36135628	44.55552757
365	0	263	9	40	0	1	0	0	0	4.2	1.8	14.7	23	21.5	9	3.1	4.4			44.63857222	46.0490632	2+		4.7	2.1	13.4	24	20.8	9.6	2.7	5.5		60.8	37.17720663	37.9661398	Neg		4.4	1.85	13.86666667	26	19.76666667	9.233333333	2.766666667	4.716666667		106.3	43.34293417	44.61612814
366	0	213	7	45	0	0	0	0	1	4.3	4.7	11.2	19	57.7	9.6	5.3	5.6			14.3982555	13.93347763	2+		3.5	10.1	10.4	21	38.2	8.5	5.1	4.3			5.955578296	5.525878021			3.883333333	6.083333333	10.01666667	18.66666667	50.75	8.7	4.783333333	5.233333333			11.72382445	11.25616047
367	1	804	27	47	1	0	0	0	0	3.1	7.3	7.8	12	69.9	8.4	7	5.1			6.370982377	6.062642694	3+																2.85	5.55	7.233333333	12	46.45	8.55	6.1	5.1			9.952250328	9.706009001
368	0	1055	34	62	0	0	0	0	0	4.2	10.8	7.2	14	78.8	6.9	5.6	6.5			5.165191378	4.52265299	Trace		4	5.3	9.3	17	53.8	7.7	3.8	5.6			11.70664528	10.61167177			4.033333333	6.833333333	8.433333333	17.22222222	60.43333333	7.833333333	4	5.755555556			9.31677118	8.387275102
369	0	1949	64	65	1	0	0	0	0	4.3	1.3	12.9	22	19.9	8.8	3	3.8			58.88448814	57.21955865	Trace																4.3	1.3	13.1	22	19.9	8.8	3	3.8			58.88448814	57.21955865
370	0	252	8	69	0	0	0	0	0	4.6	1.4	14.9	30	18.2	9.2	3.3	4.5		192.5	53.4065871	50.91083542	Trace														1+		4.466666667	1.366666667	14.4	28	17.96666667	9.1	2.833333333	4.5		147.6333333	54.94411553	52.39131248
371	0	3133	102	33	0	0	1	0	0	3.6	1.5	14.3	24	19.3	8.8	2.7	3.8			57.28557827	60.29442553	3+		3.9	2	11.4	24	26.7	9.4	3.3	5.4			40.85395527	42.31353015	2+		3.683333333	1.816666667	11.92857143	24	23.36666667	9.066666667	3.383333333	4.716666667			46.5686565	48.55813677
372	1	4086	134	78	0	0	0	0	0	4.7	1.3			20.1	9.4	4				42.10474259	39.25190567																	4.7	1.3			20.1	9.4	4				42.10474259	39.25190567
373	1	1461	48	65	0	0	0	0	0	4.1	1		27	12.7	9.1	4.3	4.4			59.14192254	59.0329017			4.1	1.1		29	11.8	9.3	3.8	4.1			52.9819916	52.60782837	2+		4.06	1.06	12.8	27.6	15.72	9.18	4.06	4.36			55.44596397	55.17785771
374	1	529	17	79	0	0	0	0	0	4	1.6	9.4	22	22.4	9	3	3.4			33.0479169	30.32642761	2+																4	1.6	9.4	22	22.4	9	3	3.4			33.0479169	30.32642761
375	0	651	22	55	0	0	0	0	0	4.6	1.6	14	25	18.7	9.6	4	4.3		67.9	47.93633848	47.82182658	Neg																4.4	1.575	13.45	25	14.025	9.175	3.375	4.525		67.9	48.86296053	48.79203493
376	1	2696	89	70	0	1	0	0	0	3.7	1.1	8.5	30	27.2	9.1	3.1	2.5			52.19090032	50.86254497	Neg		4	1.9	9.7	23	28.8	9.3	4.3	5			27.7766772	26.26810476	Neg		3.471428571	1.32972973	9.25106383	21.78571429	20.54054054	8.97	3.51	3.603571429	74.1		43.10779613	41.65785921
377	1	672	22	61	0	0	0	0	0		1	13.9								59.90938936	60.71156241																		1	13.9								59.90938936	60.71156241
378	0	830	27	35	0	0	0	0	0		1.7			18.1						48.99244074	51.10840336																		1.7			18.1						48.99244074	51.10840336
379	0	1037	35	62	1	1	1	0	0	4.6	2.2	12.7	24	35.8	9.2	3.2	5.3	1.5		32.39676589	30.96089925	Neg																4.45	2.5	11.85	23.5	42.65	9.3	3.55	5	1.4		28.13844064	26.68809805
380	1	1470	48	36	0	1	0	0	0	4.3	1.3		20	30.5	9.3	2.7	4.3		113.5	49.26027288	52.76597008	Trace		3.8	1.1		27	18.6	9	3.3	4.6			59.73381921	64.57548601	Neg		4.2	1.2		25	23.225	9.225	3.275	4.533333333		116.4	54.26211204	58.39909184
381	1	605	20	70	1	1	0	0	0	4.5	1.8	11.4	26	29.1	9.7	3.8	4.9			29.5649723	28.04254236	Trace																3.88	1.78	9.85	23.4	18.62	8.46	3.16	4.06			30.3891842	28.87330152
382	0	374	12	55	1	0	1	0	0	4.3	3.1	10.1	20	25.7	9.2	3.2	6.8			22.34538921	21.49566729	2+		4.6	3.7	10.1	22	53.4	9.1	4.2	6.4			18.15206279	17.22844953			4.285714286	3.228571429	9.733333333	21.57142857	36.28571429	9.057142857	3.214285714	5.657142857			21.63206016	20.77661718
383	1	298	10	40	0	0	0	0	0	3.7	2.5	7.9	19	23.2	8.3	4	5.3			22.67127272	23.25561892	3+																3.55	4.175	8.15	18.5	36.675	7.45	4.525	4.925			16.79712233	17.06635316
384	0	599	19	68	1	1	1	0	0	2.1	1.4	7.4	24	27.4			4.2			53.56509528	51.24142526	3+																2.05	1.55	7.4	22	31.6			4.6			48.18904364	45.88107713
385	1	4051	133	51	1	0	0	0	0	3.5	1.3	10.7	26	35.8	8.4	3	3.4			45.89754699	47.46900011	1+				10.8												3.5	1.3	10.33333333	26	35.8	8.4	3	3.4			45.89754699	47.46900011
386	0	758	25	66	0	0	0	0	0	4.2	1.6	14.5	27	15.4	9.9	4.2	3.9			46.19458452	44.23518959	Trace																4.25	1.6	14.5	27	18.5	9.9	4.2	3.9			46.19458452	44.23518959
387	0	2599	85	61	0	0	0	0	1	3.9	1.3	13.9	23	21.8	9	3.4	4.5			59.64861432	58.8466551	Neg																3.9	1.3	13.9	23	21.8	9	3.4	4.5			59.64861432	58.8466551
388	0	484	16	42	0	0	0	0	0	4.3	1.4	12.8	26	11.6	8.8	3.1	4			59.06926747	61.57235777						26				4					Neg		4.4	1.433333333	13.9125	26.22222222	12.51111111	8.95	3.3375	3.9			57.89758683	60.24876739
389	0	1406	46	62	1	1	0	0	0	4.1	1.4	11	22	26.2	9.5	4.8	4.8	44		54.57901305	53.47290668	2+																3.85	1.542857143	11.375	21.85714286	33.85714286	9.025	4.125	4.928571429	22.4		56.22553482	55.33337103
390	0	2312	76	61	0	0	0	0	0	4.2	1.4	12.7		24.6	9.4	3.5				54.75946981	53.80349652	Neg																4.15	1.35	12.4		20.8	9.65	3.75				57.20404206	56.32507581
391	0	2282	75	60	0	1	0	0	0	4.5	1.4	15.1	27	18.4	9.8	3	4.9			54.94352099	54.21673382	Neg																4.5	1.4	15.1	27	18.4	9.8	3	4.9			54.94352099	54.21673382
392	0	2164	71	68	1	1	0	0	0	3.2	1.4	13.6	24	26.3	8.8	4.1	4.3	3402.7		53.56509528	51.24142526	3+																3.3	1.366666667	13.6	25.25	21.2	8.8	4.1	4.475	3402.7		55.15926394	52.84242798
393	1	2119	70	28	0	1	1	0	0	4	1.3	12.4	28	17	9.1	3.9	4.2			51.83858526	55.75400443																	4	1.3	12.4	28	17	9.1	3.9	4.2			51.83858526	55.75400443
394	1	209	7	72	1	1	1	0	0	4.2	1.4	11.9	28	40.5	9.1	3.2	3.6			39.2867949	37.44026707	Neg		4.3	0.9	13.5	23	20.3	10	3.4	4			65.41577588	63.87465086	Neg		3.63	1.073333333	11.72058824	23.71428571	25.63666667	8.8	3.746153846	4.168965517			57.61154964	56.02146521
395	1	2403	79	64	0	0	0	0	0	4	1.2	6.5	23	20	8.4	4.5	5.9			48.07144277	47.72885032																	4	1.2	6.5	23	20	8.4	4.5	5.9			48.07144277	47.72885032
396	1	843	28	81	1	0	0	0	0	4.4	1	13.7	31	21.8			4.1			56.5580452	52.7845535	1+														Neg		4.233333333	1.166666667	13.7	28.5	18.83333333	9.9	3.7	4.55	24.7	61.3	48.45413382	44.79541302
397	0	933	30	50	0	1	0	0	0	3.4	2	13.2	28	38.6	8.6	3.7	4.6			37.77751775	37.80295079	3+		3.7	2.8	13.3	25	32.5	8.4	4	5.4			25.62132971	25.16847524	3+		3.575	2.45	13.425	25	32.725	8.725	3.6	4.95			30.45026361	30.17502198
398	1	1286	43	76	1	1	0	0	0	4.4	1.1	13.1	29	14.3	9.4	3.8	4			51.32684052	48.70171789	Neg																4.4	1.1	13.1	29	14.3	9.4	3.8	4			51.32684052	48.70171789
399	1	217	7	31	0	0	0	1	0	2.3	3.6	6	16	62.4	8.1	4.3	5.1			15.6746315	15.93590552	2+																2.4	5.52	6.133333333	16.8	63.4	7.76	4.78	5.16			10.53864212	10.54096111
400	0	1224	40	59	1	0	0	0	0	4.1	1.3	12.5		16.6	8.9	4.1				60.05364292	59.75059758			3.8	1.3	11.9		15.7	8.9	3.7				59.84909833	59.29862634			3.8	1.325	11.82857143	23	16.375	8.65	3.625	5.4			58.72078487	58.24445534
401	0	1909	63	73	0	0	0	0	0	3.5	1.4	12.9	31	23.1	8.9	2.9	4.3			52.79911589	49.50582859	3+		3.6	1.9	11.1	25	24.1	8.6	3.4	4.3			37.11733171	34.22252311	2+		3.39	1.818181818	11.32	26.45454545	29.16363636	8.409090909	3.509090909	4.272727273			40.19342611	37.2274985
402	0	707	23	46	0	0	0	0	0	3.7	1.6	17.1	26	21.5	9	3.7	4.6			49.70712495	50.91618007			3.4	1.7	14.9	25	23.2	9.3	3.7	4.7			46.14652725	46.99097444			3.566666667	1.633333333	15.9	26	22.1	9.266666667	3.766666667	4.766666667			48.44808027	49.49056783
403	0	1526	50	37	0	1	0	0	0	4.1	6.8	12.9	21	65.8	8.9	4.8	3.7		94.8	9.782564251	9.42864771	3+		4.6	2.6	15.7	27	37.9	8.9	3	3.1			29.50785431	29.95189458			4.466666667	4.727272727	13.7375	25.09090909	52.37272727	9.222222222	4.336363636	3.363636364		94.8	17.50767467	17.41515146
404	0	1498	49	72	1	1	0	0	0	4.6	1.8	11.5	18	28.5	8.5	3.8	5.2		21.3	39.61776545	36.77825842	1+		4.5	1.9	13.2	23	27.9	8.5	2.5	4.7			37.11733171	34.22252311			4.42	1.776923077	11.75	19.75	25.07692308	8.68	3.12	4.475		58.4	40.41129817	37.54590603
405	1	3563	117	63	0	0	1	0	0	4	1.5	9.8	28	24	8.7	4.2	4.8			37.27703874	36.67170623	Neg		3.8	1.4	9.3	19	29.1	9	4.3	5.5			40.36630198	39.86177688			4.02	1.46	9.5	23.4	26.66	8.96	4.075	5.1			38.59551015	38.03522847
406	0	2563	84	71	0	0	0	0	0	4.6	1.3	13.8		14.3	9.5	3.9				57.83847996	54.86930822																	4.6	1.3	13.8		14.3	9.5	3.9				57.83847996	54.86930822
407	0	1584	52	67	0	0	0	0	0	4.6	1.4	13.2	20	17.5	9.2	2.6	3.9		53.7	53.72643278	51.65466256	Neg		4.8	1.6		23	17	10	3.4	4.4			45.91548488	43.60225365			4.683333333	1.516666667	13.5	21.66666667	18.93333333	9.6	3.333333333	4.3		53.7	49.01547585	46.77213044
408	0	1658	55	73	1	0	0	0	0	3.8	5.2	7.7	19	61.2	7.9	3.3	5.7	1758.8		11.61423328	10.13157787	2+		3.5	6.6	9.4	25	99.3	8	3.5	6.1			8.796404732	7.543739001			3.608333333	6.026666667	10.425	22.17647059	72.32142857	7.727272727	4.590909091	5.894444444	1758.8		10.05908564	8.698250157
409	0	267	9	56	0	1	0	0	0	4.4	1.5	14.3	27	16.2	8.8	2.3	4.6		144	51.45427482	51.32249336	Neg																4.533333333	1.433333333	14.26666667	27.33333333	15.66666667	9.166666667	2.866666667	4.4		185.15	54.29705785	54.29885483
410	1	3527	116	64	0	1	0	0	0	3.3	3.9	7.9	16	57.1	8.7	4.7	5.2			12.33598289	11.47926257	2+		4.2	2.9	9.4	18	42	8.5	4.1	4.8			17.3096445	16.29502202			3.8	2.92	9.02	18.6	39.58	8.58	3.88	4.42			18.00309909	17.0615744
411	0	2494	82	34	0	0	0	0	0	4.6	1.6	12.4	22	20.9	10.1	4.6	4.2			52.85283214	55.41705787			4.3	1.5	11.7	27	17.1	9.3	3.4	3.9			56.93946879	59.91425892			4.5	1.533333333	12.43333333	24.66666667	18.9	9.733333333	3.7	4.166666667			55.57725657	58.4151919
412	1	4124	135	51	1	1	0	0	0	4	1.1	11.2		17.7	9	3.6				55.65612235	58.09300479	2+																4	1.1	11.2		17.7	9	3.6				55.65612235	58.09300479
413	0	634	21	47	1	1	0	0	0	3.9	2.1	10.7	20	36	8.6	4.5	4.8			36.16063205	36.39687269	2+																3.675	1.883333333	11	22	33.73333333	8.833333333	4.133333333	4.35			43.21461843	43.93185536
414	0	1832	60	57	0	0	1	0	0	4	3.5	10.9	20	39.8	8.4	3.9	5.3			19.28483047	18.28920566			3.6	3.9	9.9	19	49.1	9	3.7	5			16.96088482	15.92659154	2+		3.233333333	4.673333333	9.533333333	16.35714286	49.94666667	8.85	3.816666667	5.285714286			14.53441823	13.57031268
415	0	728	24	71	1	0	0	0	0	4.3	1.3	14.7	26	16.7	9.2	3.5	4.1			57.83847996	54.86930822	Trace																3.9625	1.833333333	13.3875	24.75	17.66666667	8.7375	3.325	4.4625		83.4	40.25125139	37.56697723
416	0	1113	36	62	1	1	0	0	0	2.4	1.4	10.3	24	10.8	7.5	2.3	4.3			54.57901305	53.47290668	3+																2.4	1.45	9.95	22.5	10.8	7.5	2.3	4.1			52.49052674	51.33323349
417	0	208	6	43	0	1	0	0	0	4.2	2.5	14.2	27	22.8	8.4	3.2	4.3		145.8	30.10898239	30.29934739	2+		4.3	2.3		25	22.7	8.9	2.2	4.3		119.6	33.15010627	33.5130374	2+		4.157142857	2.2	14.2	26.42857143	22.47142857	8.728571429	2.457142857	4.457142857		99.78571429	35.09144178	35.57715752
418	1	372	12	45	1	0	0	0	0	3.5	5.5	7.4	19	80.6	8.5	4.8	4.8			8.911199479	8.656044048	2+		3.2	6.2	9.3	18	58.8	7.8	4.8	5.4			7.76058928	7.488871812			3.372727273	4.742857143	7.935714286	18.3125	66.8952381	7.96875	4.588235294	4.361904762			10.81435916	10.60845591
419	0	316	10	61	0	0	0	0	0	4.4	1.4	13.3	23	17.2	9.2	2.6	4.2		130.2	54.75946981	53.80349652	2+																4.4	1.4	13.3	23	17.2	9.2	2.6	4.2		130.2	54.75946981	53.80349652
420	1	2186	71	36	0	1	0	0	0	4.4	3.7	9.8	17	26.1	9.7	4.3	5			14.73271041	14.89894632	2+		4.2	3.5	10.7	17	27.4	8.9	4.1	5.3			15.62130732	15.81126194			4.2	3.483333333	10.25	17.66666667	29.6	9.15	4.2	5			15.8624556	16.09525546
421	0	681	23	61	1	1	0	0	0	2.7	1.5	9.4	25	24.6	7.5	2.4	3.5	446.1		50.56868669	49.4976936	2+			1.8		27	21.7			4.5			40.83879887	39.46191244	3+		2.868421053	1.95	10.87647059	22.21428571	32.90625	8.075	3.394117647	5.178125	446.1		41.22516303	39.97343047
422	0	929	31	63	0	1	0	0	0	5.1	1.4	14.7		21.6	9.9	3.7				54.40202423	53.05966938	Neg																5.1	1.4	14.7		21.6	9.9	3.7				54.40202423	53.05966938
423	0	2320	76	50	0	1	1	0	0	2.1	2.6	5.9	19	30	7.6	4.5	3.5	882.5		27.90890451	27.5275898	2+	1															2.553333333	2.15483871	7.426923077	19	28.08709677	7.775	4.525	3.903125	882.5		35.24829882	35.137969
424	0	636	21	35	0	0	0	0	0	3.7	2.5	13.1	25	24.9	8.3	3.4	4.9			31.39383427	32.06236761	3+		3.7	3.9	12.7	23	36.4	8.4	2.8	5			18.68508079	18.60896485	2+		3.542857143	3.125	12.625	24.875	31.4625	8.3	3.085714286	5			24.92471783	25.19466363
425	0	393	13	56	1	1	0	0	0	3.3	1.7	10.4	28	28	8.3	4.1	3.7	2404.2		44.53410405	44.1153098	3+		3.1	3.8	7.3	26	57.3	7.9	4.4	4.3			17.6019387	16.68183077			3.06	2.420689655	9.368421053	26.57142857	31.01724138	7.785714286	4.333333333	3.878125	2404.2		32.15127694	31.42422319
426	1	578	19	46	1	1	0	0	0	3.2	1.3			24.1	8.2	3.7				46.86907486	49.1667469																	3.2	1.15			23	8.3	3.55				55.15554795	58.34310554
427	0	654	22	46	1	0	0	0	0	3.7	4.9	10.7	26	42.8			4			13.66113641	13.15799788	3+																3.7	4.9	10.7	26	42.8			4			13.66113641	13.15799788
428	0	1207	39	60	1	1	0	0	0	3	2.3	9.1	22	41.2	8.9	3.9	5			30.98234728	29.7490562	2+		3.9	1.7	10.6	22	59	9.1	4.2	6.7			43.91472678	42.87354553			3.44	1.888235294	9.541666667	20.78571429	46.87058824	8.933333333	4.191666667	5.2			40.63108304	39.55679342
429	1	1829	60	33	0	1	0	0	0	4.1	2.5	9.4	20	23.7	8.7	3.4	4.6			23.5741341	24.4261004	2+																4.175	2.6	8.9	19.33333333	27.6	8.725	3.1	4.566666667			22.55168379	23.31794516
430	1	809	27	51	0	0	1	0	0	3.8	1.1	13.9	26	19.9	8.8	3.6	4.5		52.1	55.65612235	58.09300479	2+																3.975	1.075	14.42	26	18.925	8.825	3.125	4		59.575	57.27383178	59.86675134
431	0	1081	35	60	0	0	1	0	0	2	1.4		28	21.4	8.1	3	4.7			54.94352099	54.21673382																	2	1.4		28	21.4	8.1	3	4.7			54.94352099	54.21673382
432	1	857	28	71	1	1	0	0	0	3.2	1.3	8.6	22	28.3	10	2.5	3.4			42.91615213	41.22129194																	3.1	0.86	8.8	20.75	13.96	9.575	2.425	3.6			74.30767475	73.38047065
433	0	2583	85	68	1	0	0	0	0	4.5	1.3	15.1		18.9	9.6	3.8				58.34760126	56.04443343			4.7	1.5	15.2		19	9.3	4				49.3193411	46.83652727			4.566666667	1.366666667	14.96666667		20.06666667	9.5	3.8				55.28062773	52.85460572
434	0	458	15	66	1	0	0	0	0	3.1	1.4	17	30	24.8	8.7	3.8	5.3	268		53.89069347	51.9852524	3+		2.5	2.2		30	26.4	8	3.3	3			31.89069512	29.90813297			2.5	1.733333333	17	29	22.58333333	7.98	3.02	3.68	268		43.30589371	41.33759405
435	0	2905	96	46	0	0	0	0	0	4.6	1.5	14	25	16.1	10.3	3.8	5.2			53.55053221	55.04812621	2+																4.55	1.45	14	24.25	16.625	10.35	3.55	4.875			55.76948114	57.44244366
436	1	227	7	41	1	1	1	0	0	2.4	1.2	12.3	28	3	7.5	2.8	2.9			52.61948202	56.10758266	4+		3.3	1.7	11	24	14.5	9.1	4.5	5.5			35.03153668	36.5791785	4+		2.92	1.477777778	10.4	30.66666667	10.86666667	8.316666667	3.633333333	3.055555556			41.86632795	44.11840921
437	0	477	16	80	0	0	0	0	0	4.5	1.7	14.7	26	27.5	9.2	3	4.8		140.4	41.42357922	37.25292828	3+																4.3	1.6	14.05	27.33333333	26.03333333	9.166666667	2.933333333	4.466666667		104.6	44.56979011	40.22595518
438	0	1281	43	61	1	0	1	0	0	3.7	1.3	12.9	31	25	8.6	4.1	4.1			59.64861432	58.8466551																	3.7	1.3	12.9	31	25	8.6	4.1	4.1			59.64861432	58.8466551
439	0	2471	81	59	1	1	0	0	0		1.3			21.9						60.05364292	59.75059758	2+																4.2	1.3	14.1	26	23.6	9.7	3	4.1			60.05364292	59.75059758
440	0	383	12	51	0	0	0	0	0	3.7	2.8	13.9	21	26.9	8.9	3.6	4.6			25.51854041	24.98972186	2+		3.5	5.6	9.3	19	72.4	9	4.9	3.6			11.42234523	10.73243958	4+		3.214285714	3.86031746	9.497826087	19.26530612	39.909375	8.685	4.865	4.405263158	1203.1		21.04403813	20.49399495
441	0	1090	36	74	0	1	0	0	0	4	1.2	15	26	17	8.9	3.3	4.6			62.90479439	59.24956222	Neg		4.1	1.4	15.1		22.9	8.9	3.5				52.65348871	49.17523875	Neg		4.05	1.3	15.05	26	19.95	8.9	3.4	4.6			57.77914155	54.21240049
442	1	828	27	70	1	1	1	0	0	3.4	1	10.9	27	15	8.5	4.2	3.6	785	292.6	58.25885533	57.07446421	4+		4.2	1	11.6	26	16.3	10	4.4	4.7	174.5	114.4	58.25885533	57.07446421	3+		3.733333333	1	11.13333333	26.66666667	15.66666667	9.1	4	4.2	401	175.7	58.25885533	57.07446421
443	0	960	31	70	1	0	0	0	0	3.4	1.6	11.9	18	26.5	8.2	5.1	3.9		32	45.64608999	43.03964393	Trace																3.8	1.30952381	12.36363636	17.52380952	21.27272727	8.566666667	4.3	4.378571429		25.3	59.4783272	56.84610758
444	1	1954	65	66	1	0	0	0	0	4	1.1	11.9	21	12.1	9.2	3.7	4.9			52.81803888	52.27539344	1+		4.1	1.2	10.3	18	21.8	8.7	4.3	6.7			47.62648241	46.75631888	Neg		4.166666667	1.216666667	10.8	19.5	22.5	9.083333333	4.15	5.516666667			47.25592051	46.43968577
445	0	753	25	75	0	1	0	0	0		1.2	13.2								62.73362013	58.75166674																		1.2	13.2								62.73362013	58.75166674
446	1	2097	69	43	1	0	0	1	0	3.8	1.1	9.3	24	18.6	9.2	4.2	5.3			57.61765706	61.41735414	1+		3.8	1.6	8.5	19	23.6	8.8	4.8	6.5			37.39110441	39.04395472	1+		3.816666667	1.2	9.4	22.8	22.96666667	9.15	4.516666667	5.34			53.67929661	57.0666267
447	0	3191	105	71	0	1	1	0	0	3.4	1.3	13.9	23	17.2	7.9	3.3	4.5			57.83847996	54.86930822	2+																3.95	1.3	14.8	24	18.625	8.9	3.55	4.225			57.97390914	54.91449231
448	1	4169	137	54	1	1	0	0	0	3.7	1.5	12.5	30	23.9	8.7	4	4.9	160.7		38.46197695	39.07078981	2+																3.4	1.38	11.4	28	21.46	8.7	3.933333333	4.575	160.7		42.7399575	43.64632075
449	1	1892	62	63	1	0	0	0	0	3.7	5.3	14.5	21	112	7.9	4.6	5.9			8.686330799	7.972158466	Neg																3.7	5.3	14.5	21	112	7.9	4.6	5.9			8.686330799	7.972158466
450	0	753	25	44	0	1	1	0	0	4	1.6	15.1	26	26.4	9.5	3.3	4.4			50.15769739	51.61944222	3+		4	1.6	14.8	26	17.6	9.1	2.4	4.6			50.15769739	51.61944222	2+		4.116666667	1.616666667	15.16666667	24.8	20.93333333	9.4	2.866666667	4.34			49.59284111	51.01142096
451	0	352	11	66	1	0	0	0	0	2.1	2.8	9.3	28	35.1	7	4.3	4.3			24.21726851	22.48717461			2.2	5.6	8.2	24	84.3	7	5.1	3.8			10.88269711	9.727239911			2.211111111	3.418181818	8.89	21.36363636	47.2	7.033333333	5	4.045454545			20.21818695	18.63334717
452	1	186	6	75	0	1	0	0	0	4.3	1.3	11.4	27	22.3			4.4			42.44131039	40.06682413	2+		4.1	1.4	10.6	26	28.7	8.8	3.6	4.5			38.85795465	36.38473716			4.18	1.32	11.06666667	27	26.06	8.9	3.85	4.7		75.8	41.72463925	39.33040674
453	0	1485	49	42	0	0	0	0	0	4.7	2.7	14.4	20	44.4	9.6	2.5	4.1		78.3	27.68213322	27.83144712	Neg																4.475	2.15	14.4	23.25	27.925	9.425	2.75	4.675		69.4	37.11700887	37.87124737
454	0	3983	130	40	0	1	0	0	0	4.7	1.4	15.4	29	18.5	9.2	2.6	3.5			59.65722017	62.39883237			4.5	1.4		29	17.6	9.1	2.6	3.8			59.65722017	62.39883237			4.6	1.4	15.4	29	18.05	9.15	2.6	3.65			59.65722017	62.39883237
455	1	3528	116	47	0	0	0	0	0	4	1.6	12.5	27	17.4	9.3	3.8	4.8			36.72201675	37.98728476	2+		4	1.7	11.5	22	21	8.8	3.2	4.7			34.24072322	35.30258972			3.95	1.6	11.8	24.66666667	16.775	9.05	3.266666667	4.733333333			36.81153962	38.08679635
456	0	413	14	43	0	1	0	0	0	4.3	1.4			13.5	9.8	4.5				58.78778464	61.07647301			4.5	1.4			15	9.9	4.3				58.51406876	60.66323571			4.4	1.4			14.25	9.85	4.4				58.6509267	60.86985436
457	0	237	8	43	0	0	0	0	0	3.4	4.4	9.3	22	43.2	7.7	3.4	6			15.68102543	15.29707722	2+																3.4	5.5	8.85	22.5	53.15	7.2	4	5.85			12.7511194	12.33326392
458	1	1470	48	46	0	0	0	0	0	4.4	1.1		25	12.8	9	4	3.8			56.83421306	60.17072313	Neg																4.4	1.1		26	12.8	9	4	3.766666667			56.83421306	60.17072313
459	0	226	7	69	0	0	0	0	0	4.2	3.5	10.2	19	36.4	12.3	1.9	5.6			18.55120205	16.81515028	2+		4.2	4.8	9	24	49.2	9	3.5	4.3			12.88469643	11.47779233			3.96	4.481818182	9.47	19	41.78181818	8.718181818	3.576923077	4.576923077		84.8	14.14477702	12.66149949
460	1	1224	40	42	0	0	0	0	0	4.1	1.2	10.9	23	16.2	8.4	3	4.6			52.36270644	55.73353211	Neg		4.2	1.1	12.2	26	16.2	8.7	2.9	4.4			57.89353718	61.91600654	Neg		3.7125	1.0625	11.2625	23.14285714	13.1375	8.325	2.9125	4			61.12371261	65.56573384
461	0	2076	68	38	1	1	1	0	0	4	1.7	10.8	29	27.5	8.8	4.5	5.6			48.18133385	50.06270713			4.3	1.9	10.8	27	36.7	9.3	3.5	5.6			42.37748888	43.76369399			4.1	1.783333333	10.58333333	29.66666667	33.51666667	9.05	4.3	5.433333333			45.73413012	47.40591434
462	1	457	15	41	1	0	1	0	0	2.5	1.2		20	20.5	7.8	4	5.3			52.61948202	56.10758266			2.9	2.9	7.3	23	47.9	8.6	4.8	5.1			18.9142861	19.17818547			2.72	1.76	8.533333333	21.4	31.12	8.32	4.24	5.3			39.53103831	41.67901179
463	1	194	6	72	1	1	0	0	0	4.3	1.1		23	26.9	9	3.9	4.4			51.89328863	50.11456637			4.6	1.5	12.3	20	32.3	9.2	4.1	4.3		64.4	36.28014714	34.44398576	Trace		4.4	1.3	12.1	22	27.26666667	9	3.933333333	4.433333333		64.4	43.65597096	41.83606819
464	1	300	10	84	0	0	0	0	0	4	5.6	9.1	16	76.3	6.8	5	6.8			7.689164838	6.436367913	1+																4	5.625	9.625	16.6	75.2	6.825	4.875	5.18			7.650299707	6.402301088
465	0	1812	60	69	1	1	0	0	0	3.9	1.3	12.9	24	29.1	8.8	3.7	4.3			58.17494083	55.68285644	Trace		3.1	1	9.3	23	3.2	8.6	3.3	3.5	0.59		78.51597754	75.97132986	Neg		3.511111111	1.233333333	10.85	24.88888889	20.33333333	8.475	3.2	4.011111111	0.59		63.49767492	60.94652561
466	1	1220	40	37	0	0	1	0	0	4.1	1.1	14.9	24	14.8	8.6	2.5	4.2		31	59.40250244	64.07683361	1+																4.1	1.1	14.9	24	14.8	8.6	2.5	4.2		31	59.40250244	64.07683361
467	0	2312	76	61	1	0	0	0	0	3.5	1.7	11	21	27.7	8.4	2.8	4.5	270		43.76762013	42.54676546	3+		3.7	1.7		25	23.3	8.6	3.2	4.8	83.5		43.76762013	42.54676546			3.675	1.7875	11	22.6	28.6125	8.7875	3.3875	4.88	176.75		41.56122464	40.30904837
468	0	1461	48	67	1	1	0	0	0	4.1	1.3	15.8	28	21	9.1	2.8	4			58.52334361	56.49640467	Neg																4.1	1.3	15.8	28	21	9.1	2.8	4			58.52334361	56.49640467
469	1	720	23	69	1	0	0	0	0	3.7	1.2	8.6	20	23.3			4.4	88.6		47.34295112	46.08302789	2+																3.8	1.1	8.825	25	23.3			4.65	88.6		52.88611215	51.76526391
470	1	454	15	49	1	1	1	0	0	3.5	1.7	9.1	24	22.9			5.6			33.95228361	34.81159404	3+		3	3.3	8	21	31.2	7.5	4.3	4.2			15.79217539	15.61181164	3+		3.194444444	3.39047619	8.882352941	21.5	44.15714286	8.08	4.633333333	4.395454545			16.65982735	16.5560177
471	0	1778	58	54	0	0	0	0	0	4.7	1.4	17.4	22	16.8	8.9	3.1	4.3			56.13132032	56.5308627	Trace																4.7	1.55	17.4	22	16.65	8.9	3.1	4.4			50.49770994	50.61718832
472	1	1155	38	46	0	0	1	0	0	3.3	1.3	9.4		28.2						46.86907486	49.1667469	3+																3.433333333	1.366666667	9.2	23	25.66666667	8.6	2.65	4.75		116	45.0521153	47.19357298
473	1	458	15	59	1	1	0	0	0	2.6	3.1	5.5	26	76.5	7.4	3.6	4.6			16.34566133	15.69768437	1+		3.1	3.8	6.4	28	85.4	7.8	4.6	5.1			12.87899205	12.17968039			2.8	3.895652174	7.204545455	25.39130435	93.16521739	8.26875	5.40625	5.077777778			12.64872185	11.99465872
474	0	790	26	71	0	1	0	0	0	4.3	1.3	15.1	28	10.6	9.2	3.9	4			57.83847996	54.86930822	Neg																4.3	1.3	15.1	28	10.6	9.2	3.9	4			57.83847996	54.86930822
475	1	296	10	69	1	0	0	0	0	4.1	1.1	12.9	24	17.3	9.5	4.6	4.4			52.34356829	51.1949799	2+																4.1	1.1	12.9	24	17.3	9.5	4.6	4.4			52.34356829	51.1949799
476	0	846	28	41	0	0	0	0	0	4.4	1.5	15.3	27	16.1	9.1	3.4	4.6		403.2	54.81614731	57.02499262	3+																4.4	1.433333333	14.9	27	15.85	9.1	3.4	4.6		403.2	57.8446695	60.33206092
477	1	434	15	76	0	1	0	0	0	2.7	1.2	9.2	24	18.7	7.7	3.9	3.5	645	106.7	46.42335594	43.83872458	3+		2.9	1.8	9.7	20	30.2	8	4	3.6		311.6	29.07550184	26.85119252	4+		2.757142857	1.493103448	9.016666667	24.25	41.59310345	7.891666667	3.725	3.370967742	645	99.55882353	36.88584828	34.47366194
478	0	815	27	54	1	1	0	0	0	4.2	3.4		26	60.8			3.8			20.16091974	19.33732505	2+		3.6	2.7	10.4	26	41.6			5	206.7		26.30529806	25.55263065	2+		3.9	3.05	10.4	26	51.2			4.4	206.7		23.2331089	22.44497785
479	1	270	9	71	0	0	0	0	0	4.5	3	10.6		48.9	10	5.5				16.34983886	14.99821294	2+		4.1	6.8	8.6	12	51.7	9	5.2	4.6			6.341077593	5.539932302			4.077777778	3.777777778	9.1	12.66666667	41.86666667	9.188888889	4.855555556	5.333333333			14.22765148	12.97810485
480	0	1431	47	43	0	0	0	0	0	4.9	11			74.4	9.8	5.8				5.446928683	5.052414683																	4.9	11			74.4	9.8	5.8				5.446928683	5.052414683
481	1	287	9	61	1	1	1	0	0	2.2	1.2	7	20	19.4	7.8	4.1	4.4			48.54223127	48.70138175	3+		3.1	2.4	9.8	18	40.6	7.9	4.8	3.6			21.74190349	20.93723417	3+		2.43125	1.831578947	8.814285714	19.27777778	23.90555556	7.828571429	4.185714286	3.655555556	4644.6		35.56678166	35.24692835
482	0	902	30	60	1	0	0	0	0	3.8	1.6	15.2	16	17.2	10.1	3.9	3.8		166.6	47.09705815	46.13399741	Neg		4.6	1.4	15.7	22	15.2	9.6	3.3	4.5		212.1	54.75946981	53.80349652	1+		4.12	1.458333333	14.68	20	15.38333333	9.46	3.1	3.875		172.425	54.32791475	53.55134545
483	0	965	32	42	0	1	0	0	0	2.9	1.5	8.7	22	15	7.4	3.4	4.6		232.8	54.54865231	56.644826	1+		4.3	2	12.6	23	24.4	9.5	4.4	4.9		307.7	39.13854922	40.0045431	Neg		3.526470588	1.702777778	10.63508772	24.17647059	19.57222222	8.333333333	3.712121212	4.538235294		270.25	50.14065383	51.91834121
484	1	1027	34	62	1	0	0	0	0		1.1			12.6						53.49265797	53.77135064																	4.2	0.95	11.23333333	24.5	18.65	9.233333333	4.033333333	4.8	2	42.3	64.47149983	65.41733666
485	0	1126	37	50	0	0	0	0	0	3.6	1.4	12.3	22	11	7.6	3.1	3.7			57.01515117	58.1838119	Neg																3.833333333	1.533333333	12.16666667	24.6	14.58888889	8.455555556	3.011111111	4.5			52.61564301	53.52826165
486	1	354	11	60	1	0	0	0	0	4.1	1.8	9.3	27	28.5	9.6	3.7	5.3		47.3	30.50476438	30.05867285	3+		4.1	2.4	9.2	18	27	9.4	4.3	6.7		64.3	21.81378961	21.06667612	3+		4.14	2.04	9.52	22.2	28.94	9.52	4.08	5.7		58.825	26.91094071	26.3371973
487	1	272	9	50	1	0	1	0	0	3.5	2.6	10.5	22	48.1	8.5	4.6	4.6			20.70840715	20.68046514	3+		3.4	7.4	7	18	71.2	7.9	5.2	5.4			6.193448548	5.839315367			3.371428571	3.842857143	8.96	20	47.48571429	8.2	4.44	5.328571429			15.85861821	15.69352444
488	0	349	12	33	1	1	1	0	0	1.7	2	11.2	24	21.5	7.7	4.6	5.4	5729.9		41.10228814	42.58201701	3+		1.8	5.3	10.9	23	47.8	7.9	5.3	5.2			13.26808883	13.024918			2.072727273	3.757894737	8.86875	23.94117647	38.71052632	7.833333333	4.616666667	4.464705882	5729.9		21.19040407	21.31757396
489	0	564	18	67	1	0	0	0	0	4.4	1.3	16.1	26	17.2	9.1	3.4	4.4		313.6	58.52334361	56.49640467	3+																4.35	1.3	15.95	25.5	17.7	9.1	3.35	4.35		252.2	58.52334361	56.49640467
490	0	1248	41	31	0	0	0	0	0	3.8	2	14.2	26	25	9	4.4	5		98.2	41.62726765	43.17268812	3+		4.1	2.4	14.7	28	26.3	9.5	4.9	4.6		149.8	33.51226069	34.41673712	2+		3.983333333	2.083333333	13.96666667	27.2	24.21666667	9.3	3.3	4.56		104.06	39.85035996	41.25645077
491	0	357	12	62	0	0	0	0	0	3.4	2.4	10.5	26	30.3	8	3.3	4.5		84.5	29.30175672	27.86937286	4+		3	2.8	10.8	24	34.9	7.1	3	5.1			24.44704909	22.95193338	3+		3.233333333	2.542857143	10.82	25	28.11428571	7.6	3.1	4.485714286		73.36666667	28.76337301	27.33091979
492	0	2047	67	77	0	1	0	0	0	4.3	1.6	14.9	22	16.1	7.9	3.4	3.9	0.3		44.7714198	40.92985746	Trace																3.6	1.688888889	13.3	23.28571429	19.52222222	8.5125	2.975	3.928571429	0.3		42.28444128	38.55651119
493	0	1533	51	23	0	0	0	0	0	4	4	12.7	25	57.4	9.5	3.6	4.9			19.87490052	19.76684411	1+		3.8	15.5	10.7	25	70.6	9	4.7	4.3			4.163316367	3.843411131			4.014285714	5.542857143	11.78333333	24	47.25714286	9.442857143	4.057142857	4.766666667			18.30863086	18.2017687
494	0	4118	136	62	0	0	0	0	0	3.9	1.6	13.2	24	21	9.1	3.4	4.7			46.78460545	45.50106147	2+																4	1.533333333	13.95	26.16666667	18.3	9.1	3.4	4.2			49.36552103	48.13999841
495	1	1755	58	24	0	0	0	0	0	4.4	1.9	10.4	22	32.4	9.1	4.8	4.8			34.51853153	36.26887013	2+		4.1	2.1	9.7	18	32.5	8.3	3.9	4.8			30.75338331	32.13542165			4.14	2.02	9.98	20.6	33.06	8.64	4.38	5.1			32.21889606	33.74315349
496	1	3010	99	41	0	1	0	0	1	3.9	1.1	11.2	26	18.1	9.2	3.9	3.8			58.17743477	62.33155021	Neg		4	1.1	11.4	25	20.2	9	3.3	4.3			57.89353718	61.91600654	Neg		4	1.133333333	11.4	25	17.73333333	8.966666667	3.666666667	3.9			56.23015132	60.1183798
497	0	902	29	52	1	0	0	0	0	4.5	1.9	14	23	17.4	9.7	3.2	5.5			39.76331741	39.65013529			4.6	1.3	15.1	24	24.1	9.5	3	5			61.37539697	62.28163651			4.636363636	1.472727273	14.88888889	24.8	20.89090909	9.754545455	3.018181818	4.98			53.99759199	54.61720587
498	1	1029	34	67	1	0	1	0	0	4.2	1	12.2	26	18.7	9.1	3.5	4.7			58.77919914	58.28683027	1+																4.1	1	11.9	25	16.7	9.2	3.4	4.85		159.5	58.77919914	58.28683027
499	1	2529	83	71	1	0	0	0	0	3.6	3.3	11.7	27	56.8	7.7	4.8	5.3			14.64692029	13.36582464	Trace																3.633333333	2.028571429	11.25	20.66666667	34.72857143	8.633333333	3.433333333	4.944444444	13.7		30.88843743	29.33488589
500	0	908	30	38	0	0	0	0	0	4	2.3	13.3	22	13	8.8	2.9	4.2		140.7	33.99248788	34.73746502	3+																4.2	2.5	13.25	23.5	19.95	9.15	3.3	4.15		127	31.12139479	31.67671137
501	0	308	10	52	1	1	0	0	0	4.1	3.7	12.6	22	40.8	9.1	4.3	6.3		144.2	18.42720536	17.71339848	2+		3.5	3	9.9	21	34.7	7.7	2.8	5.2			23.47287778	22.8253886	1+		4	3.2875	10.62	18.875	46.5875	8.675	3.675	5.85		144.2	21.35703154	20.6804772
502	0	273	9	68	1	0	0	0	0	3.8	1.7	9.1	24	29	8.6	4.4	5.2		162	42.812992	40.52072901	2+		3.7	1.5	8.9	25	23.5	8.3	3.6	3.7			49.3193411	46.83652727			3.875	1.65	9.225	23.66666667	29.35	8.75	4.15	4.366666667		162	44.77687073	42.40402365
503	0	654	22	60	1	0	0	0	0	4.5	2.1	13.9	27	26.9	8.9	3.3	4.3		68.4	34.4117829	33.20771695	Trace		4.6	2.3	13.2	24	30.3	9.3	2.8	4.2		76.4	30.98234728	29.7490562	1+		4	2.1	13.13846154	24.54545455	29.77692308	8.792307692	3.392307692	4		83.85	34.6616234	33.46672666
504	0	1323	44	49	1	0	0	0	0	4.4	1.6	13.2	31	29.6	9.8	4.3	6	137.6	202.3	49.07368603	49.86128684	3+		4.1	1.4	13	29	23.3	8.8	3.4	5.1	69.5	37.9	57.01515117	58.1838119	2+		4.25	1.5	13.1	30	26.45	9.3	3.85	5.55	103.55	120.1	53.0444186	54.02254937
505	0	289	9	20	0	1	1	0	0	4.3	1.6	15.7	26	21.7	9.4	3.9	4.2		165.8	58.86394912	61.11348133	2+																4.3	1.566666667	16.4	28	18.13333333	9.566666667	3.6	4.533333333		221.3	60.38108997	62.76664026
506	0	862	28	47	0	0	1	0	0	2.7	1.7	9.5	20	26	8.1	4	4.4			46.14652725	46.99097444			2.9	2.3	9.5	17	16.2	7.9	3.3	4.2			32.5569083	32.60605398			2.725	1.9	9.775	18	18.3	7.825	3.45	4.175			41.61226172	42.1924972
507	1	1115	36	64	0	1	0	0	0	4.3	1			19.4	8.7	3.3				59.32835609	59.49919634																	4.3	1			19.4	8.7	3.3				59.32835609	59.49919634
508	1	335	11	90	0	1	0	0	0		4.1	8.5	18	51.2			5.6			10.8655834	8.993510776																		4.1	8.5	18	51.2			5.6			10.8655834	8.993510776
509	0	626	20	54	1	0	0	0	0	2.7	1.6	11.5	28	28.6	8.5	4.3	4.4	648.2		48.11522832	48.10313145	Neg		2.2	2.2			22.7						33.31817748	32.73146072			2.475	2.19	9.54	26.25	26.59	7.925	4	4.713333333	328.9		34.43851065	33.91045434
510	0	741	24	66	1	1	0	0	0	4.4	1.4	12.6	25	12.8	8.9	3.3	4.3			53.89069347	51.9852524	Neg		4.9	1.4	14	31	17.2	8.8	3.1	4.1			53.89069347	51.9852524	Neg		4.666666667	1.433333333	13.3	27	14.26666667	8.9	3.2	4.3			52.51592846	50.59848842
511	1	3656	121	78	0	1	0	0	0	4.1	1.1	13.9	27	15.2	10	3.4	4.2			51.05690518	48.03684803	Neg																4.1	1.1	13.9	27	15.2	10	3.4	4.2			51.05690518	48.03684803
512	1	736	24	88	0	0	0	0	0	4.5	1.8	11.2	21	32.6	8.9	3.7	4.4			28.22294934	24.69759858	2+																4.5	1.8	11.2	21	32.6	8.9	3.7	4.4			28.22294934	24.69759858
513	0	1560	52	67	0	0	0	0	0	4.2	1.3	11.9		17.8	9.2	4.1				58.52334361	56.49640467			4.5	1.4	12.5		27	9.9	3.9				53.56509528	51.24142526			4.32	1.42	12.15		22.48	9.24	4.08				52.91699425	50.65211526
514	1	280	9	74	1	0	0	0	0	3.4	6.2	10.5	16	71	7.4	4.8	5.3			7.015244318	6.112316499	2+		2.7	4.5	11.4	28	19.5	9.3	2.6	2.8			10.15443045	9.004787273			3	5.242857143	11.32727273	22.09090909	42.13333333	9.054545455	3.618181818	3.718181818			10.15320056	9.050386097
515	0	346	12	84	0	0	0	0	0	3.4	1.4	10.4	26	21	7.8	2.9	3.8			51.31596449	45.78669289	Trace		3.2	2	9.1	21	14.3	7.1	2.2	3.9		37.1	34.00130877	29.7483448	1+		3.27	3.918181818	9.933333333	20.5	32.13636364	7.672727273	3.708333333	4.504166667		37.1	37.17072236	33.0022383
516	1	1099	36	43	0	0	0	0	0	4.3	1.6	12.8		16.1	9.1	3.7				37.39110441	39.04395472			4.3	1.1	12.5		18.9	9.6	3.7				57.34938929	61.00181047			4.14	1.32	12.1	24.5	18.06	9.36	3.7	3.95		102.9	47.46447957	50.07525763
517	0	224	7	73	0	0	0	0	0		1.5			17.9						48.75836012	45.54396077																		1.4		27	16.1			4.9			53.13579614	49.8450575
518	0	475	16	19	0	0	1	0	0	3.3	3	11	25	34.1	8.4	5.2	4.5		81.5	28.79572619	28.77840782	4+																3.55	3.45	10.55	24	36.6	8.5	5.5	4.45		82.6	25.03457535	24.86722465
519	0	722	24	48	0	0	0	0	0	4.5	1.4		28	11	10	2.8	4.6		215.5	57.48959112	59.0102865	2+		4.4	1.4		27	15.8	9.6	3	4.5		334.8	57.48959112	59.0102865	3+		4.45	1.4		27.5	13.4	9.8	2.9	4.55		275.15	57.48959112	59.0102865
520	1	1069	35	45	0	0	0	0	0	3.9	1.8	10.8	26	27.5	10	4.2	4.1			32.33927194	33.40361663	2+																3.6	1.666666667	10.35	24.66666667	22.86666667	8.975	4.65	4.433333333		74.35	35.47816699	36.8116187
521	0	693	23	36	0	0	0	0	0	3.8	4.4	11.6	19	48.2	8	3.1	5.1			16.25695292	16.08366577	3+		4.2	5.6	11.2	19	60	9	3.7	5			12.23936851	11.92321458			4	4.86	11.3	21	51.94	8.36	3.28	4.84			14.56740549	14.32422767
522	1	2082	68	42	0	0	0	0	0	4.3	2.1	12.7		39.4	9.8	4.2				27.45087407	28.33241317	3+																4.3	2.1	12.7		39.4	9.8	4.2				27.45087407	28.33241317
523	1	3384	111	27	1	1	1	0	0	4.4	1.7	9.2	21	26.9			5.9	104.5		38.31880441	40.60534312	2+																4.071428571	1.62	9.557142857	21	20.97	9.18	3.916666667	4.841666667	754.9		41.26652341	43.90670684
524	0	281	10	55	1	0	1	0	0	2.3	2.7	10.8	25	29.4	7.7	4.4	5.5	326		26.20749638	25.40320006	3+		2.5	6		23	50.4	7.8	5.5	5.6			10.42876246	9.674362525			2.371428571	4.247058824	9.955555556	23.76923077	41.85882353	7.9	4.285714286	5.082352941	252.2333333		16.60089643	15.77405983
525	1	320	10	55	1	0	0	0	0	3.2	1.2	11	19	25.9	8.4	5.4	5.1			49.57332689	50.87087494	3+		3.3	2.4	8.3	31	43.2	8.2	3.9	5.8			22.27714084	22.0051302	3+		3.433333333	1.81	9.7625	25.54545455	39.34	8.522222222	4.944444444	4.4			33.28218492	33.57885123
526	1	2850	94	57	1	0	0	0	0	4.2	1.1	11.1	28	18.3	8.8	3.3	4.4	70.5		54.41355432	55.68285152	2+	0															3.94	1.2375	9.718181818	24.33333333	23.7	8.66	3.68	4.222222222	35.75		48.13956579	48.99265815
527	1	1475	48	28	0	0	1	0	0	3.9	1.2	10.7	24	18	9.6	4.3	4.8		110	56.8549931	61.41910048	3+		3.3	1.3	10.9	25	20.9	8.7	4.5	4.7		95.1	51.83858526	55.75400443	2+		3.7	1.233333333	11.16666667	23.66666667	19.9	9.3	4.3	4.7		82.9	55.18285716	59.53073513
528	0	1135	37	53	0	0	0	0	0	2.9	1.8		27	22.2	7.9	3.3	5			42.15998734	42.02358218	3+		2.6	2.3	11.1	24	28.6	8	4	4.7			31.77247304	31.24557885	4+		2.855555556	2.145454545	11.23333333	23.75	27.45454545	8.088888889	3.833333333	4.575			35.17216893	34.77846394
529	1	395	13	40	0	1	0	0	0	4.5	1.1	13.1		13.6	9	3.8				58.46978711	62.74709387	Trace																4.5	1.1	13.1		13.6	9	3.8				58.46978711	62.74709387
530	0	1636	54	70	0	1	0	0	0	4	1.8	11	20	50.7	8.7	4.2	4.8			39.84497615	37.32718765	Neg																3.925	1.535714286	10.56666667	19.9	35.95714286	8.7125	3.575	4.39			49.46921862	46.82000191
531	1	2288	75	62	1	1	0	0	0		1	11.1	24	26.5	9.4	4	4.2			59.71196134	60.3385267	Neg																	1	11.1	24	26.5	9.4	4	4.2			59.71196134	60.3385267
532	1	230	8	69	0	0	0	0	0	2.8	2.2	9.9	24	42.1	8.7	3.6	5.1			23.52202517	22.14532774																	2.85	2.2	10.25	24	37.45	8.8	3.15	5.1			23.52202517	22.14532774
533	0	449	14	66	1	0	0	0	0	2.5	1.3	12.9	27	45.9	8.6	3.9	5.4			58.70227015	56.85798166	3+		2.7	1.8	9.6	23	41.8	8.5	4.4	4.7			40.32376308	38.36405398	3+		2.633333333	1.433333333	11	26.16666667	36.86666667	8.533333333	4.466666667	4.916666667			56.54797568	54.79402557
534	0	1629	53	41	0	0	1	0	0		1.8			23.6						44.41537676	45.74410251																	4.2	1.95	14.9	27	25.1	8.6	3.1	5			40.79629169	41.85512116
535	0	1107	36	69	1	0	0	0	0	3.6	4.1	7.9	16	44.1	7.1	3.4	4.8			15.45517789	13.88747647	2+		3.8	4.3	8.1	21	51.4	8	3.5	5.8			14.62864097	13.11039136	2+		3.689473684	3.592592593	9.108695652	17.36666667	40.66296296	8.170588235	3.294117647	5.228125			18.74717372	17.02143449
536	1	811	27	86	0	0	0	0	0	4.4	2.5			22.1					372.8	19.40845182	16.84877291																	4.05	2	11.9	22	23.65	8.3	3.5	5.2		246.7	27.16064391	23.9327482
537	1	3702	121	57	1	0	0	0	0	3.5	4	9.8	19	63	7.7	5.7	4.9			12.26583233	11.69162007																	3.6	4.2	9.75	16.5	61.4	7.65	5.7	4.4			11.62705803	11.05536881
538	0	3375	111	59	0	1	0	0	0	4.5	1.3	12.9	24	28	9	3.8	3.9			60.05364292	59.75059758	Neg																4.3	1.3	13.25	24	26.85	9.05	3.45	3.9			60.05364292	59.75059758
539	0	1771	58	81	0	0	0	0	0	3.8	1.5	15.5	23	12.8	9.1	2.7	4.4			47.73986345	43.0348611	Trace																3.85	1.5	15.5	23	14.9	9.2	2.6	4.4			47.73986345	43.0348611
540	0	519	17	42	0	1	0	0	0	4.2	1.6	14.4	24	28.4	9.3	4	4			50.63360838	52.3930306	2+																4.32	2.491304348	11.85	22.05	35.77826087	9.383333333	4.183333333	4.227272727	149.2		31.60565676	31.98344286
541	0	377	12	76	0	0	0	0	0	4	1.2	13.1		24.9	9.5	3.5				62.56516973	58.35335036			4	1.6	11.9	21	17.1	9.5	3.8	4.1		140.5	44.7714198	40.92985746	Trace		3.871428571	1.4	12.17142857	21	15.375	9.3	3.528571429	4.1		140.5	53.98583442	49.90027946
542	0	2486	82	30	0	0	1	0	0	3.8	1.5		26	20.7	9.7	3.8	4.3			58.40472946	61.58699203	2+		3.7	1.6		24	19.5	8.9	2.9	4.5			54.21292871	56.96423461	2+		3.8	1.566666667		25	20.03333333	9.133333333	3.333333333	4.466666667			55.61019563	58.50515375
543	0	453	15	46	1	0	0	0	0	4.5	1.4	17.2	27	10.6	9.1	3	4.1			57.98843007	59.8367611																	4.45	1.25	16.5	24	10.55	9.1	3	4			67.29220227	69.96474734
544	0	3375	111	73	0	0	0	0	0	4.2	1.2	11.1	20	14.6	9	4	4			63.07877427	59.64787861	Neg																4.2	1.14	11.53333333	21.25	16.32	9	4	4.26			67.07640595	63.61789239
545	0	795	26	64	1	1	1	0	0	3.9	3.1	12.6	24	22.3	9.2	3.7	5.4			21.66840852	20.16799372	3+		3.7	2.8	12.2	21	31	9.2	3.1	4.8			24.36901871	22.80893068			4.075	3.175	12.26666667	22.25	30.9	9.125	3.575	5.35			21.51616028	20.02959119
546	1	2358	78	55	1	0	0	0	0	2.7	2.4	13.3	15	83.4	8.3	2.7	3.4	66.6		22.27714084	22.0051302	2+		4.4	2.6	10.4	20	42.2	9.9	3.3	3.5			20.31159273	19.97544928	1+		3.176923077	3.336363636	9.841176471	17	68.83636364	8.763636364	4.018181818	3.941666667	66.6		17.1807648	16.8086749
547	0	2240	74	64	1	1	0	0	0	3.3	1.5	11	20	11.6	6.6	3.2	4.5			50.07824454	48.50926039	Neg		4.7	1.6	13.3		19.6	9.8	2.6				46.48404891	44.86812553	Neg		3.884615385	1.553846154	11.53333333	23.09090909	17.86153846	8.784615385	3.088888889	4.254545455			48.90318948	47.33957638
548	0	1336	44	74	1	0	0	0	0	4.4	1.4	15.1	25	14.9	9.2	2.7	4.8			52.65348871	49.17523875																	4.4	1.4	15.1	25	14.9	9.2	2.7	4.8			52.65348871	49.17523875
549	1	808	26	47	1	1	0	0	0	3.2	0.5	10.5	25	13.3	8.6	3.6	3.7	1		140.562541	115.2847613	2+																3.5	0.8	10.5	25	12.75	8.15	3.25	3.4	1		98.57458517	87.51997039
550	0	1302	43	59	0	1	0	0	0	4.2	1.4	14.6	27	25.7	8.6	2.9	4.7		146.4	55.13129992	54.62997112	2+																4.25	1.45	14.3	25.5	23.4	8.8	2.6	4.35		152	53.02168014	52.44399898
551	1	345	12	49	0	0	0	0	0	4.5	1.2	13.4	24	30.1	9	3.7	4.4			50.74951397	53.04036814	2+																4.5	1.2	13.4	24	30.1	9	3.7	4.4			50.74951397	53.04036814
552	0	798	26	59	1	1	1	0	0	4.1	1.4	12.7	28	19.2	9.7	3.4	5.3		106	55.13129992	54.62997112	1+		4.2	1.4	12.1	25	20.9	9.5	3.8	4.6		116.6	54.94352099	54.21673382	1+		4.175	1.36	12.38	26.75	18.875	9.475	3.55	4.85		102.775	57.02177242	56.50518
553	1	697	23	64	0	0	0	0	0		2.5	9.8								20.60817553	19.65176804																		2.5	9.8								20.60817553	19.65176804
554	0	662	22	62	0	0	0	0	0	4.1	4	11.3	30	55.2	8.6	4.1	4.2			16.25100415	15.02837619	Neg																4.1	4.5	10.3	26	69.66666667	8.633333333	4.4	4.566666667			14.30386014	13.11585818
555	1	318	10	66	0	0	0	0	0	3.1	1.4	9.7	22	39.6	7.7	6.7	3.6			39.98689455	39.05460695	2+																2.7	1.24	8.52	24.33333333	21.58	7.7	4.4	3.6			46.38124093	45.63128563
556	1	3930	130	31	0	0	0	0	0	4.2	2.8	9.2	23	32.7	8.6	3.6	4.3			20.94836139	21.59396583																	4.1	2.6	10.44	23	26.86	8.56	3.32	4.46			23.07483178	23.90265886
557	1	903	29	72	0	1	0	0	0	3.9	1.4	11.6		29.2	9.4	4.3				39.2867949	37.44026707	2+																3.9	1.4	11.6		29.2	9.4	4.3				39.2867949	37.44026707
558	0	763	25	53	0	1	0	0	0	4.2	1.5	14.8	21	24.5	9.4	3.9	4.4			52.03261224	52.38695989			4.3	1.5	13.8	22	17.3	9.7	4.1	4.6		248.6	51.83554845	52.00679327	2+		4.25	1.5	14.3	21.5	20.9	9.55	4	4.5		248.6	51.93408035	52.19687658
559	1	2454	81	71	1	0	0	0	0	4.2	1	13.2	23	22	8.9	3.7	4.4			58.09134136	56.60816956																	4.15	1	13.2	23	20.15	9.2	3.8	4.4			58.09134136	56.60816956
560	0	1668	54	45	1	1	0	0	0	4.3	1.4	11.2		20.7	9.6	4.1				58.24773615	60.24999841	1+																4.466666667	1.533333333	11.2	22	19.86666667	9.5	4.3	5.1			53.35979891	54.98775482
561	0	1154	38	68	0	1	0	0	0	4.6	1.3	12.6		14.5	9	2.9				58.34760126	56.04443343	1+																4.6	1.3	12.6		14.5	9	2.9				58.34760126	56.04443343
562	1	2482	81	74	0	0	0	0	0	3.4	1	11.1	25	9.6	8.6	3.3	3.6			57.60534877	55.48906242	2+																3.285714286	0.871428571	10.26	25.625	9.985714286	8.585714286	3.628571429	3.875			68.0480852	66.08414133
563	1	2188	72	58	1	1	1	0	0	3	1.1	10.3	25	24.2	8.6	3.6	4.5			54.22178469	55.26730785	3+		3.1	1.3	11.5	26	33.1	8.8	3.6	4.6			44.55980304	44.888425			3.16	1.266666667	11.15	27	33.9	9.04	3.4	4.78			46.2800772	46.73725875
564	1	713	23	50	0	0	0	0	0	4.3	1.1	15		13.1	9.3	3				55.88030655	58.50854846	Trace																4.3	1.1	15		13.1	9.3	3				55.88030655	58.50854846
565	0	616	21	84	0	0	0	0	0	3.8	1.3	13.8	25	12.4	8.6	2.7	4.5			55.89765908	50.0784131																	3.8	1.3	13.8	25	12.4	8.6	2.7	4.5			55.89765908	50.0784131
566	0	240	8	36	0	1	0	0	0	4.2	5.9	12.9	24	68.7	8.6	4.5	5.1			11.58831562	11.28130246	2+		4.1	5.2	11.3	24	54.1	8.2	3.1	4.9		99.2	13.4065082	13.14229716	2+		4.2	5.35	11.83333333	22.16666667	57.18333333	8.6	3.783333333	5.033333333		129.1	13.04583248	12.7739589
567	0	3277	108	65	0	0	0	0	0	3.5	2.5	14.6	28	17.7	8.8	3.1	4.3			27.68654495	25.95329756	3+		4.1	1.9	14.8	28	18.2	9.7	2.7	4.6			38.00229958	36.16503694			3.86	2.18	14.2	27.5	22.66	9.36	2.98	4.575			33.04696889	31.2560182
568	0	4648	153	49	0	0	0	0	0	3.7	1.4	16.2		10.5	11.6	2.5				57.24945897	58.5970492																	3.7	1.4	16.2		10.5	11.6	2.5				57.24945897	58.5970492
569	0	1294	42	43	0	0	1	0	0	4.1	3.3	13.8	20	27	8.6	3.6	5.8			21.85514847	21.66004685	2+																4.15	3.4	13.2	20.5	33.25	8.8	3.85	5.55			21.13777611	20.91638386
570	1	601	20	75	1	0	0	0	0	3.2	1.5	9.6		32.3	8	3.6				35.98074075	33.70141227																	3.2	1.5	9.6		32.3	8	3.6				35.98074075	33.70141227
571	0	1828	60	40	0	0	0	0	0	4.7	1.5	15.1		14.4	9.2	3.4	3.9			55.09160856	57.40515924	Neg																4.7	1.5	15.1		14.4	9.2	3.4	3.9			55.09160856	57.40515924
572	0	998	33	73	0	1	0	0	0	4.4	1.3	14.3		16.2	10	4.1				57.51323217	54.14615424																	4.4	1.3	14.3		16.2	10	4.1				57.51323217	54.14615424
573	0	1265	42	71	0	0	0	0	0	4	1.3	14.1	21	13	9.5	3.4	4.7			57.83847996	54.86930822	Neg			2			22.9						35.18186716	32.59430558			4.3	1.85	13.8	23	21.86666667	9.55	3.65	4.55			39.67309256	37.00189922
574	1	1125	37	59	0	0	1	0	0	3.7	1.1	9.1	24	6.6	9.5	3.8	4.3			54.03395198	54.93487291	Neg																3.7	1.1	10.1	24	6.6	9.5	3.8	4.3			54.03395198	54.93487291
575	0	922	31	50	1	0	0	0	0	4.1	3.8	12.7	20	33.9	9	3.8	6.1		82.9	18.01157799	17.39853165	3+		4.2	3.5	12.2	20	38.5	8.7	3.3	5			19.80466543	19.21731461	3+		4.19375	3.56	11.93333333	18.9375	43.925	8.833333333	3.493333333	5.3125		91.5	19.76985415	19.1908056
576	1	248	8	34	0	0	0	0	0	4.3	6.2	9.5	18	40	9.1	4.6	5.9			8.214982066	8.094967061	2+		4.3	8.3	9.2	11	76.9	7.1	6.6	5.9			5.866924653	5.689200308			4.2	6.766666667	9.466666667	14	58.4	8.133333333	5.6	5.633333333			7.537522173	7.399714114
577	0	1430	47	67	1	0	0	0	0	2	4	4.8	15	34.9	7.3	3.9	5.8			15.99714677	14.51736494	2+																2.35	4.342857143	5.357142857	19.6	50.48571429	7.427272727	4.136363636	5.086666667			14.97594704	13.55633068
578	0	1593	53	65	0	1	0	0	0	4.5	1.3	15.6		15.6	9.6	2.7				58.88448814	57.21955865																	4.5	1.3	15.6		15.6	9.6	2.7				58.88448814	57.21955865
579	1	1227	40	44	0	0	1	0	0	3.6	1.5	10.3	28	18.8	9.6	4.1	3.9			40.09466999	41.9268417	2+		3	1.3	9.9	24	16.2	9	3.2	4			47.07865866	49.50629626			3.566666667	1.35	10.03333333	26.33333333	18.45	9.466666667	4	4.3			45.41208877	47.75745521
580	0	1988	65	60	0	0	0	0	0	4.3	1.5	14.7	26	21.3	9	3.3	4.1			50.7386523	49.87786021	Neg																4.3	1.5	14.45	26	21.3	9	3.3	4.1			50.7386523	49.87786021
581	1	1253	41	57	0	0	0	0	0	2.6	1.3	9.2	25	23.5	6.1	2.8	3.9			44.87284706	45.49961384	Neg																3.293442623	4.214414414	8.854736842	17.89473684	42.60540541	7.3	3.825641026	4.04375			16.56931042	16.20531623
582	0	1788	59	80	0	1	0	0	0	4	1.3	12.7	24	25.5	9.1	3.4	4.5			56.45404282	51.52472106	Neg																4	1.233333333	12.6	24.66666667	20.13333333	9.1	3.4	4.166666667			60.09607255	55.01496357
583	1	1700	56	62	1	1	0	0	0	4.2	1	11.7	26	16.3	8.5	3.4	4.8			59.71196134	60.3385267	3+		4.5	1.2	11.9	24	23.5			4.6		42.9	48.22536907	48.02809076	3+		4.133333333	1.075	11.45	25.5	19.025	8.65	3.55	4.525	222	42.9	55.28548743	55.6191237
584	0	2758	90	45	1	0	0	0	0	3.4	1.6	12.1	24	30.5			5.5			49.92939963	51.26781115	2+		3.9	1.7	12.4	23	38.2	9.7	3.9	5.4			46.34843231	47.31775452			3.5	1.575	11.86666667	23.75	33.275	9.3	4	5.025			50.90458939	52.26549618
585	0	2505	82	71	1	0	0	0	0	4	1.8	12.9	22	36.7	9	3.4	4.2			39.73040833	37.02222697	Neg		3.8	2.8	11.7	22	36.2	9.6	3.3	5.2			23.86091707	21.70065976			3.76875	2.426315789	11.375	23.86666667	33.68947368	8.9375	3.45	4.233333333			29.78690216	27.41642618
586	0	558	18	62	0	1	0	0	0	3.9	3.3	6.6	18	63	8.2	4.4	5.3		54.9	20.2904811	18.96353222	Trace		3.8	2.6	7.8	19	42.5	8	3	5			26.62977942	25.10328501	2+		3.871428571	2.942857143	7.35	19.33333333	51.18571429	8.6	3.571428571	5.416666667		110.25	23.50364035	22.10075092
587	0	657	21	60	0	0	0	0	0	4.5	1.3	15.6	26	18.2	8.8	3.1	4.3		140.4	59.84909833	59.29862634	1+																4.4	1.571428571	15.35	26.28571429	21.47142857	8.88	2.82	4.228571429		153.2	48.60272225	47.63927587
588	0	1145	37	47	0	0	0	0	0	4.1	1.6	16.8	27	13.2	9.5	3.1	4.5			49.49058861	50.56454899	Neg																4.18	1.5	16.46	27.6	12.98	9.4	3.42	4.58		97.8	53.29543447	54.56367621
589	1	2808	92	56	0	0	0	0	0	4.1	1.5	12.1	24	15.4	9.4	3.6	4.7			38.17907192	38.55670047	3+		4.2	1.7	12.8	24	27.2	9.6	3.9	4.5			32.92578959	32.89671087			4.16	1.56	12.13333333	23.6	20.54	9.32	3.92	4.4			36.58038085	36.84588463
590	1	612	20	74	0	1	0	0	0	4.4	1.8	11.6	18	30.7	8.6	3.3	3.6			29.23333339	27.26358285	3+																4.25	1.66	9.725	21.26666667	43.90666667	8.6	3.3	4.086666667			32.82597205	30.76382956
591	0	493	17	42	1	0	0	0	0	4.3	1.5	11.4	21	17.5	8.4	3.5	3.9			54.54865231	56.644826																	3.95	1.37	11.53529412	18.8	19	8.725	4.2125	4.37			61.08943167	63.72133972
592	0	528	17	70	0	0	0	0	0	4.1	1.7	15	27	20.1	8.5	2.8	3.9		188.6	42.56180002	39.99788089	Trace																4.08	1.4	14.62	26.6	16.36	8.68	3.02	4.08		188.6	54.66630356	52.02689947
593	1	1069	35	24	0	1	0	0	0	3	13.2	5.3	25	86.7	7.5	6.5	5			3.686308272	3.481554894	2+																3	13.2	5.3	25	86.7	7.5	6.5	5			3.686308272	3.481554894
594	0	3242	107	65	0	0	0	0	0	4	1.6	13	21	18.6	8.9	2.6	4.8			46.33797734	44.51649445	Neg																4	1.725	12.96666667	23	20.775	8.95	2.825	4.766666667			42.5922862	40.66771666
595	1	1469	48	71	1	0	0	0	0	3.9	1.1	11.9	24	10.3	8.8	2.6	3.5			52.04083378	50.4470013	2+		4.6	1.5	11.7	31	35.4	10.2	4.7	4.8	1.2		36.38330036	34.67246991			4.45	1.283333333	11.93333333	26.3	22.12222222	9.877777778	4.144444444	4.411111111	1.7		46.69552032	45.10886098
596	0	246	8	50	0	1	0	0	0	3.6	4.4	10.1	21	51.4	8	4.5	5.2			15.20819403	14.57258777			3.6	8.8	8.8	18	108.7	7.2	6.1	5.5			6.806803207	6.258870008			3.54	7.27	9.271428571	20.2	75.78	7.69	5.35	4.89			8.98141313	8.392570914
597	0	1110	37	80	0	0	0	0	0	4.4	1.6	14.3	28	22.2	9.5	2.9	4.6		128	44.42538671	40.08594287	1+																4.4	1.6	14.3	28	22.2	9.5	2.9	4.6		128	44.42538671	40.08594287
598	1	553	18	74	1	0	1	0	0	4.3	1.9	9.8	26	32.1	9.5	4	3.9			27.46509812	25.53843518	3+		3.9	1.8	8.7	26	33.8	9	3.9	4.8			29.23333339	27.26358285	2+		4.04	1.82	9.4	27.2	36.48	9.18	4.08	4.54			28.92469339	26.96365586
599	0	1503	50	42	0	0	0	0	0	4.7	1.4	16.4	27	14.7	10.2	2.7	5.2		189.3	59.06926747	61.57235777	1+																4.65	1.4	15.95	27	12.85	9.85	2.75	4.9		157.95	58.92852606	61.32441539
600	1	1216	40	42	1	0	1	0	0	4	1.1	8.9	16	38.1	8.8	3.6	6.2			57.89353718	61.91600654			4.1	1.1		25	25.9	9.1	4.7	5.8			57.61765706	61.41735414			4	1.1	9.15	22	31.33333333	8.833333333	3.9	5.925			57.7096171	61.5835716
601	0	1042	34	44	1	0	1	0	0	3.9	1.7		25	18.2	9.1	2.6	4.5			46.76855972	47.97131466	2+																3.8	1.833333333	16.3	25	18	9.05	2.95	4.35	107.5		43.01278339	43.94740201
602	0	854	28	59	1	0	0	1	0	2.9	2.2	7.6	18	17.5	7.8	2.4	3.6		125.3	32.72458986	31.63084143	2+		3.9	1.8	13.5		21.1	8.3	2.8			48.6	41.11154229	40.01084167	Trace		3.25	1.8125	10.05333333	18.5	20.01875	8.25	3.35	3.721428571		57.2	41.47230133	40.53750958
603	1	3983	131	63	1	0	0	0	0	4.4	1.1	14.1	26	22.7	9.5	3.3	4.3	14.6		53.31919198	53.35580698	Neg																4.4	1.1	13.2	26	22.7	9.5	3.3	4.3	14.6		53.31919198	53.35580698
604	1	2979	98	31	0	1	0	0	0	3.1	9.5	8	26	39.6	8.9	7	4			5.115373922	4.930359996			3.1	9.3	10.3	29	59.4	8.9	6.2	4.3			5.20885276	5.027375398	2+		3.014285714	8.79	8.110526316	27.78571429	40.96875	9.346153846	6.338461538	3.828571429			7.445301105	7.427658595
605	0	838	28	52	1	0	0	0	0	4.4	1.5	13.6	21	18.9	9.5	4.4	4		146.8	52.23420059	52.76712651	Neg		4.8	1.6	15.2	25	19	10.1	3.3	4.9		199.1	48.29814853	48.45476252	Neg		4.675	1.525	14.8	23.75	17.625	9.85	3.875	4.475		176.6333333	51.1493934	51.4989522
606	1	1412	47	63	0	0	0	0	0	4.3	1	12.4	24	12.6	8.9	3.8	5.9			59.51832739	59.87223206	Neg																4.3	1	12.4	24	12.6	8.9	3.8	5.9			59.51832739	59.87223206
607	1	296	9	61	1	0	1	0	0	4.2	2.9	10	18	34.5	9.5	5.3	5.1			17.53426652	16.75838757	2+		3.4	5.6	8.2	18	52.7	7.9	5.7	4.6			8.20513838	7.563313198			3.875	3.92	9.05	18.2	51.06	8.725	5.125	4.92			13.13366586	12.39824095
608	1	656	21	79	1	1	0	0	0	4.1	2.1	9.6	24	64.9	8.9	4.8	4.4			24.14668318	21.82926867	Neg																4	1.666666667	9.8	25.33333333	34.56666667	8.5	3.6	4.2		19	32.70484905	29.92651914
609	1	849	28	74	0	1	0	0	0	3.7	3.8	7.8	15	44.8	8.5	4.7	5.4		26.5	12.34219887	11.04711865	3+		3.9	4.1	8.2	19	62	8.7	4.7	4.2			11.2752672	9.992789751			3.909090909	4.275	7.98	18.6	58.0625	8.790909091	5.081818182	4.326666667		26.5	10.84385088	9.635658597
610	1	323	11	49	0	0	0	0	0	3	5.5	5.8	16	58	7.4	4.6	5	1609.3		8.758475139	8.418566845	2+		3.2	7.9	7.1	19	88.9	7.6	5.4	4.6			5.743336673	5.395502857			3.090909091	6.407142857	6.357142857	19.42857143	72.12142857	7.409090909	5.090909091	4.685714286	1609.3		7.502274519	7.158880532
611	0	2426	80	67	1	1	0	0	0	4.1	1.3	13.8	28	17.5	8.8	3.4	4.4	49.7		58.52334361	56.49640467	2+		4.4	1.4	14.4	30	12.5	9.5	2.9	4.7	267.5		53.72643278	51.65466256	3+		4.25	1.35	14.1	29	15	9.15	3.15	4.55	158.6		56.1248882	54.07553361
612	0	182	6	70	0	1	0	0	0	4.2	1.3	14.7	29	19.5	8.9	3.4	4.6			58.00526477	55.32127945	Trace		4.2	1.4	14.2	23	29.5	8.9	2.7	4.3			53.25081867	50.58024557	2+		4.166666667	1.333333333	14.5	26.33333333	21.93333333	8.8	2.833333333	4.566666667			56.4204494	53.74093483
613	1	1058	35	62	0	1	0	0	0	4.3	1	13.6	28	15.5	9.6	3.8	4		71.8	59.71196134	60.3385267	Trace																4.3	0.95	13.75	28.5	14.6	9.5	3.6	3.9		67.75	63.57193718	64.43700722
614	1	785	25	79	0	0	0	0	0	4.4	1.4	11.7	27	17.7	8.8	4	4.6			38.55376508	35.63965721	Neg		4.3	1.2	12.8	29	13.5	8.8	3.7	3.9			46.05994256	42.94100326	Neg		4.35	1.3	12.25	28	15.6	8.8	3.85	4.25			42.30685382	39.29033024
615	1	399	13	43	0	0	0	0	0	4.6	1.1	13.4		8.7	9.8	3.9				57.61765706	61.41735414																	4.6	1.1	13.4		8.7	9.8	3.9				57.61765706	61.41735414
616	1	1408	46	62	1	0	0	0	0	4.2	2.9	9	18	73.5	9.1	4.9	5	18	58	17.47648333	16.65541745	1+		3.7	2.4		29	57.2	8.1	4	5.1		87.4	21.67139884	20.77543175	2+		3.766666667	2.366666667	9.45	23.5	51.11666667	8.616666667	3.883333333	5.166666667	18	61.775	22.56251331	21.69638559
617	1	1500	49	43	1	0	0	0	0	3.7	1.6	12.4	22	33.9	9.6	4.5	4	135.86		37.39110441	39.04395472	Neg																3.375	1.425	11.3	21	22.275	9.2	4.266666667	3.75	135.86		44.94026298	47.4019521
618	0	553	18	63	0	0	0	0	0	3.9	1.6	10.7	19	39.4	9.1	3.3	5.2			46.63289233	45.14943039	1+																3.933333333	1.866666667	10.56666667	17	38.16666667	8.9	3.266666667	4.9			39.57502604	38.0322859
619	0	595	19	55	1	1	1	0	0	3.2	2.8	11.7	26	32	8	3.9	4.9			25.13037389	24.31045904																	3.2	2.8	11.7	26	32	8	3.9	4.9			25.13037389	24.31045904
620	0	1664	54	71	1	1	1	0	0	3.3	1.4	10.8	22	23.1	9.6	7.4	4.1	5		53.0977045	50.16700827	1+		3.4	1.5	9.7	19	31.1	9.1	4.5	4.4			49.03409752	46.15222736	Neg		3.338461538	1.885714286	10.31818182	19.94736842	39.47857143	8.88	3.94	4.532142857	14.2		44.50544187	41.8303958
621	0	472	16	70	0	1	0	0	0	3.4	1.2	12.5	21	11.8	9	4.9	4			63.61842076	60.94240686	Neg																3.4	1.333333333	12.63333333	21.66666667	16.2	9	4.9	4.333333333			56.70668603	54.03429934
622	0	1594	52	68	0	0	0	0	0	4.5	1.3	15.6		17.3	8.1	3.3				58.34760126	56.04443343	Trace																4.45	1.3	15		18.05	8.25	3.5				58.34760126	56.04443343
623	0	3346	110	43	0	0	0	0	0	4.2	1.5	15.5	25	22	8.9	3	4.2			54.28871158	56.18862606	2+		3.8	1.6	13.9	24	19.3	8.7	3.4	4.6			50.15769739	51.61944222			4.12	1.54	14.62	25	21.2	8.86	3.4	4.48			52.53519862	54.20888588
624	0	1689	55	25	0	0	1	0	0	2.6	2.2		24	33.6	7.9	4.3	4.4			38.95608895	40.1486777	3+		2.6	1.6	19.4	25	24.6	7.8	3.8	3.6			56.25701211	59.00369486			2.675	1.825	20.63333333	25.5	26.375	7.925	3.925	4.025			49.40178136	51.52261322
625	0	2203	73	65	1	1	0	0	0	3.5	1.4	15.2	24	22.5	8.8	3.2	5.1	3059.3		54.05797582	52.31584224	3+			1.9			20.8			4.7			37.88470151	35.9365059			3.5	1.675	14.05	24	21.73333333	8.8	3.2	4.675	3059.3		44.65110444	42.78322414
626	0	279	9	56	1	1	0	0	0	2.7	2.7	11.8	23	21.2	7.8	3.5	4		69.7	26.11181084	25.21641182	4+		2.5	6.1	10.5	22	39.6	7.8	3.9	4.4			10.15780143	9.343494596			2.633333333	4.433333333	10.76666667	22.11111111	27.83333333	7.833333333	3.755555556	4.022222222		69.7	16.37459505	15.47226611
627	0	434	14	31	0	0	0	0	0	4.1	3.9	12.2	19	43.2	9	2.9	4		76.5	19.26096153	19.25560841	3+																4.1	4.325	12.1	20.54545455	45.11666667	8.96	3.33	4.618181818		57.5	17.3393124	17.25392294
628	1	2063	68	62	0	0	0	0	0	3.6	2.2	9.8	17	21.3	9	3.9	4.6			24.03840029	23.25978417	1+																3.133333333	1.53	10.38333333	20.45454545	12.76	8.628571429	3.542857143	4.218181818			37.92882882	37.54024371
629	1	3278	108	66	1	1	0	0	0	3.6	1	10.6	26	16.4	8.6	4.6	4.5			58.95890792	58.65986599	2+		3.1	1.2	9.9	24	30.2	8	4.1	3.4			47.77209339	47.05555932	2+		3.225	1.2125	9.6	25.85714286	27.2125	8.1	4.4	3.766666667			48.5023662	47.84394928
630	1	302	10	48	0	1	0	0	0	3.2	2.2	10.4	21	35.5	7.9	3.4	4.9			25.32031502	25.66844807	2+		3.1	2.9			35.4	8.2	4.3				18.33157397	18.25145436			3.22	2.616666667	10.4	20.5	36.28333333	8.22	4.26	4.95			20.85618204	20.91861495
631	1	1707	56	41	1	0	1	0	0	3.9	1.1	11.2	20	25.5	10.1	5.8	4.9			58.17743477	62.33155021	2+		3.7	1.2	10.2	23	20.8	9.8	4.4	4.7			52.36270644	55.73353211	3+		3.725	1.15	10.8	22.25	21.15	9.825	4.9	4.7			55.27007061	59.03254116
632	1	1221	40	82	0	0	0	0	0	4	1.6	10.2	19	34			6.1			32.79881683	29.69242564	Neg																4.1	1.4	10.5	21.5	36.05	9.2	3.8	5.4			39.25579031	35.86785379
633	1	1322	44	70	1	1	0	0	0	3	2.3	7.5	26	40.4	8	3.6	4.5	307.2		22.28065863	20.85032791	Trace		4.1	2.5	10	24	39.1	8.7	4.9	4.9			20.23667595	18.85091229	2+		3.782352941	1.973913043	9.522727273	21.56521739	43.35217391	8.666666667	4.277777778	4.560869565	307.2		27.28454531	25.79875811
634	1	1653	54	62	1	0	0	0	0	4.1	1	11.6		10.6						59.71196134	60.3385267	Neg																4.1	1	11.6		10.6						59.71196134	60.3385267
635	0	1355	44	59	1	1	0	0	0	4.3	1.3	15.5	27	16.1	8.8	2.6	4.2	0.47	154.9	60.05364292	59.75059758	Neg		4.8	1.5	14.9	29	25.5	9.7	3	4.9	0.52	155.9	50.91206037	50.25802683	Neg		4.533333333	1.4	15.66666667	28.66666667	17.86666667	9.433333333	2.633333333	4.433333333	0.653333333	191.4666667	55.36566773	54.87953184
636	0	217	7	28	0	1	0	0	0	3.1	3.1	10.8	26	31.1	8	4.2	5.1			25.62763141	25.95285712	2+		3	8.5	6.8	17	58.1	5.9	4.6	4.7			8.001850324	7.666091217	3+		2.9375	4.7	9.1625	23.625	40.1125	7.3625	4.65	5.3625			18.71309268	18.73540445
637	1	1823	60	20	0	0	0	0	0	4.4	3	14.1	22	39.3	10.3	4.5	5.4			21.14510434	21.47190616	1+																4.133333333	2.6	12.56666667	21	33.925	9.933333333	4.3	5.1			25.15824094	25.79202664
638	0	415	14	78	0	1	0	0	0	4.1	1.4	11	24	14.1	9.1	2.9	4.6		196.5	52.0937938	47.77023193	Neg		4.3	1.4	12.9	25	23.6	9.2	3.5	4.8			52.0937938	47.77023193			4.071428571	1.4	11.49	24.28571429	18.86363636	8.916666667	3.5	4.336363636		128.7666667	52.88079268	48.547144
639	0	818	27	68	0	1	0	0	0	4.2	2.2	10.4	26	32.1	8.7	3.2	4.4		71.5	31.79492913	29.6688679	Neg																4.2	2.133333333	10.4	27.5	27.93333333	8.85	3.3	4.1		71.5	32.96394866	30.81318413
640	0	2532	83	68	0	1	0	0	0	3.8	1.3	14.7	22	22.9	9.1	4.1	3.9			58.34760126	56.04443343	Neg																3.383333333	1.37	12.92857143	25	26.38	8.34	3.62	3.3625			55.13647292	52.82277641
641	1	1571	51	64	1	0	1	0	0	4.7	2.3	9.5	23	30.1	9.4	2.8	4		89.5	22.6896811	21.73612615	2+																4.44	1.72	9.68	22.5	23.96	9.52	4.12	4.45		64.35	33.29110375	32.51953753
642	0	528	17	52	1	1	0	0	0	4.6	1.6	16.2		14.3	9.8	3.5			232.3	48.48526856	48.8063936	3+																4.6	1.766666667	15.9	23	18.2	9.9	4	4.6		284.25	43.7241132	43.80981491
643	0	350	11	70	1	1	1	0	0	3.9	3.4	9.6	16	58.3	8.5	3.9	5.3			19.12631798	17.30181715	2+		4.1	4	9.6	19	73.4	7.4	4.3	5.7			15.85553177	14.21540375	1+		3.94	3.89	9.79	19.8	72.55	8.21	3.93	5.32			16.46890489	14.78736984
644	1	479	16	47	0	0	0	0	0	3.2	1.3	10.4	24	9.5	8.3	3.5	3.5			46.66490175	48.82719754	Neg																3.86	1.16	11.32	24.5	11.36	9.02	3.48	4.025			53.93374288	56.84358471
645	1	3033	100	45	0	0	0	0	0	3.9	1.2	12.9	24	12.5	8.9	3.9	4.5			51.63444951	54.53657035	1+																3.9	1.3	13.25	23.25	13.85	9.175	3.3	4.3			47.25289676	49.70319233
646	0	897	29	58	0	0	0	0	0	4.9	2.3	10.9	25	23.5	9.5	4.7	4.5		151.6	31.19630364	30.15719874	Neg		4.7	1.8	12.8	25	19.1	9.3	3.7	4			41.39544834	40.5597709			4.72	1.84	12.3	26.4	21.18	9.26	3.74	4.36		151.6	41.12549799	40.30108471
647	1	785	26	42	0	0	0	0	0	4.5	7.5	12.3	33	31.4	9.8	5.7	4.5			6.317955252	6.079916661																	4.5	7.5	12.3	33	31.4	9.8	5.7	4.5			6.317955252	6.079916661
648	0	1185	39	68	0	0	0	0	0		2.1			38.9						33.54845842	31.38534224	2+																	2.1			38.9						33.54845842	31.38534224
649	0	986	33	79	0	0	1	0	0	2	1.7	6.8	25	51.3	7.4	3	3.7			41.5294892	37.51435234	3+		2.5	1.2	8.5	24	17.4	7.4	3.5	4.1			62.07539428	57.1584012			2.483333333	1.416666667	8.683333333	25.5	25.36666667	7.65	3.466666667	4.283333333			52.26751224	47.7595087
650	1	274	9	55	1	0	0	0	0	3.2	3.6	8	18	40.5	8.7	4.6	5.8			13.95243917	13.47812905	3+		2.8	5.3	8.7	19	67.1	7.8	5.5	5.3			8.896523423	8.381942312			2.95	4.225	9.675	20.125	48.6125	8.3125	4.6125	5.975			12.17395766	11.67708467
651	1	276	9	60	1	1	0	0	0	3.3	5.8	9.1	19	64.7	7.7	5.3	5.2			7.905989643	7.304825001	3+		4.1	8.8	8.5	14	84.7	9.4	8.2	4.2			4.886738977	4.412804728			3.977777778	6.516666667	9.681818182	17.53846154	72.15	8.755555556	5.733333333	4.569230769			7.144823055	6.57469458
652	0	352	12	57	0	1	0	0	0	4.3	4.7	9	22	54.8	8.9	4.3	6.2			13.72364327	12.80580248	2+		4.5	6.1	11.2	23	67.4	8.7	5.1	5.4			10.15780143	9.343494596			4.377777778	5.755555556	9.2625	20.63636364	70.88888889	8.844444444	5.1	5.854545455			10.95636208	10.11697124
653	0	4316	142	37	0	0	1	0	0	2.5	2	11.1	25	37.9	7.7	4.1	5.7			40.15867537	41.4006748			1.9	1.9	12.2	30	26.3	8.1	3.2	4.1			42.60752806	44.04935779			1.916666667	2.666666667	11.26	25.4	30	7.716666667	4.133333333	4.8			30.80017874	31.40853214
654	0	1348	44	62	1	0	0	0	0	4.5	2.9	10.3	21	38	9.8	3.4	5.8			23.55321203	22.16988334	3+		4.3	2.4	10.6		42	9.9	3.9				29.20673699	27.65399904			4.533333333	2.58	10.66666667	20	39.72	9.9	3.933333333	6.066666667			27.11858685	25.67819142
655	1	1878	62	59	0	0	1	0	0	3.9	1.1	10.6	25	12.3	9.4	4.4	3.9			54.03395198	54.93487291																	4.066666667	1.1	11	26.33333333	16.1	9.4	4.066666667	4.133333333			53.97260487	54.79635836
656	0	2020	66	74	0	0	0	0	0	4.2	2	13	20	21.7	9.7	2.5	4			34.8875354	31.9499371	1+		4.1	1.7	13.1	22	22.3	9.5	2.8	4.4			41.96985342	38.56004857			4.06	1.766666667	13.1	22	17.9	9.38	2.66	4.36			41.06655541	37.80644476
657	1	4050	133	33	1	1	1	0	0	4.5	1.9	11.1	26	23.1	9.3	3.8	4.3			32.35764189	34.03693966			4.3	1.8	10.5	22	26.2	9	3.7	4.7			34.23277916	36.10706434			4.4375	1.8125	11.0875	23.375	23.325	9.075	3.8	4.5			34.2153432	36.09183777
658	1	214	7	54	0	0	0	0	0	4.2	1.6	8.2	21	23.2	8.3	1.2	2.5		33.4	35.70149941	36.13811235	2+		3.4	1.8	7.8	26	15.4	8.1	1.5	2.7		46.6	31.04836624	31.1583804	3+		4.08	2.238709677	10.35925926	22	31.675	8.54	2.286842105	2.721212121		46.65714286	26.28314749	26.24548406
659	0	2134	70	64	1	1	0	0	0	4.2	1.4	12.1	26	20.5	10.1	4.1	4.9	25.8		54.2283832	52.72907954	Trace		4.3	1.7	11.6	15	75.8	10.2	4.9	7.3	7.6		43.34313836	41.69713727	1+		4.133333333	1.5	11.63333333	21	38.3	9.933333333	4.1	5.766666667	22.2		50.59996826	49.05176545
660	0	464	16	66	1	1	0	0	0	2.9	2.6	9.2	12	45.8	8	3	5.6			26.37948312	24.59496304	2+		3.1	4.3	11.2	20	40.2	8.1	3.4	4.1			14.71625015	13.30193928	3+		3.3	3.14	9.666666667	14.72	43.284	8.253846154	3.769230769	5.374074074			21.8490175	20.17689947
661	0	2714	89	29	0	0	0	0	0	3.9	2.1	16	27	24.6	9	2.8	4			39.88458564	41.30716011	2+		3.9	2.4	15	27	26.1	9.5	4.1	4.6			33.95420423	34.89055953			3.933333333	2.2375	15.1	26.5	24.9	9.316666667	3.566666667	4.616666667			37.25062753	38.45911682
662	0	1625	53	63	0	0	0	0	0	4.1	1.4	14.3	26	26	8.4	3.3	4.2			54.40202423	53.05966938																	4.1	1.4	14.3	26	26	8.4	3.3	4.2			54.40202423	53.05966938
663	0	201	6	61	1	1	1	0	0	2	2.4	10.2	21	21.1	6.7	3.1	3.5	1577.2		29.39863828	28.04167192	3+		2.3	7.7	7.6	15	69.4	6.8	4.7	5.4			7.632154167	6.808246955	3+		2.25	5.995652174	9.125	18.65217391	42.63478261	7.172727273	3.958333333	4.516	1577.2		15.03724623	14.00040613
664	0	3842	126	66	0	0	0	0	0	4.1	1.4			24.7	8.9	3				53.89069347	51.9852524	2+																4.1	1.4			24.7	8.9	3				53.89069347	51.9852524
665	1	602	19	64	0	0	0	0	0	3.8	3.1	9.7	25	47.8	8.7	4	5			16.07795912	15.15147145	2+																3.8	3.1	9.7	25	47.8	8.7	4	5			16.07795912	15.15147145
666	1	2061	67	75	0	0	0	0	0	4.3	1.1			16.3	9	3.7				51.46503285	49.03415283			4.4		12.3												4.4	1.05	11.85		18.15	9.05	3.85				54.3796844	51.84194245
667	0	415	13	49	0	0	0	0	0	4.5	3	10.5	24	52.5	9.4	4	5.6		42.4	23.75774475	23.31873273	2+																4.5	3	10.5	24	52.5	9.4	4	5.6		42.4	23.75774475	23.31873273
668	0	1100	36	56	0	0	1	0	0	3.9	2.9	12	25	28.6	8.2	3.3	5			24.04492823	23.12932187	2+		4	2.4	11.4	25	26	9.9	3.7	3.9			29.80619755	28.86009245	2+		3.275	3.76	9.848571429	19.97058824	53.2	8.504761905	4.359090909	4.6075			19.22361259	18.27125738
669	0	1007	33	74	1	0	0	0	0	3.2	3.3	8.7	14	35.7	8	3.1	4.7		115.8	19.57464157	17.43941526	1+																3.65	2.966666667	8.775	16.66666667	32.86666667	8.3	3.45	4.7		115.8	22.32411952	20.01842807
670	0	392	13	49	1	1	0	0	0	3.9	3	9.8	26	36.7	8.3	3.7	5.5		71.1	23.75774475	23.31873273	3+																3.88	2.84	9.9	26	35.22	8.65	3.45	5.46		71.1	25.68006508	25.30993012
671	0	1533	51	69	0	0	0	0	0	4.3	2.3	13.6	22	30.6	9.7	3.8	4.7			30.11567877	27.93508936	Neg				11.5												4.533333333	1.833333333	12.08461538	25.16666667	24.13333333	9.666666667	3.4	4.716666667			39.74436386	37.37146862
672	1	500	17	49	1	1	0	0	0	4.8	1.2	12.1	25	23.4	9.4	4.4	4.7		170.5	50.74951397	53.04036814	2+																4.733333333	1.125	12.1	24.75	23.175	9.2	4.833333333	4.775		110	54.59760841	57.14150338
673	1	2280	75	47	0	0	0	0	0	4.3	1.2			19.1	9.8	3.4				51.18065344	53.78846924																	4.3	1.2			19.1	9.8	3.4				51.18065344	53.78846924
674	1	736	24	73	0	0	0	0	0		1.1		20	20.6			4.4			51.74818835	49.78213143																		1.1		22	20.93333333			3.933333333			51.74818835	49.78213143
675	0	1106	37	37	0	0	1	0	0	3.2	1.8			34	8	3.9				45.35065076	47.02493739			3.5	1.5			27	8.6	3.4				55.97043488	58.62169242			3.442857143	1.6			28.34285714	8.542857143	3.385714286				52.23021833	54.53178946
676	0	611	20	63	0	1	1	0	0	3.9	1.5	14.3	31	17	9.4	4.2	4.5		154.7	50.23859668	48.81339368	4+																3.92	1.44	14.58	29.4	15.24	9	3.72	4.22		186.6333333	53.77964722	52.40512608
677	0	2399	79	73	1	0	0	0	0	3.7	1.7	11.4	28	35.5	9.1	3.4	4.5			42.20076739	39.1482527																	3.633333333	1.733333333	11.53333333	27.66666667	31.63333333	8.766666667	3.366666667	4.6			41.3028413	38.27693176
678	0	665	22	68	1	0	0	0	0		1.3			13.8						58.34760126	56.04443343																	5.1	1.3			13.45	9.5	4				58.34760126	56.04443343
679	1	364	12	58	0	0	0	0	0	4.5	1.2	13.6	29	17.4	9.6	3.6	3.3		92.9	49.04173304	49.74872329	Neg																4.45	1.1	13.75	29.5	15.35	9.65	3.6	3.2		105.15	54.78379637	55.88295535
680	0	2112	70	61	1	1	0	0	0		1.4			14.1						54.75946981	53.80349652			3.5	1.2	10.6	20	5.7	8	2.8	3.9			65.2052063	64.42767522	1+		3.533333333	1.5	11.90833333	21.55555556	14.67	8.633333333	3.244444444	4.4			51.11193983	49.95292025
681	0	351	11	52	1	1	1	0	0	2.5	2.9	10.6	20	27.6	8.2	3.7	6.1			24.40939278	23.78036945	3+		3.3	5.5	7.9	18	78	8.4	5.8	5.8			11.61733195	10.88977827	2+		3.17	3.856666667	9.047368421	22.33333333	44.17	8.818181818	4.672727273	5.210344828			19.18348828	18.49274765
682	0	645	21	55	0	0	0	0	0	3.6	3.9	8.1	19	43.4	8.4	3	4.6		57.6	17.14473441	16.28583796	1+		3.9	4.1	10.4	22	39.4	8.5	3.9	4.3		93.4	16.18328743	15.33033116	3+		3.771428571	3.933333333	8.692857143	16.9375	43.54	8.557142857	3.471428571	4.875		80.76666667	17.69282917	16.84989978
683	0	847	28	64	0	0	1	0	0	3.6	2.3	13	30	55.7	9.2	4.8	5.5		48.2	30.57908504	28.93277113	2+		4.1	1.9	12.8	33	29.5	8.5	3.5	4.4			38.00229958	36.16503694			3.733333333	1.8	12.6	32.83333333	38.15	8.816666667	3.5	4.066666667		48.2	41.41601826	39.620296
684	1	2553	84	62	1	1	0	0	0	4.2	1.3	10.7		27.6	8.7	3	5.3	12		44.11341788	43.9376868	Trace			1.2			26.6			5			48.38226308	48.40214131			4.2	1.125	10.95		22.9	8.7	3	5.15	12		52.97990091	53.25422038
685	1	705	23	67	1	1	0	0	0	4	1.1	11.3	27	22.2	8.5	4.1	4.1	661.8		52.65704768	51.9429585	2+		4	1.5	10.1	25	24.6	8.6	3.2	4.1	51.8		36.8141139	35.70064859	2+		4.2	1.25	10.56666667	26.16666667	22.2	8.9	3.675	4.25	279.2		46.34576517	45.46324012
686	1	1164	38	47	0	0	0	0	0	4	1.1	13.7	25	16	9.4	3.8	4.2		105.5	56.58662938	59.75517946	2+																3.95	1.1	13.05	26	17.75	9.2	3.65	4.4		91.35	56.58662938	59.75517946
687	1	2982	98	39	0	0	0	0	0	3.7	1.1	12	22	19	9.4	3.7	3.9			58.77106702	63.16263754			3.9	1.1	12.6	22	18.2	9.1	3.8	4.1			58.77106702	63.16263754			3.66	1.18	11.9	22.8	19.6	9.16	3.72	4.16			54.46425291	58.32962898
688	0	518	17	65	1	1	0	0	0	3.8	1.6	12.1	30	30.2	8.5	2.8	5.6		130.7	46.33797734	44.51649445	3+		3.7	1.9	11.9	28	36.2	8.5	4.4	5.2	216	95.5	37.88470151	35.9365059	2+		3.7	2.06	12.2	26.75	43.5	8.3	4.125	5.55	216	100.725	36.90733579	35.04421471
689	1	1490	49	67	1	0	0	0	0	3.8	1.1	11.4	29	14.2	8.1	3.3	4.5			52.65704768	51.9429585	Neg																3.65	1.133333333	11.06666667	27.66666667	17.46666667	8.05	3.65	4.366666667			50.98019259	50.21407863
690	1	1134	37	47	0	0	1	0	0	4.1	1.1	15.1	28	16.6	9.2	3	4.7		115.6	56.58662938	59.75517946	2+																4.15	1.1	14.8	27.5	20.65	9.3	3.35	4.5		105.8	56.46596625	59.54740763
691	0	981	32	52	1	1	0	0	0	4.6	1.4			21.6	10.2	4.2				56.56300999	57.3573373	Neg																4.55	1.45			20.45	9.95	3.5				54.39860529	55.0622319
692	0	573	18	62	1	0	0	0	0	4	1.8	11.4	23	18	8.6	3.2	4.4		21.3	40.83879887	39.46191244	1+		2.8	3.8	9	22	44.2	8.4	4.1	5.1		30.8	17.18606865	15.8662746	1+		3.284615385	2.479166667	9.303846154	23.35	33.67916667	8.169230769	3.761538462	4.252380952		68.03333333	31.41637882	29.9839485
693	0	2428	80	46	1	1	1	0	0	2.5	1.8	10.4	24	20.9	8	3.3	4.1			43.38989843	44.15830696			2.6	4.5		22	39.5	7.6	4.6	4.2	180		15.00616917	14.48415847	3+		2.58	3.74	8.95	20.8	33.3	7.6	4.4	4.04	180		21.62189645	21.37107275
694	0	3808	125	32	0	0	0	0	0	4.3	1.7	14		21.9	9.9	3.6				49.89183109	52.21945561	Trace																4.3	1.7	14		21.9	9.9	3.6				49.89183109	52.21945561
695	0	1255	41	61	0	0	0	0	0	3.7	2.1	13.1	21	39.6	8.8	3.1	4.7			34.29650944	32.95460935	2+																3.866666667	2.266666667	13.23333333	22.66666667	29.76666667	8.966666667	3.133333333	4.933333333			31.79925595	30.45480631
696	0	3578	117	63	0	1	0	0	0	4.4	1.5	14.5		15.6	9.4	3.2				50.23859668	48.81339368	1+																4.4	1.5	14.5		15.6	9.4	3.2				50.23859668	48.81339368
697	1	1527	50	68	0	0	0	0	0	4.4	1.9	12.3	18	31.5	9.5	2.8	5.4			27.94061008	26.61147868	1+																3.314285714	2.228571429	10.53636364	17.66666667	39.24285714	9.166666667	3.266666667	4.583333333			24.24219981	22.95740142
698	1	1302	42	62	1	0	0	0	0	4.2	2	10.2	26	53.7	9.1	3.9	5.2	21		26.83321569	26.10053665	1+																4	1.98	10.5	25.2	48.32	8.66	4.4	5.26	21		27.55663129	26.84991905
699	1	2045	67	70	0	0	0	0	0	4.3	2	11.3	18	51.9	9	3.8	4.4			26.18022245	24.68860654	Neg																4.35	1.7	11.3	20	39.4	8.9	3.15	4.55			32.84616495	31.34384178
700	0	679	22	51	1	1	0	1	0	3.1	1.4	9.9		24.2	8.6	3.2				56.78641413	57.7705746	3+																3.05	1.55	10.1		23.8	8.25	3			16.2	50.99777522	51.56382434
701	0	1748	58	86	0	0	0	0	0	4.4	2.2	13.5	25	23.6	8.9	2.9	4.2			30.31474957	26.17559797	Neg																4.4	2.2	13.5	25	23.6	8.9	2.9	4.2			30.31474957	26.17559797
702	0	3703	122	41	1	1	0	0	0	4.2	1.6	12	22	21.6	9.6	4.1	4.8			50.88190483	52.74466167																	4.35	1.55	13.05	22	19.675	9.75	4.25	4.8			53.12520386	55.19306506
703	1	2324	76	69	1	1	0	0	0	4.5	1	12.3		8.2	8.8	2.7	3.7			58.42927319	57.44749992	2+							9.3	3.9								4.5	1	12.3		8.2	9.166666667	3.633333333	3.7			58.42927319	57.44749992
704	0	1995	66	67	0	0	0	0	0	4	2.6	12.4	16	30.5	8.8	2.9	4.5			26.29907755	24.43855628	2+		3.8	2.7	11.2	14	46.3	8.4	3.4	4.6			25.1026662	23.16174123			3.366666667	2.407142857	10.62142857	18.8	22.6	8.216666667	3.116666667	4.5			28.96685445	27.02223595
705	0	287	9	72	0	0	0	0	0	4.1	2.4	12.3		23.4	8.6	2.8				28.42566768	25.97408321	1+																4.1	2.4	12.3		23.4	8.6	2.8				28.42566768	25.97408321
706	1	298	10	39	0	0	1	0	0	3.3	2.7	9.9	19	35.5	8.9	3.2	6			20.8514831	21.32972334	3+		3.2	3.6	9.7	21	49	9	3.2	5.2			14.88420303	14.9646874			3.2875	3.525	9.1	18.625	45.075	8.45	3.625	6.025			15.65101967	15.79808667
707	0	193	6	24	0	1	0	0	0	3.4	4.1	11.1	23	41.7	8.4	4.3	4.8			19.15038421	19.05019093	3+		3.4	8.6	10.5	17	77.7	7.8	5.8	5.1			8.145520658	7.779405113	1+		3.236363636	5.65	8.521052632	19.38461538	62.97857143	8.363636364	4.672727273	5.161538462			15.03007682	14.823151
708	1	1953	64	75	0	0	0	0	0	4.4	1.2	13.3	21	17	9.5	3.3	4.6			46.54834614	44.13796503	Neg		4.1	1.7	10.5	21	20.4	9.2	4.2	4.6			31.14163124	28.96874539	Neg		4.233333333	1.62	10.4	18.66666667	26.348	9.3	4.133333333	4.58			34.548122	32.33438368
709	0	2693	88	42	0	0	0	0	0	2.6	2.6	11.5	23	26.4	7.4	2.1	4.3			28.91439401	29.13075909	3+																2.58	1.783333333	10.83333333	24.625	20.725	7.3	2.875	4.125			46.82151501	48.31992344
710	0	2359	78	32	0	1	0	0	0	4.1	1.5	15.9	23	13.5	9.6	2.8	4.1			57.64454103	60.75062547																	4.15	1.5	16.75	24.5	17.3	9.55	2.95	4.25			57.46505965	60.5225255
711	0	247	8	47	1	0	1	0	0	2.1	1.9	9.5	19	35.6	7.5	3.6	5.8		114	40.58779176	41.07845428	3+		1.6	2.9	7.8	16	65.1	7	3.4	5			24.91551047	24.637011	3+		2.18	2.65	9.425	18.4	49.625	7.672727273	3.818181818	4.553333333		114	28.96129064	28.87909148
712	0	2937	97	47	0	0	1	0	0	4	7.1	9.8	19	67.6	8.7	5.7	4.9			8.8659432	8.345567101	3+																4	7.1	9.8	19	67.6	8.7	5.7	4.9			8.8659432	8.345567101
713	0	1195	39	63	1	1	0	0	0	3.9	1.6	10.9	26	13.7	9.3	3.6	3.6	0.17	56.7	46.63289233	45.14943039	Neg																3.9	1.6	11.75	26	13.7	9.3	3.6	3.6	0.17	56.7	46.63289233	45.14943039
714	1	2250	74	47	0	0	0	0	0	4.6	1.2	12.9		18.8						51.18065344	53.78846924	Trace																4.6	1.2	12.9		18.8						51.18065344	53.78846924
715	0	2086	68	60	1	1	0	0	0	4	1.3	10.7	24	17.4	6.8	3.9	6.2			59.84909833	59.29862634	Neg		4.5	1.2	14	24	15.6	9.3	3.3	5			65.42079686	64.82599161	Neg		3.79375	1.344444444	11.54117647	20.59090909	18.62592593	9.11	3.855555556	4.7125			72.91955751	66.51736537
716	1	961	31	37	0	0	0	0	0	4.1	1.1	14	28	14.9	9.5	4.3	4.4		18.4	59.40250244	64.07683361	1+																4.033333333	1.1	13.53333333	25.66666667	14.63333333	9.133333333	3.7	4.466666667		62	59.18869198	63.7998045
717	1	939	30	51	1	0	0	0	0	3.4	1.3	10.5	21	19.4	8.5	3.4	5.3		26.4	45.89754699	47.46900011	1+		4	1.5	14.1	25	14.3	9.1	3.7	4.7	208	141.2	38.91085652	39.92760538	3+		3.775	1.3	11.68	22.25	14.825	8.775	4.275	4.875	158.85	69.55	46.27680688	47.89002794
718	1	224	7	65	0	0	0	1	0	4.3	1	11.8		21.2	9.5	3.3			45.6	59.14192254	59.0329017	Neg																4.3	1	11.8		19.55	9.1	3.2			45.6	59.14192254	59.0329017
719	0	609	20	43	0	0	0	0	0	4.4	1.5			10.1	9.3	2.5				54.28871158	56.18862606																	4.52	1.42			12.24	9.46	2.6			138	58.15553665	60.47395945
720	0	780	26	47	1	1	0	0	0	3.5	2.4	10.1	24	35.9			4.4			30.99654627	30.97075593	4+		4	2.5	9.6	24	29.8	9	3.8	5.4		68.2	29.57020321	29.47933799	4+		3.6875	2.5125	9.385714286	23.125	37.025	9	3.914285714	5.1		69.2625	29.49359033	29.40180731
721	1	3515	116	60	1	1	0	0	0	4.1	1.1	13.9	25	9.9	8.7	3	4.5			53.84991065	54.51932925	1+				13.9												4.1	1.1	13.9	25	9.9	8.7	3	4.5			53.84991065	54.51932925
722	1	1853	61	57	0	0	0	0	0	3.4	1.1	11	19	11.1	7.5	4	3.4			54.41355432	55.68285152	Neg																3.65	1.15	11.05	25	17.58333333	8.483333333	3.65	4.08			53.52815972	54.79346786
723	0	1050	34	59	0	0	0	0	0	2.7	1.3	14.1	29	17.2	7.8	4.6	5.1		152.5	60.05364292	59.75059758	4+		3.2	1.3	13.7	24	16.7	8.4	4.5	5.2		43.3	60.05364292	59.75059758	3+		2.766666667	1.3	13.35	25.57142857	18.77142857	8.1	4.133333333	5.028571429		88.58571429	60.18064778	59.88639165
724	0	304	9	51	0	1	0	0	0	4.5	1.6	13.4	22	23.4	8.8	3.1	4.2		457.4	48.67676844	49.15802468	Trace			2.2		19	29.9			4.4			33.70702513	33.44925591			4.5	1.9	13.4	20.5	26.65	8.8	3.1	4.3		457.4	41.19189678	41.3036403
725	0	519	17	69	1	0	0	0	0	3.4	1.7	10.5	24	17.5	8.2	3.8	5.5		78.9	42.68630111	40.25930495	3+		3.2	2.4	12.5	24	30.4	7.5	3.6	4.9		35.9	28.67231808	26.53405515	3+		3.28	2.12	11.82	24.6	28.34	7.92	3.98	5.16		63.15	33.71233387	31.45669745
726	0	2354	78	62	0	1	0	0	0	4.6	1.3			12.1	9.6	3.3				59.45204566	58.48507811			4.6	1.4			16.4	9.3	2.8				54.40202423	53.05966938			4.6	1.366666667			14.33333333	9.5	3.266666667				56.0853647	54.86813896
727	0	1601	53	47	1	0	0	0	0	3.6	1.6	12.9	23	27.7			4.4			49.49058861	50.56454899	2+			1.7		24	16.4			4.7			45.94972513	46.66419437			3.45	1.688888889	12.9	21.8	23.51111111			4.64			46.79702103	47.66964418
728	1	483	16	50	1	1	0	0	0	4.6	1.1	14.5	28	23.3	9.9		4.9			55.88030655	58.50854846	1+																4.6	1.1	14.5	28	23.3	9.9		4.9			55.88030655	58.50854846
729	1	3529	116	54	0	0	0	0	0	4.3	3.2	7.7	23	37.6	8.5	4.1	4.8			16.04345281	15.63220346	Neg		4.4	3	9.3	24	47.1	8.5	3.9	4.2			17.28394948	16.9007869			4.3	3.1	10.2	23.66666667	37.77142857	8.4	3.971428571	4.516666667			16.66745071	16.27044042
730	0	439	14	67	0	0	0	0	0	3.4	3.3	11.6	22	44.3	8.1	3.7	4.5			19.97352294	18.31871351	3+																3.4	3.3	11.6	22	44.3	8.1	3.7	4.5			19.97352294	18.31871351
731	1	2258	74	35	0	1	1	0	0	1.6	1.3			11.7	7.2	4.1				49.54278404	53.10551944			1.5	2.1	9.5		20.2	7	3.8				28.48590164	29.73952631			1.54	1.8	9.666666667		16.9	7.14	4.24				37.27193662	39.51453525
732	1	821	27	81	0	0	1	0	0	3.5	2.3	10.3	20	36.3	8	3.7	5		31.5	21.63019665	19.2831464	Trace		3.6	2.2	10.9	24	16.8	8.4	3.1	4.5			22.76872003	20.34781737	1+		3.583333333	2.077777778	10.95	21.77777778	25.34444444	8.05	3.466666667	4.511111111		31.5	24.51318034	21.98875928
733	1	1814	60	46	1	1	0	0	0	4	1.4	12.9	26	19.2			4.2			43.02741511	44.95315649	3+																4.2	1.25	10.72	23.33333333	20.35	9.233333333	3.4	3.825			49.8732508	52.49587894
734	0	700	23	41	1	0	0	0	1	4.4	1.4	15.9	26	12.8	9.5	2.3	3.8		36.1	59.35893059	61.98559507	Neg														Neg		4.4	1.4	15.9	26	12.8	9.5	2.3	3.8		36.1	59.35893059	61.98559507
735	0	1324	44	38	0	0	0	0	0	2.3	1.5			19.2	7.9	3.3				55.668249	58.2415258																	2.3	1.5			19.2	7.9	3.3				55.668249	58.2415258
736	1	384	13	75	0	0	1	0	0	4.5	1	12.7	28	21.8	9.3	4.3	4.2			57.44859517	55.02276778	1+		4.3	0.9	12.8	28	19.6	9.1	3.4	4.2			64.87592411	62.49758541	1+		4.4	0.966666667	12.8	28.33333333	19.3	9.233333333	3.766666667	4.3			59.92437148	57.51437366
737	0	245	8	48	1	1	0	0	0	4.6	1.4	15.3	27	16.5	9.3	3.3	5	24.3	157.2	57.48959112	59.0102865	1+																4.55	1.45	15.85	26	18.9	9.3	3	4.95	26	153.5	55.17885312	56.45895643
738	0	446	14	72	0	0	1	0	0	3.3	5	9.9	18	49.7	7.4	3.5	5			12.18605299	10.69450982	3+		3.6	7.2	8.8	21	63.5	8.1	4.7	6.1			7.978049062	6.83612729			3.4875	5.7125	9.516666667	21.625	47.1875	8.1375	4.1125	5.1625			10.62632216	9.253832719
739	1	2027	67	39	0	0	1	0	0	3.7	1.7			26.8	8.7	4				35.56253237	37.31567203																	3.7	1.7		20	26.8	8.7	4	5.2			35.56253237	37.31567203
740	1	2067	68	61	1	0	1	0	0	3.5	1.9	10.3	25	24.5	9.5	3.8	5.1			28.56361939	27.94205261	3+		3.5	2.2	9.8	22	23.8	8.6	3.5	5.2			24.03840029	23.25978417			3.64	1.98	9.88	22	26.12	8.98	3.58	5.4			27.38647307	26.71578427
741	1	951	31	67	1	1	0	0	0	3.7	2	9.9	22	22.1	8.5	3.2	4		25.9	26.41405328	25.21303772	2+		3.8	3.1	8.9	22	37.5	8.5	3.5	5.8			15.8813035	14.72400047			3.15	3.277777778	9.4125	18.39534884	35.74166667	8.3875	4.142857143	4.406818182		73.16666667	16.03908867	14.97911281
742	0	440	14	44	0	0	0	0	0	5	1.4	15.4		16.8	9.6	7.3				58.51406876	60.66323571	Neg																5	1.4	15.4		16.8	9.6	7.3				58.51406876	60.66323571
743	1	262	8	47	0	0	0	0	1	4.3	1.2	12.9	29	16.1	9.3	4.6	4.2			51.18065344	53.78846924	Neg																4.3	1.2	12.9	29	16.1	9.3	4.6	4.2			51.18065344	53.78846924
744	1	605	20	49	0	0	0	0	0	4	1.2	15.4	25	32.7	10.1	7.3	5.5		68.3	50.74951397	53.04036814	2+																3.9	1.15	14.45	26	22.4	9.3	5.2	5.05		134.05	53.4297323	55.98223013
745	0	2375	78	80	0	0	1	0	0	2.8	1.3	10.6	24	8.7	9.2	2.7	3.8			56.45404282	51.52472106	2+	1	4.3	2.8	8.5	21	27.6	9.3	3.5	4.5			23.23111834	20.23488208	Neg		3.457142857	1.511764706	9.776595745	22.65	13.77941176	9.18	3.24	3.95			56.7749041	50.08767472
746	0	1330	43	37	0	1	0	0	0	4.6	1.8	16.7	27	16.1	10.1	3.2	5.4		155.1	45.35065076	47.02493739	2+		4.5	1.5		28	18.5	9.3	2.7	4.5		243	55.668249	58.2415258	2+		4.566666667	1.533333333	16.7	26.83333333	19.23333333	9.4	2.766666667	4.483333333		176.18	54.92318032	57.47545536
747	1	788	26	56	1	1	0	0	0	3.1	2.2	7.9	19	23.3	7.5	2.5	3.8		72.3	24.54024568	24.26638998	2+																3.233333333	2.4	9.49375	18.91666667	26.13125	8.333333333	3.466666667	3.438461538		50.2	22.67964906	22.35329478
748	0	819	27	37	0	0	0	0	0	4.5	1.5	15.7	26	16.4	8.9	4	4.9		123	55.97043488	58.62169242	Neg																4.533333333	1.5	15.66666667	26	15.9	9.133333333	3.766666667	4.6		105.0333333	55.86970625	58.49497021
749	1	288	9	59	0	1	0	0	0	2.9	1.2	8.8	28	18.6	8.4	3.5	3.8			48.87184483	49.44948285	2+		3.1	1.2	9.8		18.4	8.8	3.9				48.87184483	49.44948285			2.875	1.338461538	9.723076923	24.76190476	16.02	8.104761905	3.578947368	4.014285714			45.13564478	45.55129462
750	1	798	26	53	0	0	0	0	0	3.7	6	10.4	12	99.9	8.3	5.2	3.8			7.796547067	7.364186545			3.7	3.6	10.3	15	60.4	9.5	3.2	6.5			14.05774827	13.65651605			3.814285714	3.842857143	10.28571429	14.375	57.04285714	8.442857143	3.257142857	5.675			13.73485418	13.34278633
751	0	273	9	76	0	1	0	0	0	2.5	1.2	11.5	27	19.1	8.2	3.6	4		189.9	62.56516973	58.35335036	4+		2.7	1.2	11.9	28	20.9	8	3.2	3.8		297.5	62.56516973	58.35335036	4+		2.8	1.225	11.925	28.25	19.9	8.475	3.5	4.025		203.525	61.18511324	57.00777002
752	1	657	21	65	1	0	0	0	0	3.7	1.4	8.7		19.9	9.1	4.7	5.2			40.11101806	39.30296693	2+																3.75	1.4	8.7	20	19.4	9.1	4.7	5.05			40.11101806	39.30296693
753	0	228	8	25	0	1	0	0	0	4	3.2	13.6	26	30.3	9.1	4.1	3.9			25.28063902	25.52313065	3+																4	3.2	13.6	26	30.3	9.1	4.1	3.9			25.28063902	25.52313065
754	1	886	29	59	0	0	1	0	0	3.8	1.8	11.9	21	25.6	9.3	4.4	4.1			30.60901965	30.28777859	3+		3.1	3.9	8.9	22	46.7	8.8	5.3	5			12.54138022	11.89309179	3+		3.266666667	3.413333333	10.7375	19.66666667	59.34666667	8.557142857	4.807142857	4.806666667			16.89505858	16.31922353
755	0	728	24	86	0	0	0	0	0	3.2	1.2	10.5	29	8.1	8	2.4	3.2			61.01471692	54.46976561	Neg																3.2	1.2	10.5	29	8.1	8	2.4	3.2			61.01471692	54.46976561
756	1	403	13	65	1	1	1	0	0	2.4	1.8	10.2	28	16.3	7.6	3.5	3.9			30.01310774	29.00478646	3+		2.4	3.5	9.8	21	35.5	8.2	3.7	5.3			13.93288059	12.98123062	2+		2.195833333	2.568571429	9.85	27.71875	25.13714286	7.821428571	3.996428571	3.808571429	10299.2		22.22353288	21.23339179
757	1	1835	60	67	1	1	0	0	0	4.1	1			18.8	8.9	3.1				58.77919914	58.28683027															Neg		4.266666667	1	13.6	26	16.16666667	9.1	3.5	4.9			58.72036225	58.13139873
758	0	1538	50	40	0	0	0	0	0	4.5	1.4	14.2	26	15.8	9.4	3.7	4			59.65722017	62.39883237	Neg		4.5	1.3	12.3	25	14.3	10.2	4.1	3.9			64.98365543	68.24765684	Neg		4.376923077	1.395	12.504	25.53846154	14.515	9.6	3.838461538	3.976923077			60.37212508	63.19544909
759	1	1984	65	61	1	0	0	0	0	3	1.4	10	14	17.3	8.4	4.9	3.7			40.6315266	40.42058684	2+		3.7	1.4	9.4	22	20.8			4.4			40.49762768	40.17222686	2+		3.35	1.4	9.7	18	19.05	8.4	4.9	4.05			40.56457714	40.29640685
760	0	362	12	48	1	0	0	0	0	3.2	5.5	8	26	48.7	8.8	5.1	4.6		53.7	11.85338606	11.2849081	3+																3.2	5.5	8	26	48.7	8.8	5.1	4.6		53.7	11.85338606	11.2849081
761	0	680	23	67	0	0	0	0	0	4.5	1.4	14.3	29	17.3	9.1	2.5	4	1.3	255.2	53.72643278	51.65466256	Trace																4.5	1.4	14.15	29	17.3	9.1	2.5	4	1.3	255.2	53.72643278	51.65466256
762	0	4295	141	67	0	1	1	0	0	4.4	1.9	14.1	29	24.7	9.1	3.7	4.3			37.76922763	35.70797486	Neg		4.6	1.7	14.9	27	21.1	9.7	2.9	3.7			42.94194427	40.84750908			4.466666667	1.766666667	14.36666667	28.33333333	21.93333333	9.366666667	3.366666667	4.266666667			41.21770539	39.13433101
763	1	1178	38	73	1	0	0	0	0	3.6	1	10.5	24	29.2	8	5.6	3.8			57.76467163	55.86209814	2+																3.266666667	1.18	10.08	25	23.48	8.066666667	3.933333333	3.76			48.33338941	46.36230231
764	0	1825	60	49	0	0	0	0	0	3.8	1.5	12.9	24	9.5	7.9	2.5	3.5			52.86811512	53.90762636	Neg																4.044444444	1.622222222	13.45714286	22.5	12.15555556	8.916666667	3.333333333	3.975			50.10957654	51.0186978
765	1	949	32	65	1	0	1	0	0	3.8	2.7	8.9	23	50.9	8.1	6.5	4.8		42.2	18.79756755	17.76541431	3+		3.7	3.4	10	18	78.3	8.4	5.6	4.3			14.3622592	13.3592801	2+		3.75	2.642857143	9.3	25	64.92142857	8.425	4.991666667	4.628571429		42.2	19.41715765	18.3389504
766	0	3296	108	59	0	0	0	0	0	3.8	1.3	11.1	24	15.6	9	3.6	3.8			60.05364292	59.75059758	1+		3.8	1.3	13.3		7.7	9.1	2.6				60.05364292	59.75059758			3.42	1.390909091	11.91818182	22.8	14.01818182	8.544444444	3.333333333	3.666666667			57.16617099	56.82365757
767	0	468	15	69	0	0	1	0	0	4.6	2.1	13	20	32.1	9.4	4.4	4.1			33.44918286	31.18285616	2+																4.6	1.9	13.05	21.5	24.5	9.55	3.95	4			38.06774198	35.72108055
768	1	391	13	70	0	0	1	0	0	3.8	2.7	10.4	25	34	8.4	4.1	4.3		65.4	18.51689498	17.17604038	2+																3.8	2.7	10.4	25	34	8.4	4.1	4.3		65.4	18.51689498	17.17604038
769	0	1011	33	41	1	1	0	0	0	3.3	1.9	12.6	25	21.5	8.5	5	4.8			41.72882594	42.84956983			2.3	2.2	11.7	27	26.7	7.3	3.8	4			35.06207098	35.6504945			2.95	2.125	12.15	26.66666667	26.15	8.15	4.25	4.266666667			36.72875972	37.45026333
770	1	882	29	48	0	0	0	0	0	4	5.7	8.9	18	65.3	8.4	4.7	5.1			8.440055352	8.119624256			3.8	5.4	9	24	77.2	8.3	4.1	4.6			8.983436028	8.668113258			3.825	5.25	9.5	21.75	72.95	8.15	4.3	4.525			9.327703761	9.017674401
771	1	1647	54	65	0	1	0	0	0		1.5	11.2		26.1						37.04129189	36.15761689																		1.5	11.2		26.1						37.04129189	36.15761689
772	1	316	10	64	1	0	1	0	0	3.7	4.1	8.8	21	31.9	8.7	3.7	4.2		55.9	11.64420236	10.80576248	3+																3.75	4.05	8.5	20.5	41.1	8.65	4.2	4.5		55.9	11.81249106	10.96948841
773	1	1516	50	61	1	0	0	0	0	4.4	1.6	11.4	21	34.6	9.9	3.6	4.7		14.8	34.8289541	34.39460693	2+		4.2	1.5	11.5	25	22.6	7.9	3.1	4.5			37.39831399	36.95731142			4.24	1.54	11.34	24	27.08	9.08	3.58	4.84		14.8	36.50334058	36.11234381
774	1	1068	35	38	0	1	0	0	0	4.1	3.6	13.4	25	58.2	8.5	5.4	4.4			15.03999506	15.18271596																	4	3.6	12.58	24	52.22	8.15	4.4	3.96			15.11547076	15.26459339
775	1	2804	92	54	0	0	0	0	0	4	1.3	11	22	17.8	9.1	5	3.8			45.36806826	46.45035204	Neg		3.5	1.1	9.1	19	14.8	8.6	4.3	4.5	1		55.0140677	56.84637379	Neg		3.65	1.4	9.5	20.25	19.025	8.85	4.65	4.4	1		43.0333187	43.98790512
776	0	3035	100	53	1	1	1	0	0		2.1			22.3						35.28936767	34.8782271																	4.1	2	15.4	27	24.8	9.6	3.6	4.3			37.37460545	36.97851739
777	1	251	8	71	0	0	0	0	0	4.2	1.1			33.5	9.1	3.2				52.04083378	50.4470013			4.1					10.7	3.6								4.15	1.1			33.5	9.9	3.4				52.04083378	50.4470013
778	1	610	20	73	1	1	0	0	0	4.1	1.2	13.7	28	16.5	9.3	3.5	5.1	17.4	63.8	46.80445051	44.81125602	Trace																4.1	1.4	13.7	25.66666667	27.36666667	9.366666667	3.666666667	4.833333333	17.4	63.8	39.85449813	37.88347605
779	1	491	17	40	0	0	1	0	0	3.9	1.3	10.7	22	16.7	8.6	3.2	4.4		219.7	48.21787233	51.27195291	3+		4	1	10.5	25	13.2	8.6	3.5	4.5		103	65.26775449	70.41049097	2+		3.825	1.15	10.76666667	25.5	14.85	8.7	3.725	4.475		93.725	56.20982964	60.22779274
780	0	297	10	75	0	0	0	0	0	3.9	1.6	12.4	25	19.4	8.1	3.3	4.1		106.8	45.0112473	41.49246718	1+																4.06	1.52	13.13333333	24.4	16.62	8.32	3.42	4.28		87.48	47.90316665	44.29325151
781	0	2570	85	44	0	0	0	0	0	4.2	1.4	14.6		18.9	9.4	2.7				58.51406876	60.66323571	2+																4.2	1.35	14.6		16.85	9.4	2.7				61.12625383	63.50630667
782	0	4025	132	62	0	0	0	0	0	2.2	1.3	9.5	24	16.8	7.5	3.9	3.9			59.45204566	58.48507811	2+																2.814285714	1.442857143	9.89	25	19.38571429	7.916666667	2.95	3.75			55.76907104	54.75950644
783	1	1092	36	61	0	0	0	0	0	4.1	1.3	13.7	28	14	8.8	2.9	4.7			44.25927183	44.20932629	Neg																4.1	1.3	13.7	28	14	8.8	2.9	4.7			44.25927183	44.20932629
784	1	220	7	77	0	1	0	0	0	3.4	2.2	10.4	24	34.1	8.9	4.1	4.5		33.5	23.00400528	20.92302069	1+		3.6	1.9	9.8	19	32.3	8.7	3.1	4.2		17.8	27.24442063	24.98045257	1+		3.45	1.931818182	9.95	24	28.75	8.52	3.77	4.090909091		45.48	27.15075102	24.90077895
785	0	350	12	34	0	1	0	0	0	2.9	1.8	11.1	24	26.6	9	4.5	4.2			46.13582097	48.06180371	2+																2.525	2.1	9.471428571	25.28571429	27.225	8.4625	4.75	4.014285714			38.901819	40.20585584
786	1	2562	84	64	1	1	1	0	0	4.2	2.4	7.2	21	35.2	9.1	4.4	5.2			21.60222782	20.6459898	Neg																4.14	2.22	7.2	20.75	32.32	8.86	4.24	5			23.65470914	22.62286775
787	0	1256	42	65	1	1	0	0	0	3.3	3.2	11	25	36.1	8.7	3.9	4.3	307.2		20.82324735	19.25642634	3+		3.2	3.9	13.7	22	48.3	8.6	4.1	4.8			16.57307044	15.16019916			3.115384615	3.576923077	11.15384615	22.53846154	40.25384615	8.338461538	3.653846154	4.569230769	430		18.49415927	17.01055885
788	0	1940	63	52	1	1	0	0	0	3.9	1.4		31	21	9.1	3.6	4.6			56.56300999	57.3573373	3+		3.8	1.4	13.6	32	24.5	9	3.4	4.7	431.5		56.34471539	56.9441	3+		3.85	1.4	13.6	31.5	22.75	9.05	3.5	4.65	431.5		56.45386269	57.15071865
789	0	853	28	30	0	0	0	0	0	3.9	1.5	12.7	23	10	8.3	2.1	4			58.40472946	61.58699203																	3.7	2.083333333	12.04	25.33333333	13.48333333	8.54	3.08	3.9			41.32090764	42.90166964
790	1	301	10	76	0	0	0	0	0	3.4	1.5	11.4	29	27.1	8	2.6	4.3		21.9	35.88412636	33.47292812	3+																2.928571429	1.875	9.32	23.05555556	25.6625	7.776923077	3.492307692	4.211111111		55.62	28.4270121	26.24238299
791	1	1116	36	50	1	0	0	0	0	4.1	2.3	12.2	25	33.7	9.4	5.1	3.9		89.1	23.85569183	23.98469093	3+																4.04	2.2	10.575	24	35.75555556	9.1	4.6	4.05		75.35	25.39738074	25.61897607
792	1	2996	99	64	1	1	0	0	0	4.5	1	10.7	23	14.6	9.8	3.6	4.7			59.32835609	59.49919634	Neg																4.5	1	10.7	23	14.6	9.8	3.6	4.7			59.32835609	59.49919634
793	0	585	19	63	0	1	0	0	0	3.7	3.9	7.9	26	53.4	8.5	4.5	4.5			16.67854865	15.37574702	2+																4.075	4.34	10.45	24.2	63.02	8.35	4.9	4.82			15.07451868	13.83730937
794	0	1920	63	70	0	1	0	0	0	4.4	1.7	14.8		29	9	8.3				42.56180002	39.99788089			4.2	1.6	14.3	28	28.7	9.4	3.1	4.7			45.514842	42.68801285			4.35	1.68	14.425	27.33333333	26.94	9.3	4.425	4.366666667			43.10345657	40.40519525
795	0	2876	94	57	1	1	0	0	0	4.5	1.4	14		19.2	9.3	3.5				55.51861141	55.37379826	Neg		4.7	1.5	14.5		23.1	9.7	3.1	4.4			51.26973062	50.94232674	Neg		4.6	1.425	14.275		21.225	9.55	3.35	4.4			54.45639121	54.26593038
796	0	345	11	40	0	1	0	0	1	4.1	5.8	9.2	20	64.3	8.4	5.5	5			11.56908099	11.19079175	1+																4.283333333	7.266666667	9.3	22.66666667	81.75	8.866666667	5.566666667	5.183333333			9.132399682	8.740253337
797	0	4899	160	64	1	0	0	0	0	4.3	1.3	16	27	17.3	8.9	2.2	4			59.07011018	57.67152989	1+																4.34	1.42	15.95	27.6	17.72	9.02	2.88	3.94			54.12634269	52.64419746
798	1	1637	54	52	1	1	0	0	0		1.6			51.7						35.97606927	36.66644732																		1.6			51.7						35.97606927	36.66644732
799	0	796	27	49	0	1	0	0	0		4.8		17	38.4			5.4			13.81181498	13.21064085	Neg																4.7	6.55		16.75	67.675			5.15			10.59200309	10.00688697
800	1	182	6	72	0	0	1	0	0	4.1	1	11.1	24	13.2	8.7	3.7	4.4			57.92664193	56.23513385	Neg		4.3	1.1	11.7	23	14	9.4	3.6	4.7		138.5	51.74818835	49.78213143	Trace		4.2	1.05	11.4	23.5	13.6	9.05	3.65	4.55		138.5	54.83741514	53.00863264
801	0	901	30	47	0	0	0	0	0	3.6	1.4	13	19	13.1	8.1	4	4		68.7	57.73581835	59.4235238	Neg		4.6	1.7	12.8	23	25.6	9.4	4	4.1			46.14652725	46.99097444	Neg		4.04	1.625	12.17	24.1	14.50833333	8.81	3.65	4.01		107.9	49.4942163	50.59504756
802	0	838	28	67	0	1	1	0	0	3.1	1.3	14.7	26	21	9	3.4	3			58.52334361	56.49640467	2+		3.4	1.7	13.8	25	23.6	9.3	3.3	3.9			42.812992	40.52072901			3.17	1.5	14.09166667	24.53846154	19.13076923	9.07	3.58	3.807692308			51.85875515	49.73649927
803	1	1944	63	44	1	1	0	0	0	2.9	1.1	10.4	22	26.8	7.7	3.7	5.3	770		57.34938929	61.00181047	3+		2.6	1.5		22	29.2	7.3	3.3	4.3			39.9121751	41.64123651			2.744444444	1.241666667	9.68	23.33333333	29.175	7.8875	4	4.858333333	1514.7		51.25732571	54.26460824
804	0	287	10	53	1	0	0	0	0	3.4	1.4	9.8	24	13.6	8.2	3.6	4.2	340	86.3	56.34471539	56.9441	3+		2.9	2	9.7	24	29.7	7.8	3.2	4.4	252	93.6	37.19190261	36.72900333	3+		3.08	1.7	10.12	24.6	22.5	7.96	3.44	4.48	292.75	78.42	45.70325203	45.63967404
805	1	1700	56	72	0	0	0	0	0	4.2	1.3	10.9	26	27.1	9.4	4.2	4.6			42.7944771	40.94965246	1+																4.2	1.3	10.9	26	27.1	9.4	4.2	4.6			42.7944771	40.94965246
806	0	2329	77	64	0	1	0	0	0	4.2	1.9	11.8	19	16.9	9.9	8.4	3.1			38.12209454	36.45070074	3+		3.7	1.4	14.2	23	17.4	9.1	3.2	3.2			54.05797582	52.31584224	2+		3.733333333	1.681818182	12.26666667	21.7	20.44545455	9.5	5.8	3.5			45.76882595	44.11387528
807	0	1169	38	39	0	1	0	0	0	4.7	1.4		25	13.9	9.5	4.2	4.5		141.7	59.96461861	62.81206967	1+		4.5	1.4		25	13.9	9.3	2.9	4.6		261.4	59.96461861	62.81206967	1+		4.533333333	1.4		26.66666667	13.73333333	9.433333333	3.133333333	4.5		180.1333333	59.96461861	62.81206967
808	1	1027	34	38	0	0	1	0	0	4.6	1.1	12.1	29	9.2	9	3.9	4.1		95.2	59.08178674	63.66128994	2+		4.8	1.3	12.7	27	16.1	9.6	3.9	4.5		106.3	48.7225658	52.0189615	Neg		4.7	1.2	12.46666667	27.66666667	13.4	9.366666667	3.833333333	4.366666667		102	53.74726324	57.66159862
809	0	548	18	65	0	1	0	0	0	3.9	3.2	10.4	20	73.3	8.4	3.5	6.7			20.82324735	19.25642634	Neg																3.75	3.185714286	10.4	18.875	66.85714286	8.25	3.7	5.4375			21.21390887	19.64296558
810	0	2541	84	46	0	0	0	0	1	4.3	1.4	12.5	30	21	9	3.1	3.8			57.98843007	59.8367611																	4.25	1.4	12.35	27.5	19.5	9.05	3.05	3.9			57.86212421	59.63014245
811	1	2436	80	75	0	0	0	0	0	4.1	1.7	9.9	22	19	9.2	2.9	4.4			31.14163124	28.96874539	Neg		4.3	1.2	10.7	22	21.5	9.4	4.4	4.8			46.42335594	43.83872458			4.12	1.58	10.4	22	23.12	9.12	3.48	4.475			34.76822877	32.50242095
812	0	1035	34	74	0	0	0	0	0	4.6	1.5	14.3	27	19.3	9.1	3.1	4			48.6238779	45.23982748	1+																4.4	1.4	13.75	28	16.05	9.05	2.75	4.1			52.98924035	49.51220236
813	0	737	25	57	1	0	0	0	0	3.2	2.6	12.6	22	29.9	8.6	3.5	4.5			27.17634861	26.19813234	3+		3.9	3.8	11.6	24	55.1	9.2	4.5	5			17.53880817	16.55826165	3+		3.371428571	3.0875	11.76666667	25.16666667	34.9625	8.571428571	3.842857143	4.666666667			22.78500676	21.78549026
814	0	476	16	55	0	1	0	0	0	3.3	2.8	9.4	14	44	8.4	3.6	5		90.5	25.13037389	24.31045904	2+		3.9	3.1	11.3	20	27.8	8.5	3.2	4.5			22.34538921	21.49566729	4+		3.466666667	3.013333333	10.08823529	17.58333333	35.37333333	8.558333333	4.516666667	4.9		90.5	23.4202161	22.58920314
815	1	1100	36	71	1	1	0	0	0	4.3	1	12.4	22	10	9.3	3.7	3.3			58.09134136	56.60816956	Neg																4.1	1.0125	11.60714286	23.6	14.45	9.2	3.4	3.42			58.75389958	57.23421642
816	1	3213	105	57	1	1	0	0	0	4.1	1.1	10.6	24	24.6	9.2	4.8	4.7			54.41355432	55.68285152	Neg																3.9125	1.0375	10.51818182	23.5	20.175	9.266666667	4.833333333	4.6125			58.89015669	60.51024513
817	0	2112	69	59	1	1	0	0	0	3.2	3.5	8.4	13	62.4	7.5	4.6	4.9			19.15029475	18.04352977	1+		3.7	2.4	9.2	24	37.6	8.2	3.8	5.1			29.59826219	28.47241957			3.55	2.89	8.577777778	18.4	51.66	8.371428571	3.7	4.93			24.38974482	23.25925307
818	0	486	16	64	1	1	0	0	0	3.5	3.5	9.8	19	31.2	8.3	3.2	4.7	7119.6		18.83665946	17.41569136	3+		3.8	4.7	9.9	17	41.7	8.6	4.5	5			13.36258881	12.09861638			3.614285714	4.044444444	10.14444444	19.77777778	36.63333333	8.533333333	4.316666667	4.933333333	7119.6		16.14971873	14.8152858
819	0	3327	109	71	0	1	1	0	0	4	1.7	13.1	25	18.8	9.6	4	3.8	892.9		42.43942041	39.67110082	2+																3.272727273	1.281818182	12.58461538	22.625	15.66363636	8.58	3.41	4	892.9		60.26268854	57.29923621
820	1	373	13	64	1	1	0	0	0	2.9	1.8	8.7		24.6	8.1	3.9				30.1077183	29.23389219			2.8	3.1	6.9		38.2	8	3.1				16.07795912	15.15147145			2.86	2.28	7.56	22	35.28	8.04	3.82	4.5			23.83096433	22.90420447
821	1	848	28	66	0	1	0	0	0	4.7	1.2	12.7	30	18.8	9.7	3.1	3.3		32.4	47.77209339	47.05555932	1+		4.2	1.2		26	24.3	9.7	3.7	4.2		80	47.77209339	47.05555932	Trace		4.45	1.22	12.7	27.75	23	9.725	3.85	4.225		68.925	46.9290916	46.18750928
822	0	1243	41	62	1	1	0	0	0	4.4	1.5	12.2	24	24.6	9.2	3.2	5			50.40204042	49.1935603	2+														3+		3.95	1.43	10.53571429	25.6	24.31	8.81	3.16	5.08			53.47023149	52.18670397
823	0	1945	64	42	1	0	0	0	0	4.3	1.4	12.6	24	24	8.9	3.8	4.7			59.06926747	61.57235777			3.8	1.6	13.3	20	30.4	8.5	3.4	5			50.63360838	52.3930306	Trace		4.225	1.55	13.175	24.625	27.2375	8.9375	3.625	5.3625			52.72854539	54.6720198
824	1	2765	91	66	0	0	1	0	0	4.1	1.3	12.7	27	24.6	9.3	4	4.6			43.55708445	42.71530911	1+																4.1	1.3	12.7	27	24.6	9.3	4	4.6			43.55708445	42.71530911
825	0	248	8	55	0	0	0	0	0	4.1	1.4	13.8	25	18.8	9.4	3	4.1		81.9	55.92262708	56.20027286	2+		4	1.6	14.5	30	26.1	9.4	3.3	4.7		101.7	47.76131931	47.47019551	2+		4.2	1.6	14.5	26.8	24.08333333	9.583333333	3.6	4.56		96.66	48.36567155	48.20496055
826	0	678	22	39	0	0	0	0	1	4.2	1.5	14.3	27	20.6	8.8	2.2	4.5			55.37548157	57.78532586	Neg																4.35	1.433333333	14.46666667	26.5	20.15	8.95	2.65	4.6			58.43490626	61.1364884
827	0	3200	105	61	1	0	0	0	0	4.1	2.1	11.5	24	20.2	9.2	3.9	4.7			34.29650944	32.95460935	Neg		4.5	1.8		21	21	9.5	3.4	5.3			40.83879887	39.46191244	Neg		4.3625	1.78	12.25714286	21.25	18.82	9.314285714	3.528571429	4.95			41.67481089	40.34705174
828	1	233	7	68	0	0	0	0	0	3.6	1.1	12.3	29	22.7	8.6	3.9	4.1		16	52.49892149	51.52741484	1+		3.2	1.2	11.3	24	13.9	8.1	3.4	3.6		28.3	47.34295112	46.08302789	2+		3.2	1.125	11.8	24.25	16.8	8.2	3.733333333	3.975		44.8	51.17109059	50.08320937
829	0	432	14	81	1	1	1	0	0	4	2.3	12.4	26	22.5	8.9	3.1	4.4	3.4		29.15120843	25.66763081	Trace																3.4875	2.1	11.63333333	23.55555556	24.18	8.557142857	2.514285714	4.1	3.4		32.70727895	28.96528083
830	0	558	18	61	1	1	0	0	0	4	1.7	13.6	25	24.8	8.9	2.9	5.1			43.76762013	42.54676546	2+																3.825	1.866666667	13.26	24	30.76	8.844444444	3.275	5.2		99	40.1978748	38.94252253
831	0	1084	36	60	0	0	0	0	0	4.6	1.3	14.6	27	24.3	8.8	2.6	4.9		189.2	59.84909833	59.29862634	Trace		4.4	1.3	15.5	27	16.5	8.7	2.7	4.4		214	59.84909833	59.29862634	Trace		4.466666667	1.3	14.86666667	27.33333333	24.53333333	8.9	2.766666667	4.766666667		179.0666667	59.84909833	59.29862634
832	0	1107	36	34	0	0	1	0	0	4	1.5	14.9	30	17.3	9.7	3.8	5		68	56.93946879	59.91425892	1+																4.2	1.55	15.15	30.5	17.25	9.6	3.7	4.6		44	54.89615046	57.66565839
833	0	1124	37	34	0	0	1	0	0	4.1	2.1	13.9	22	18	9	3.4	4.1			38.61727794	39.88975755	3+																4.1	2.225	13.725	24	23.675	9.1	3.2	4.8			36.18838564	37.26705629
834	0	2776	91	64	0	0	0	0	0	3.7	1.3	12.9	23	17.2	8.8	2.9	4.1			59.07011018	57.67152989	Neg																3.7	1.3	12.9	23	17.2	8.8	2.9	4.1			59.07011018	57.67152989
835	0	4665	153	46	0	1	0	0	0	4.2	4.6	11.3		57.8	8.9	4.7				14.69435632	14.2024299																	4.125	4.775	11.4	22.33333333	55.775	8.675	4.725	6.2			14.05362787	13.53143322
836	0	1693	55	60	1	0	0	0	0		2.5		26	44.8			5.4			28.14008924	26.89630838				2.9		27	38.4			5.4			23.71051302	22.4782743			4.1	2.6	14.6	26	40.53333333	10	3.7	4.933333333			27.11601728	25.87720947
837	1	1770	58	48	0	0	0	0	0	4.7	1.1	10.8	21	16.4	9.4	4	4.6			56.34530312	59.3396358	Trace		4.5	1.6	10.5	18	26.6	8.6	4.1	5			36.41267503	37.45894979	Neg		4.425	1.3	10.075	20.25	18.6	8.825	3.55	4.275			47.54656231	49.67516312
838	0	1010	33	53	0	0	0	0	0	4	2.5	14.9	17	21.1	8.9	2.2	2.6			28.85773046	28.24932389	Trace		3.2	1.4		19	15.3	8	2.9	3			56.34471539	56.9441			3.25	1.475	14.46666667	16	13.375	8.3	2.471428571	2.875			56.57980371	57.27616538
839	0	1673	55	71	0	0	0	0	0	4.1	1.6	12.4	25	15.4	9.8	3.4	4.8			45.514842	42.68801285	1+																4.1	1.5	12.3	25	18.96666667	9.95	2.95	4.8			49.21554801	46.33574949
840	0	862	28	44	0	0	0	0	0	3.3	2.4	13.8	26	33.5	8.9	4	4.8			31.41436446	31.61687741	2+		2.9	3	11.2	18	35.2	8.4	3.7	5.2			24.28254057	24.14097296			3.16	2.62	12.04285714	22	36.18	8.52	3.8	4.88			28.59018975	28.65069528
841	0	1081	35	70	0	0	0	0	0		1.3	14.8								58.00526477	55.32127945																		1.3	14.8								58.00526477	55.32127945
842	0	191	6	68	1	1	1	0	0	3.5	3.1		28	45.5	9	3.4	4			21.40337399	19.59899076			3.4	3.7	11.8	29	62.3	8.7	3.5	4.7			17.45053899	15.82464994			3.371428571	3.228571429	12.28333333	28.71428571	45.5	8.5	3.242857143	4.228571429			20.56492928	18.79872012
843	0	1938	64	69	0	0	0	0	0	3.7	4.2	8.6	25	39.5	8	4.5	5.2			15.03131229	13.48871649	2+																3.766666667	5.133333333	8.916666667	20.5	48.46666667	8.18	4.64	5.25			12.19835227	10.84443106
844	0	2132	70	70	0	0	0	0	0	4.4	1.6	13.6	27	27.7	9.8	4.1	4.4			45.64608999	43.03964393	Neg		4.4	1.7	14		20.8	9.9	3.6				42.43942041	39.67110082	Neg		4.19	1.5	13.21	23.6	22.11818182	9.41	3.76	4.06			49.73692095	46.98901454
845	0	2568	85	38	0	0	0	0	0	3.9	2.2		29	31.3	8.5	3	4.2			35.78171073	36.65540777			4.2	2.2			27.2	9	3.3				35.78171073	36.65540777			4.125	2.125	16.5	28	29.25	8.725	3.425	4.3			37.31509875	38.3047719
846	1	1287	42	54	1	1	0	0	1	4.2	1.1	13.6		22.8	8.5	3.3				55.0140677	56.84637379																	4.2	1.1	13.6		22.8	8.5	3.3				55.0140677	56.84637379
847	1	1213	40	65	0	1	0	0	0	4.3	8	7.6	20	109	9.1	6.4	3.9			5.366975257	4.778134128			3.9	7.2	6.9	18	51.3	8.5	4.2	4.9			6.060852811	5.427241447			4	5.842857143	7.357142857	17.42857143	64.94285714	8.842857143	4.542857143	4.8			8.047548191	7.311666646
848	1	4859	160	54	0	0	0	0	0	4.3	1.2	13	20	9.7	9.3	4.3	4.9			49.75832568	51.17011539	Neg																3.3	1.357142857	10.55	21.33333333	16.9	8.3	4.24	4.525			43.58679327	44.5530394
849	0	1384	46	61	1	0	0	0	0	4.8	1.5	11.8	23	22.4	10.2	4.5	4.6		121.8	50.56868669	49.4976936	Neg		4.3	1.6	10.7	26	18.2	9.3	3.4	4.2		88.8	46.78460545	45.50106147	Neg		4.6	1.6	11.26666667	25	22.83333333	9.7	4.066666667	4.366666667		100.6666667	46.99222618	45.76136549
850	0	3736	123	70	0	0	0	0	0	3.7	1.9	12.5	24	36.3	8.3	2.7	3.3	24.1		37.43487494	34.96524898	1+																3.6	1.625	13.23333333	24.5	25.575	8.3	2.7	3.366666667	24.1		45.35798811	42.76742022
851	1	933	31	73	1	1	0	0	0	3.6	1.4	10.2	29	44.5	8.6	3.8	4.6	635.1		39.17694399	37.19190709	Neg																3.6	1.4	10.5	28.5	44.5	8.6	3.8	4.45	635.1		39.17694399	37.19190709
852	0	231	7	43	0	1	0	0	0	4.1	7	10.9	18	69.8	8.6	4.4	4.6			9.176471277	8.726080489			3.6	16.1	8.1	14	125.9	6.3	7.2	5.5			3.493131941	3.166225792			3.985714286	9.214285714	10.36666667	19.14285714	77.62857143	8.1	4.828571429	5.028571429			7.78057893	7.362550713
853	0	4053	133	32	1	1	0	0	0	4	1.7	9.9	28	23.9	9.1	4.2	4.8	749.5		49.89183109	52.21945561	2+		4	1.9	9.5	23	26.2	9	4.4	4.7	157.6		43.60868179	45.3062785	2+		3.757142857	1.7375	9.728571429	25.14285714	25.1625	9.02	4.38	4.942857143	316.2		48.86547413	51.07387216
854	0	1286	42	32	0	1	1	0	0	3.1	4.1	11.9	23	46	9.1	4.9	4.3			18.06404173	18.01313912	3+		4.8	2.7	11.6	24	37.5	9.4	2.7	5.2			29.07105753	29.62461418			3.825	3.815384615	11.26428571	24.76923077	42.99230769	9.053846154	4.161538462	4.876923077			20.28596987	20.35517685
855	0	844	28	74	1	1	1	0	0		3.6	10	23	26			3.3	583.7		17.70458777	15.69804425	3+																2.85	3.766666667	9.766666667	25.6	36.83333333	8	4.225	3.98	583.7		16.86610293	14.92152768
856	1	4389	145	47	0	1	1	0	0	4.1	1.3		26	32.3	9.2	4.2	4.3			46.66490175	48.82719754			3.8	1.4			21.2	9.3	2.9				42.83997721	44.64270651			4	1.4	13	26	26.56666667	9.333333333	3.366666667	4.55			43.02209358	44.8466434
857	0	1372	45	67	0	0	0	0	0	4.3	1.6	11.8	20	42	9.1	3.9	6.2			46.05378183	43.95388473	1+																4.3	1.6	11.8	20	42	9.1	3.9	6.2			46.05378183	43.95388473
858	1	3689	121	67	1	1	0	0	0	2.7	1.7	8.7	21	19.8	7.4	3.5	4.8			31.86292265	30.68723029	Neg																3.533333333	1.14375	10.3	22.13333333	17.66875	8.284615385	3.158333333	4.2			51.9685807	51.27022546
859	0	581	19	51	0	0	1	0	0	5.3	9	13.7	27	48.8	9.8	2.8	5.2		156.7	6.632547098	6.091107838	2+																5.3	9	13.7	27	48.8	9.8	2.8	5.2		156.7	6.632547098	6.091107838
860	0	3425	112	61	0	0	0	0	0	4.6	2.2	17.9	17	27.4	10	3.5	3.9	4.7		32.5038806	31.1523113	Neg																4.25	1.625	15.54	18.71428571	20.275	10	3.5	4.27	4.7		47.48341438	46.37124375
861	0	730	24	52	1	0	0	0	0	2.8	1.6	11.8	28	27.9	8.3	4.2	3.9	2214.1		48.48526856	48.8063936	2+		2.4	2.3			36.7			4.5			31.89556816	31.4723247	4+		2.675	1.645454545	10.71666667	27.2	26.96363636	8.24	3.58	4.327272727	2291.15		48.24680711	48.58755137
862	1	745	25	42	1	0	1	0	0	3.3	1.6	9.5	18	13	7.3	2.7	4			37.57013742	39.3609557	1+		3.7	1.8	10.5		20.5	8.5	4.8				32.63910806	33.86182811	3+		3.818181818	1.469230769	9.908333333	17.45454545	16.54615385	8.34	3.95	4.46			42.63038645	44.96213645
863	0	2062	67	31	0	0	0	0	0	4.7	1.9	15	25	23.4	9	3.4	3.2			44.16567424	45.93473886	3+		4.7	1.4	16.2	24	25	9.2	3.5	3.8			62.82532837	66.44855791	1+		4.3	1.9	14.20769231	22.75	26.45	9.275	3.6625	3.64375			45.05851499	46.93562929
864	0	2798	92	73	0	1	0	0	0	4.2	1.3	14.6	20	16.3	9.4	3.1	4.3			57.51323217	54.14615424	Neg																4.2	1.3	14.6	20	16.3	9.4	3.1	4.3			57.51323217	54.14615424
865	1	397	13	46	0	0	0	0	0	4.1	1.5	12.4	29	22.3	8.8	3.5	4.9		52.2	39.7344949	41.35563132	1+																4.22	1.422222222	12.83333333	24.83333333	20.85555556	8.96	3.4	4.633333333		44.2	42.50675426	44.37938332
866	0	1156	38	34	0	0	0	0	0	3.5	2	14	24	27.5	9.3	2.2	5			40.85395527	42.31353015	3+		3.8	2.5	12.9	23	31.8	9.5	2.9	5.2			31.39383427	32.06236761			3.6	2.2	12.93333333	22.16666667	27.43333333	9.216666667	2.866666667	4.916666667			36.84208063	37.96289733
867	1	3146	104	45	0	0	1	0	0	4.2	1.2	14.2	27	11.6	9.3	4.6	4.4			51.63444951	54.53657035			4.1	1.1		25	14.9	8.8	4	4.7			56.83421306	60.17072313			4.18	1.18	14.4	26.33333333	15.3	9.24	4.44	4.533333333			52.81210895	55.7993755
868	1	571	18	67	1	1	0	0	0	4.1	1.4			26.8	9	3.5				39.86501312	38.80624697				1.3		25	25.6			4.4	0.5		43.29392013	42.10412027			4.1	1.5		26.8	25.2	9	3.5	4.48	0.5		37.28654805	36.12766101
869	1	541	18	62	0	0	0	0	0	4.1	1	11.7	23	16.9	8.9	2.4	4.1			59.71196134	60.3385267																	4.1	1	11.7	23	16.9	8.9	2.4	4.1			59.71196134	60.3385267
870	0	389	13	72	0	0	0	0	0	4.4	1.4	14	25	20.1			3.7			52.94716293	49.83641843	Trace																4.4	1.4	14	25	20.1			3.7			52.94716293	49.83641843
871	0	1274	42	42	0	0	1	0	0	4.3	1.4	14.9	25	24.4	9.2	3.3	5		71.9	59.06926747	61.57235777	2+		4.6	1.6	15.2	25	23	9.6	2.8	5.2		129.9	50.39232401	51.9710733	2+		4.45	1.5	15.05	25.66666667	23.64	9.4	3.366666667	5.033333333		96.13333333	54.69436705	56.74633763
872	0	3296	109	38	0	1	0	0	0	3.1	1.5	13	21	11.5	7.1	2.2	3.9			55.668249	58.2415258	1+		4.4	1.6	15.6		15.4	9.5	3.7				51.40109478	53.44792383	Neg		3.985714286	1.68	13.78571429	23.85714286	11.25	9.116666667	3.7	4.071428571			50.37693441	52.49524035
873	1	903	30	56	0	0	0	0	0	4.4	1.1			12.2	9.5	4.2				54.60941464	56.09839519			4.4	1.1	13.4	25	18.5	9.5	4.2	4.1		85.3	54.41355432	55.68285152	Neg		4.3	1.075	13.55	25.5	13.2	9.275	4.05	4		85.3	56.09307723	57.59078099
874	1	864	28	62	0	0	0	0	0	4.1	1	12.9	28	12.4	8.8	3.7	4.6		61.6	59.71196134	60.3385267	Neg																4.1	1	12.9	28	12.4	8.8	3.7	4.6		52.65	59.71196134	60.3385267
875	1	3276	108	28	1	0	0	0	0	4.2	1.2	10.9	28	20.5	9.3	4.1	5.3			56.8549931	61.41910048	2+																3.8	1.233333333	10.5	25.66666667	19.2	8.966666667	3.066666667	4.833333333			55.76830407	60.2090856
876	0	1705	56	34	0	1	0	0	0	2.6	1.7	16.2	22	18.8	8.7	3.7	4.1			49.28158518	51.50053945	1+																2.675	1.7	16	21.5	21.125	8.25	3.55	3.7125			49.33477052	51.56026228
877	1	1334	44	73	0	1	0	0	0	4.2	1.1	12.8		18.8	9.2	3.3				51.74818835	49.78213143																	4.2	1.1	12.8		18.8	9.2	3.3				51.74818835	49.78213143
878	0	1316	44	47	1	0	0	0	0	4.4	1.6	13.1	24	22.5	9.7	3.3	4.3			49.49058861	50.56454899			4.4	1.5	12.9	26	19.4	9.5	3.2	4.4			53.08986978	54.28779298			4.333333333	1.5	12.83333333	25.33333333	20.7	9.433333333	3.066666667	4.233333333			53.35668317	54.62087616
879	0	1091	36	47	1	1	0	0	0	3.5	1.6	9.3	28	18.7	9.2	4.2	4.4	228.8		49.49058861	50.56454899	2+														2+		3.55	1.54	9.877777778	25	23.32	9.025	4.075	4.35	679.2		51.78658727	53.02659535
880	0	4114	135	71	1	1	0	0	0	4.2	1.4		27	25.8	9.3	2.5	4.2			53.0977045	50.16700827																	4.3	1.366666667		26.66666667	26.2	9.3	2.8	4.366666667			54.67796299	51.73444159
881	0	1027	34	59	1	0	1	0	0	4.2	2.4	14	24	25.4	9.4	3.6	4.3			29.59826219	28.47241957	3+																4.2	2.4	14	24	25.4	9.4	3.6	4.3			29.59826219	28.47241957
882	1	375	12	55	0	0	0	0	0	3.6	6.1	9.1	18	72.3	8	6.3	5.7			7.591936972	7.124191144	3+		3.5	6.5	11.4	19	85.4	8	5.5	5.9			7.055393002	6.597616772			3.4875	6.3375	10.1	17.5	81.35	8.1625	5.3875	5.55			7.279823556	6.818036926
883	1	1689	56	49	1	0	0	0	0	3.1	1.1			23.8	8.6	4.4				56.10995063	58.92409213					8.9										3+		3.1	1.1	8.9		23.8	8.6	4.4				56.10995063	58.92409213
884	0	2731	90	60	1	1	0	0	0		1.4			14.1						54.94352099	54.21673382	1+		4.4	1.4	14.6	27	17.8	9.4	3.7	4.6			54.94352099	54.21673382	2+		4.4	1.4	14.6	27	15.95	9.4	3.7	4.6			54.94352099	54.21673382
885	0	1326	44	64	0	0	0	0	0	3	1.5	11.1	27	23.7	7.7	4.4	4.8		58.8	50.07824454	48.50926039	2+		3	1.8	10	23	37.8	7.9	3.8	4.5			40.57643975	38.91298321			2.866666667	1.583333333	10.2	24.33333333	29.46666667	7.783333333	3.733333333	4.4		58.8	47.2965452	45.69616924
886	0	2984	98	63	0	0	0	0	0	4.6	1.5	13.5	21	33.8	9.7	4.8	5			50.23859668	48.81339368	Neg		4.3	3.1	9.5	18	51	9.2	3.6	4.2			21.73779146	20.29443882			4.376923077	3.985714286	10.3	17.69230769	59.58571429	9.016666667	4.258333333	5.323076923			23.32861713	22.09209436
887	1	1022	33	69	1	1	0	0	0	4.2	1	11.4	29	22.9	9	3.6	4.3	1.02	137.2	58.42927319	57.44749992	Neg																4.2	1	11.4	29	22.9	9	3.6	4.3	1.02	137.2	58.42927319	57.44749992
888	0	600	20	49	1	0	0	0	0	4.3	1.4	14.8	25	8.1	9	2.5	4	0.64	82.1	57.24945897	58.5970492	Neg		4.5	1.6			14.6	9.4	3.1				49.07368603	49.86128684	Neg		4.4	1.4	15.35	25	12.86	9.075	2.775	3.966666667	0.64	82.1	57.98955024	59.41141261
889	1	610	20	59	1	0	0	0	0	3.7	1.3	9.8	27	33.5			4.8			44.55980304	44.888425	2+		3.1	2	9.3	22	31.2	8.5	4.4	4	1213.4		27.0124223	26.4636044	3+		3.1125	2.2	8.925	23.2	32.21	8.166666667	4.325	4.24	1213.4		25.82215531	25.32368292
890	1	551	18	59	1	1	0	0	0	3.6	1.1	11.3	28	22.2	8.9	3.8	5			54.03395198	54.93487291	2+			1.8			28.6						30.60901965	30.28777859	3+		3.6	1.45	11.3	28	27.025	8.9	3.8	5			41.55272691	41.78173728
891	0	761	25	35	0	0	0	0	0	3.6	1.5	8.1	26	30.9	8.5	4.1	5		75.3	56.60539408	59.45805897	2+		3.6	1.8	8.5	24	30.7	8.4	3.6	4.4		137.5	45.60359348	47.39089021	1+		3.614285714	1.685714286	8.5	26.14285714	31.85714286	8.328571429	3.957142857	5.085714286		88.28333333	50.02171026	52.24123778
892	0	713	23	67	0	1	0	0	0	4.3	1.8	14.1	22	21	9.7	3.2	4.1			40.20085486	38.12008543	Trace																4.3	1.8	14.1	22	21	9.7	3.2	4.1			40.20085486	38.12008543
893	0	369	12	35	0	0	1	0	0	4.2	1.6	14.9	33	15.6	9.3	4.2	4.1		105.3	52.54273451	54.99510057	2+		4.2	2		27	22.7	8.8	3.6	4.3		104.6	40.61425734	41.99134591	2+		4.14	1.76	14.86666667	29	19.78	9.08	3.96	4.38		101.92	47.4859986	49.47464977
894	1	232	7	61	0	1	0	0	0	4.4	1.3	10.4	26	15.2	8.5	3.2	4.7		47.2	44.25927183	44.20932629	Trace														Neg		4.375	1.3	10.075	26	17.25	8.625	3.575	4.5		36.86666667	44.25927183	44.20932629
895	0	1113	36	48	0	0	0	0	0	4	4.1	12.7	22	36.6	9.5	4.3	4.8			16.63674662	16.09684772	2+		3.8	3.1	12.5	22	30.8	9	3.1	5.3			22.87556057	22.41239428			3.84	3.46	12.1	21.6	33.68	9	3.6	5.14			20.42751119	19.94151535
896	1	3043	100	48	0	0	0	0	0	4.2	6.3	11.5	20	86.4	6	7.2	6			7.519446682	7.194256345	1+																4.2	7.2	11.25	19.33333333	92.06666667	6.766666667	5.633333333	5.5			6.608978394	6.288280766
897	1	994	33	51	0	0	0	0	0	2.7	5.3	10.3	12	87.6	8	4.1	3.3		34.1	9.067044563	8.679966928	1+																3.425	2.661538462	10.52857143	16.44444444	45.41538462	8.7	4.533333333	3.9		42.26666667	26.9190873	27.3003741
898	0	739	24	75	0	0	0	0	0		1.6	12.1								45.0112473	41.49246718																	4.5	1.6	12.5	26	21	8.9	2.8	4.1		43.5	45.0112473	41.49246718
899	1	2003	66	61	0	0	1	0	0	4.5	1.8	12.1		26.1	9.2	3.1				30.40257875	29.82956711	Neg																4.5	1.75	12.1		27	9.5	3.35				31.43907644	30.89669309
900	1	2950	97	77	0	0	0	0	0	4.1	1.2	12.1	22	14.8	8.9	3.1	4.6			46.30032871	43.53948414																	4.1	1.2	12.1	22	14.8	8.9	3.1	4.6			46.30032871	43.53948414
901	1	1787	59	34	0	1	0	0	0	3.9	1.6	13.4	19	17.9	8.9	3.6	4.4			39.21680144	41.6327961	3+																3.9	1.6	13.4	19	17.9	8.9	3.6	4.4			39.21680144	41.6327961
902	1	1320	44	72	0	0	0	0	1	4.6	1.4	11.1		22.5	9.4	3.2				39.2867949	37.44026707	Neg		4.2	1.6	9.1		31.2	9	3.8				33.58209987	31.64726505			4.2	1.46	9.8	29	25.44	9	3.54	4.033333333		130.7	37.58022389	35.63930966
903	0	1113	36	63	1	1	0	0	0	4	1.7	12.5	22	16.3	8.6	3.6	4.5			43.48192448	41.95856133	Neg																3.9	1.8375	12.04285714	22.5	15.8625	8.625	3.575	4.7			40.06684416	38.52067977
904	0	1736	57	53	0	0	0	0	0	3.7	2.3	12	26	21.7	9.2	3.1	4.9			31.77247304	31.24557885	2+																3.7	2.3	12	26	21.7	9.2	3.1	4.9			31.77247304	31.24557885
905	0	673	22	66	1	1	0	0	0	3.3	1.6	14	28	47.6	8.6	2.5	4.8			46.19458452	44.23518959	1+																3.3	1.6	14	28	47.6	8.6	2.5	4.8			46.19458452	44.23518959
906	0	2002	66	67	1	1	0	0	0	4.2	1.4	10.8	17	29.8	9.3	3.9	3.9			53.72643278	51.65466256	Neg			1.3			27.2						58.52334361	56.49640467	Neg		4.25	1.228571429	11.95	16.75	31.12857143	9.25	4.2	4.22			65.20992784	63.35032617
907	0	1209	40	58	0	0	0	0	0	4	1.4	12.5	25	25.2	8.4	2.5	3.9		87.9	55.32294724	54.96056096	Neg																3.95	1.35	12.5	25	22.2	8.3	2.2	3.9		87.9	57.79267425	57.53636776
908	0	597	19	57	0	0	0	0	0	3.5	1.6	15.4	26	18.3	8.4	3	4.4		265.4	47.59002013	47.11856443	4+		3.7	2	13.6	24	19.1	8.7	2.8	4.4		112.1	36.65628484	35.70875323	4+		3.6	1.966666667	14.35	25.2	20.01666667	8.575	3.05	4.34		128.275	38.92963865	38.1741511
909	1	2462	81	37	0	0	1	0	0	3.8	1.1	11.5	22	19.8	9.3	4	4.9			59.40250244	64.07683361	2+		3.7	1.1	12.9	27	18.6	9.1	4.5	4.5			59.40250244	64.07683361	2+		3.733333333	1.1	12.33333333	26	18.36666667	9.166666667	3.933333333	4.633333333			59.40250244	64.07683361
910	0	513	17	51	0	1	0	0	0	4.5	1.6	12.8	26	28.8	9.2	3.7	4.6		107.7	48.67676844	49.15802468	Neg																4.5	1.6	12.8	26	28.8	9.2	3.7	4.6		107.7	48.67676844	49.15802468
911	1	372	13	65	0	0	1	0	0	3.3	1.5	11.6	23	10	8.6	3.1	4.1			37.04129189	36.15761689	2+																3.3	1.5	11.6	23	10	8.6	3.1	4.1			37.04129189	36.15761689
912	1	780	26	57	1	0	0	0	0	3.5	1.1	12.1	25	30.2	9.2	4.8	6.2	333	83.1	54.41355432	55.68285152	3+																3.466666667	1.225	12.2	23.75	30.5	9.133333333	5	5.725	322.5	70	48.63945323	49.434905
913	1	308	10	62	0	0	0	0	0	3.7	4	8.1	15	45.5	8.4	5	5.6		46.4	12.05824508	11.29026595	3+																3.7	4	8.1	15	45.5	8.4	5	5.6		46.4	12.05824508	11.29026595
914	0	2536	83	69	1	1	0	0	0	4.1	1.3		28	26.9	9.1	2.9	4.5			58.17494083	55.68285644	Trace		4.2	1.1	14.3	29	20.4	9	2.6	4			70.33814059	67.70269744			4.133333333	1.233333333	14.5	28	24.5	9.066666667	2.866666667	4.333333333			62.17278206	59.56894444
915	1	479	16	52	1	1	0	0	0	4.3	2.4	9	24	38.4	8.9	2.8	4.2	322		22.53224152	22.458177	3+		4.1	3.6	10.4	26	51.3	9.4	5.3	5			14.05774827	13.65651605			3.58	2.747368421	9.535	24.36842105	45.41578947	8.675	4.3375	4.257894737	322		19.68268226	19.49393627
916	0	342	12	64	1	1	0	0	0	2.6	1.3	9	28	30.6	7.5	3.2	4.3			59.07011018	57.67152989	2+		2.7	2.2	7.4	25	35.9	7.5	4.2	4.4			32.08749095	30.29095707	2+		2.768539326	1.824418605	9.235616438	27.37209302	35.82705882	7.970769231	4.575	4.104347826	1		41.08156594	39.3259544
917	0	958	31	68	0	0	0	0	0	4	1.6	10.3	24	18.7	8.9	3.3	4.1		127.2	45.91548488	43.60225365	2+																4	1.8	9.35	24	18.5	8.85	3.4	4.4		107.75	40.65100687	38.3399178
918	1	1584	52	63	0	0	0	0	0	4.4	1.2	12.7	19	12.5	9.6	2.4	3.4			48.22536907	48.02809076	Neg																4.4	1.2	12.7	19	12.5	9.6	2.4	3.4			48.22536907	48.02809076
919	0	2536	83	54	1	0	0	0	0	4.3	1.4		23	18.4			4.1			56.13132032	56.5308627	1+																4.3	1.4		23	18.4			4.1			56.13132032	56.5308627
920	1	1383	45	69	1	1	1	0	0	2.6	1.6	9.6	24	26.9	8	3.9	4.4	13961.5		33.96847299	32.54543451	3+		3.3	1.7		24	49.9	8.8	4.2	4.3			31.67323542	30.24533417			2.635294118	1.971428571	8.81	23.38461538	34.34642857	8.307692308	4.814285714	4.628571429	8592.35		28.13723408	26.75073616
921	1	4087	134	66	1	0	0	0	0	4.2	2.1	8.5	23	36.6	7.7	7.6	4.8	1		25.04426926	23.92092333																	4.45	1.728571429	9.64	24.5	30.51428571	8.275	6.675	4.65	1		32.54494137	31.50793432
922	0	488	16	59	0	1	1	0	0	2.5	1.3	8.9	29	13.3	6.9	3.9	3.9			60.05364292	59.75059758	3+		2.7	3.4	8.5		25	7.2	4.8				19.80173826	18.68709336			2.670588235	1.835	9.505	23.45454545	20.89	7.430769231	4.492307692	4.276923077			48.74665352	48.18743085
923	0	1148	38	73	0	0	0	0	0	4.4	1.3	13.5		15.4	9.8	3.4				57.51323217	54.14615424																	4.4	1.3	13.5		15.4	9.8	3.4				57.51323217	54.14615424
924	0	1364	45	59	0	0	0	0	0	2.8	3.2	13.7	18	20.1	8	2.9	4.4			21.23669408	20.1082114	3+																2.8	3.2	13.7	18	20.1	8	2.9	4.4			21.23669408	20.1082114
925	0	582	19	50	1	0	0	0	0	4.4	1.7	14.4	28	25.8	9.2	3.7	4.5		138.9	45.57051935	46.01063423	Neg																4.433333333	1.666666667	14.4	27	22.43333333	9.1	3.433333333	4.533333333		159.9666667	46.67129278	47.17697474
926	1	296	10	51	0	0	0	0	0	3.5	4.3	9.5	18	38.5	7.9	2.5	3.7		26.3	11.54137377	11.17645912	Trace																3.266666667	5.2	7.646153846	19.5	42.57857143	7.790909091	4.136363636	3.95		68.96	9.827308005	9.455483203
927	0	2617	86	67	0	1	0	0	0	4.6	1.3			17.7	10	4				58.52334361	56.49640467																	4.6	1.3			17.7	10	4				58.52334361	56.49640467
928	1	1025	34	51	0	0	1	0	0	4	1.1	11.6	26	17.2	8.9	3.9	4.5			55.65612235	58.09300479	1+		3.7	1.1	10.7	22	13.1	8.8	3.4	4.8			55.43716491	57.67746112	1+		3.966666667	1.1	11.53333333	22.66666667	16.86666667	9.133333333	3.533333333	4.833333333			55.58313654	57.95449024
929	0	349	12	46	0	0	0	0	0	3.9	2.3	10.9	16	35.2	8.6	2.6	4.6			32.69935465	32.83279984	1+		3.9	2	12.8	22	31	9.3	3.4	3.9			38.42240004	38.87689826			3.875	2.142857143	10.3	17.66666667	33.71428571	8.92	3.04	4.1			35.5599024	35.85011449
930	1	1883	62	66	0	0	0	0	0	3.7	2	11.5	22	19.8	9	2.4	4.2			26.49481037	25.37440117	2+																3.7	2	11.5	22	19.8	9	2.4	4.2			26.49481037	25.37440117
931	0	763	25	41	0	1	0	0	0	5	1.5		27	20.3	10.1	4.1	4.1		175.1	54.81614731	57.02499262	2+																4.933333333	1.433333333		27	17.53333333	10.16666667	3.5	4.266666667		137.1	57.8446695	60.33206092
932	0	794	26	33	0	1	0	0	0	3.9	3.7	12.8	25	27.1	5.8	4.2	3.3		155.2	20.20923271	20.24023774	4+		4.4	2.7	14.9	26	26.4	8.8	3.5	3.6			29.07105753	29.62461418			4.116666667	3.3875	13.7	27	29.775	7.75	3.533333333	3.575		155.2	22.62516969	22.78962198
933	1	465	15	22	0	1	0	1	0	3.3	1.6	10.5	18	35.5	8.5	4.6	5.9		50.3	42.84011079	45.27830743	3+		2.4	1.6	11		25.7	8	4.6			87.2	42.45527309	44.96130645	4+		2.825	1.375	9.9125	20	26.2375	8.175	4.475	4.925		85.98	52.00328553	55.51717973
934	0	889	29	52	1	1	0	0	0	4.5	1.6	14.1	25	17.1	9.3	3.9	5.1			48.48526856	48.8063936	1+																4.5	1.6	14.1	25	17.1	9.3	3.9	5.1			48.48526856	48.8063936
935	1	1485	48	60	1	0	1	0	0	4.3	2.1	9.5	17	29.4	9.4	3.5	4.4	93.3		25.53354291	24.94773562	Trace																4.3	2.2	9.92	20.2	29.71428571	9.2	3.825	4.76	93.3		24.35550851	23.73187545
936	1	1155	38	60	0	0	0	0	0	3.6	1.1	11.1	25	14.4	8.5	3.5	3.5			53.84991065	54.51932925	Neg																3.4	1.1	10.9	24.5	17.1	8.6	3.75	3.45			53.84991065	54.51932925
937	1	273	9	73	0	0	0	0	0	4.3	1.1	11.6		18.2	9.2	3.2				51.74818835	49.78213143	Neg																4.3	1.1	11.6		18.2	9.2	3.2				51.74818835	49.78213143
938	0	1135	37	37	0	1	0	0	0		1.5	12.4								55.97043488	58.62169242			4.4	1.4		25	14	9.3	3	4.6			60.60887754	63.72119173			4.64	1.5	12.13333333	26.5	15.73333333	9.26	3.22	4.1		99.5	56.50829192	59.22722175
939	1	2785	92	44	0	0	1	0	0	3.6	1.2		26	15.5	8.6	3.3	4.3			51.87054346	54.9106209	2+		3.8	1		23	21.2	8.4	3.6	4.2			64.01709405	68.45205347	2+		3.666666667	1.1		24.66666667	18.33333333	8.6	3.5	4.133333333			57.7456756	61.45482828
940	0	420	14	64	1	1	1	0	0	4.3	1.4	13.2	23	20.5	8.9	3.6	4.7	96.6	84.9	54.2283832	52.72907954	2+										104.2	94.3			2+		4.3	1.5	13.23333333	25	22.5	9.066666667	3.4	4.8	97.43333333	90.96666667	50.59996826	49.05176545
941	0	660	22	53	0	0	0	0	0	4.1	1.4	12	24	7.5	8.8	1.9	4			56.34471539	56.9441	Neg		4.1	1.5	12.7	25	13	8.6	2.7	4.6			51.83554845	52.00679327			3.907692308	1.42	12.11666667	22.76923077	11.29333333	8.838461538	3.015384615	4.215384615			56.87909236	57.50949478
942	0	1690	56	54	0	0	1	0	0	4.1	1.4	17.4	26	17.2	9	2.3	4.8			56.13132032	56.5308627	2+																4.1	1.45	16.95	25	20.7	9.25	2.6	4.95			53.88707349	54.11676134
943	1	3067	101	62	0	0	0	0	0	3.6	2.1	8.7	20	18.7	10.8	3.7	4.8			25.36414752	24.60546486	Neg																3.6	1.525	8.8625	19.66666667	15.3	10.8	3.7	4.1			39.42110015	39.12444381
944	1	445	15	69	1	1	0	0	0		1.8			18.1						29.65145528	28.22582695			4.6	1.5	12.3	22	30.9	9.6	3.4	4.1			36.5949511	35.18655925	Trace		4.6	1.575	11.95	24	22	9.6	3.4	4.6			34.85907714	33.44637617
945	0	511	17	68	1	0	0	0	0	4.1	2.5	11.4	25	39	8.7	2.9	5	114.5	70	27.43410932	25.42029145	3+		4.4	3.2	9.6	21	30.2	8.7	2.8	5.3		64.3	20.57233102	18.73927113	2+		4.233333333	2.82	9.7875	21.5	35.49	8.4	3.1	4.975	114.5	69.53333333	24.1027788	22.17504433
946	1	4057	133	35	0	0	0	0	0	3.6	1.6	9.7	25	18.9	8.3	4	4.1			38.986709	41.31579511	3+		3.7	1.7	13	27	27.7	8.7	4.2	4.7			36.35239103	38.39586254			3.58	1.62	10.94	26.2	22.7	8.42	3.88	4.4			38.45984541	40.7318086
947	1	1090	35	78	0	0	0	0	0	4.4	3.3	10.3	14	50.8	8.5	2.6	4.5		42.7	14.36999306	12.7272597	2+		4.3	4.6	10.1	17	53.2	8.6	3.8	4.8			9.769582669	8.459176663			4.342857143	4.05	9.9	16.14285714	45.0625	8.385714286	3.228571429	4.65		42.7	11.51740478	10.06778856
948	1	960	31	39	0	0	1	0	0	2.2	1.8	10.9	21	21.5	7.6	3.7	4.3			33.29248888	34.82407221	2+																2.233333333	1.8	11.16	22	26.8	7.666666667	3.833333333	4.4			33.35655945	34.89608467
949	0	1618	53	50	1	1	0	0	0	3.4	2	12.5	24	37.3	8.7	4	4	375.1		37.77751775	37.80295079	2+			2.4			34.7						30.48684098	30.10926064	2+		3.4	2.02	12.5	24	36.26	8.7	4	4	377.05		37.89641116	37.90575017
950	1	255	9	36	0	1	1	0	0	3.9	4	9	19	53.8	8.2	6	5.3			13.46511949	13.55878925	2+		3.8	6.6		22	77.4	8.1	5.8	5.8			7.554987328	7.400870785			3.8125	5.175	8.7	22	62.85	8.1875	5.3375	5.2375			10.41059718	10.36630167
951	1	3238	106	40	0	0	0	0	0	3.8	1.6			24.1	8.3	4				37.94409607	39.88929068			3.9	1.9	10.5		21.6	8.6	3.5				30.96278885	32.19130485			3.866666667	1.8	10.5		23.26666667	8.533333333	4.166666667				33.28989126	34.75730013
952	0	450	15	54	1	1	1	0	0	2.7	1.5	8.5	21	20.1	7.4	4	5.1			51.83554845	52.00679327	2+		3.2	4.2	10.4	20	63.2	8.1	4.3	5.8			15.73945308	14.89014158	1+		3.064864865	2.241860465	9.28	19.62857143	38.90465116	7.8	3.887878788	5.073809524			37.70793771	37.39096542
953	0	2123	70	29	1	0	0	0	1	4.2	1.7	14.5	28	20.9	8.5	3.4	3.8			50.89886469	53.33050785	1+		4.3	1.8	13.6	28	25.4	9.1	2.9	4.1			47.3230643	49.40363072			4.266666667	1.766666667	14.3	27.33333333	24.23333333	8.933333333	3.433333333	4			48.51499776	50.71258976
954	1	2284	75	61	1	0	0	0	0	3.3	2.6	11	18	32.4	8.5	3.6	5			19.88912373	19.12355512	2+																3.533333333	2.796666667	10.46956522	18.89285714	46.55	8.97	4.545454545	4.687878788			18.75332694	17.99199468
955	1	3165	105	34	0	1	0	0	0	4.4	1.2	12.8	27	14.9	8.4	4.1	3.9			54.65771495	58.95036685	Neg		4.5	1.5	12.7	30	17.4	9.3	3.7	4.3			42.00120241	44.66865151			4.333333333	1.3	12.46666667	27.66666667	16.6	8.666666667	3.833333333	4.1			50.43887744	54.18979507
956	1	1166	39	69	0	0	0	0	0	4.3	1	14	24	14.2	9.5	4.2	4.3			58.42927319	57.44749992																	4.3	1	14	24	14.2	9.5	4.2	4.3			58.42927319	57.44749992
957	0	473	15	68	1	0	0	0	0	3.5	2.4	9.8	21	44.4	8.5	3.6	5.9		64.5	28.75741614	26.70635421	3+																3.4	2.5	9.4	20.8	42.14	8.325	3.575	5.38		79.15	27.58032949	25.56576834
958	0	274	9	74	0	1	1	0	0	3.6	3.6	10.8	24	38	8.2	4.3	5.1		63.6	17.70458777	15.69804425	4+		3.8	4.3	11	26	62.4	8.1	3.7	4.7			14.42235919	12.6634462			3.725	4.066666667	9.9	24.5	52.57777778	8.3375	4.1125	4.575		63.6	15.44558903	13.60781627
959	1	925	30	57	0	0	0	0	0	3.3	1.3	10.8	27	22	9	4.4	4.5			44.87284706	45.49961384	Neg																3.422222222	1.2	10.74545455	28	17.875	9.0125	3.6875	4.155555556			49.86723773	50.83678215
960	1	3679	121	62	1	0	0	0	0	3.8	1	11.4	27	15	8.6	2.9	5.2			59.71196134	60.3385267	Neg		4.1	1			14	9.4	3.3				59.71196134	60.3385267			3.95	0.966666667	11.4	26	14.33333333	9	3.1	4.75			62.28527856	63.07084705
961	0	401	13	62	1	0	0	0	0	3.2	2.6	7	21	38.7	7.9	4.5	5		88.8	26.71641541	25.29879346	1+																3.313333333	2.463636364	10.01666667	23.84210526	19.75	8.22	4.273333333	4.505263158		85.8	32.05439	30.71763963
962	1	293	10	51	1	0	0	0	0	3.1	1.3	9.9	21	13.1	7.8	2.2	4.5			45.89754699	47.46900011	1+																3.1	1.2	9.533333333	21.5	12.1	8.15	2.7	4.5			50.77683467	52.78100245
963	1	620	20	53	1	1	0	0	0	3.5	1.9	9.6	27	23.7	8.8	3.2	4.2			29.39051475	29.57307872	3+																3.5	1.5	8.866666667	25.33333333	26.65	8.8	3.2	3.6			39.45413453	40.28192717
964	1	1327	44	70	1	1	0	0	0	1.9	1.2	9.7	23	15.2	7	2.7	3.8			47.20486821	45.78378745	Neg		3.2	2.1	8.3	23	26.7	8.3	4.6	5.2			24.67574869	23.08426147			2.8	1.94	9.1	22.4	29.28	7.88	3.28	4.62			29.2546009	27.72333186
965	1	2862	94	71	0	1	0	0	0	3.5	1.2	5.9	27	17	8.4	4.6	4			47.0691382	45.4097369	Neg				6.5												3.9375	1.16875	8.337037037	26	22.0125	8.92	4.786666667	4.05			49.12766004	47.49727192
966	0	462	15	50	0	0	1	0	0	4.1	1.5	13.9	28	28.4	8.3	3.4	4.2		174.6	52.65173907	53.52745974	1+		4.3	1.5	14.4	29	23	8.6	3.3	4.3		115.6	52.44050744	53.14729312	1+		4.125	1.45	14.2	28.5	22.175	8.725	3.2	4.175		115	54.96241938	55.95994071
967	1	2418	80	32	0	0	0	0	0	4.6	4.1	11.3	23	37.5	9.5	3.9	4.3			13.40351897	13.53260849	1+		4.4	2.6	11.9	21	32.8	9.3	4	5.2			22.53093819	23.29489894			4.283333333	3.014285714	10.75714286	21.28571429	36.04285714	9.116666667	3.716666667	5.085714286			19.60611254	20.16044775
968	0	2668	87	73	0	0	0	0	0	3.5	1.3	12.8		9.9	8.2	3.1				57.51323217	54.14615424	Neg																3.5	1.3	12.8		9.9	8.2	3.1				57.51323217	54.14615424
969	0	560	19	72	0	1	0	0	0		1.3	15.4		23.4						57.67449744	54.50773123																	4.2	1.35	14.95	29	24.55	8.5	2.1	4.6			55.31083019	52.17207483
970	0	1347	44	48	1	0	0	0	0	3.2	1.4	11.3	20	26.5	8.4	4.1	5			57.48959112	59.0102865			3.2	1.8	11.6	23	29	8	4.4	5.4			43.0166417	43.54838559			3.2	1.5375	11.525	23.25	23.525	8.225	4.175	5.2625			52.41086026	53.58275556
971	0	1419	47	76	0	1	0	0	0	3.1	2.4	11.7	19	43.2	7.6	3.3	4.7			28.11538352	25.24181221	Trace		3.2	3.1	12.6	25	39.1	8.5	4.2	5.2			20.87007128	18.3977623	Trace		3.375	2.833333333	12.26	22.2	43.4	8.375	3.925	4.95			23.57359694	20.95959494
972	1	2470	82	29	0	0	1	0	0	4.2	1.3	12.9	24	18.5	9.2	4	4.2			51.47062328	55.41445507	1+																4.05	1.166666667	12.6	24	18.8	9.3	4.35	4.2			58.76629213	63.68263611
973	1	297	10	63	1	0	0	0	0	4	1.3	10.2	23	28.6	9.1	3.8	5.2	31.6		43.97036689	43.59813744	1+		3.7	2.4	9.8	20	33.1	8.7	3.1	5.3			21.60222782	20.6459898	1+		3.621428571	3.095652174	9.075	21.04	49.73043478	8.928571429	4.107142857	5.111538462	26.95		19.92094994	19.1259146
974	1	1315	43	65	1	1	1	0	0	3.9	4	9.9	19	46.7	9.3	4.1	4.9			11.94313133	11.04596344	Trace																3.9	3.42	10.45	20.6	44.56	9.24	3.66	4.7			15.26692005	14.31109778
975	0	314	11	49	0	0	0	0	0	4.6	1.6	15.6	24	11.4	9.7	3.9	4.2			49.07368603	49.86128684	Neg																4.55	1.5	15.85	25	15.65	9.4	3.75	4.35		240.8	53.1615725	54.22916802
976	0	449	14	63	0	1	0	0	0	3.5	2.6	9.8	18	43.6	8.1	3.2	4.9			26.62977942	25.10328501	Neg		3.3	2.1	9.8	23	37.4	8.3	2.7	4.4			34.07263701	32.49901567	Neg		3.514285714	2.176470588	9.521052632	20.42105263	32.95294118	8.2	2.966666667	5.052631579			33.25908936	31.70115149
977	1	1258	41	78	0	0	0	0	0	4.1	3.5	7.9	12	32.6	8.2	3.3	6.1			13.42663312	11.85331958	1+																3.84	3.76	8.76	17.2	31.48	8.18	2.94	5.52			12.37570205	10.87464428
978	0	3489	115	59	1	0	0	0	0	3.9	1.3	14.8	24	25.7	8.9	3.1	4.4	1		60.05364292	59.75059758	1+																3.9	1.3	14.8	24	25.7	8.9	3.1	4.4	1		60.05364292	59.75059758
979	0	834	27	75	0	1	0	0	0	4	1.3	14.4	24	17.3	9.2	2.8	4			57.19853153	53.33260601			4.2	1.2	14.9	22	17.4	9	2.8	4.4			62.73362013	58.75166674			4.133333333	1.266666667	14.76666667	25	18.23333333	9.033333333	2.766666667	4.233333333			59.04356106	55.13895959
980	1	3103	102	32	0	1	0	0	0	4.1	1.7	13.3	24	21.5	9.1	4.5	4.4			37.01973867	39.2305552	3+		4	1.9	12	23	18.7	8.5	3.7	5.1			32.56040127	34.2944701			4	1.85	12.725	25.5	21.85	8.725	4.25	4.95			33.67523562	35.52849138
981	0	926	31	59	1	0	0	0	0	3.3	1.9	10.5	22	34.3	8	3.8	5.6		78.3	38.75683735	37.76475421	4+		3.4	2.2	9.7	23	26.1	8.4	3.9	4.6			32.61312888	31.39157636			3.5	2.066666667	10.66666667	21.16666667	33.43333333	8.316666667	3.916666667	5.066666667		78.3	35.28042511	34.20598734
982	0	1005	33	72	1	0	0	0	0	4.5	1.4	15.3	19	19.9	9.1	4.1	4.7			52.94716293	49.83641843	3+		3.8	2.9	10.6	26	42.8	9	3.7	4.6		81.2	22.84899791	20.66219421	Neg		4.142857143	1.75625	12.20909091	22.8125	28.65	9.085714286	3.657142857	4.905882353		70.35	43.34074961	40.4645331
983	1	820	27	73	0	0	0	0	0	4.4	1.1	10.4	27	17.6	9.2	3.6	4.5			51.74818835	49.78213143																	4.4	1.1	10.4	27	17.6	9.2	3.6	4.5			51.74818835	49.78213143
984	0	513	17	38	0	1	0	0	0	4.1	4.1	13.9	17	50.3	10.1	3.9	5.8			17.44473206	17.26916716	2+		3.6	3.7	13.2	20	40.7	9.2	3.9	4.7			19.63867054	19.55109976			3.88	3.46	13.24	22	37.6	9.76	3.46	4.6			21.5461193	21.5535056
985	0	3208	106	76	0	1	0	0	0	4.3	2	14	27	30	9	3.4	5			34.69917666	31.46666074	Neg		4.2	2	13.4	27	31.7	8.5	3.9	5.3			34.69917666	31.46666074	Neg		4.125	1.828571429	13.525	25.75	31.6	8.7	3.85	4.925			38.93579549	35.5143898
986	0	1608	52	64	0	1	0	0	0	4.4	1.6	12.8	29	19.8	9.6	3.8	4.4			46.48404891	44.86812553	Neg																4.6	1.433333333	14.05	29	21.03333333	9.55	3.35	4.4		1248	53.26084743	51.75624498
987	1	728	24	43	0	0	0	0	1	4.3	1.1	11.9		11.4	8.8	2.7			205.6	57.61765706	61.41735414	Trace																4.25	1.05	10.95		13.45	9	2.55			205.6	60.96710446	65.16785113
988	1	1195	39	67	1	1	0	0	0	4.2	1	11.1		30.3	9.5	5.7				58.77919914	58.28683027			4	0.8	12.9	19	19	8.2	3	3.9		14.2	75.81439877	75.72622653	1+		4	0.96	10.77	21	28.14	8.98	4.7	3.891666667	0.2	34.05	62.11563479	61.58819167
989	0	2093	69	42	0	1	0	0	0	4	1.5	16.5	22	13	9.6	4.6	4.4			54.54865231	56.644826	2+		4	1.6	16	24	18.3	9.3	3.3	4.5			50.63360838	52.3930306			3.985714286	1.6	16.25	23.85714286	16.72857143	9.185714286	3.414285714	4.514285714			50.70414397	52.47145854
990	1	3620	119	24	0	0	0	0	0	4.6	3.5	11	28	47.4	9.1	3.6	4.6			17.05608864	17.32881496			4.2	3.4	10.8	22	41.1	8.5	3.4	4.3			17.49074698	17.81945311			4.4125	3.425	10.6375	23.75	45.15	8.7375	3.75	4.9875			17.46393012	17.77042493
991	0	894	29	47	0	1	0	0	0	3.5	4.9	8.5	16	49.3	7.6	5.1	4.2			13.60162518	13.06712773	2+		5	3.4	12.6	23	27.7	8.7	3.2	4.2			20.73721397	20.32680806			4.55	4.585714286	10.66666667	21.57142857	49.9	8.833333333	4.6	4.257142857			15.16815002	14.66154771
992	0	449	15	74	1	0	0	0	0	3.5	1.5	13.6	25	23.8	9.2	4.3	4	205	69.9	48.6238779	45.23982748	2+																3.5	1.533333333	13.375	24.4	24.41666667	8.9	3.525	4.42	205	69.9	47.44013723	44.04931256
993	0	294	10	46	1	1	0	0	0	2.7	2.1	12.7	25	17.9			3.4		136.9	36.31884579	36.64998029	4+		2.5	3.6	8.8	24	28.6	7.4	3	3.3		78.1	19.41350684	18.96956943	4+		2.658333333	3.3	10.04444444	23.86666667	27.67222222	7.571428571	3.385714286	3.593333333		107.5	22.2137349	21.883623
994	1	640	21	40	0	0	0	0	0		1.7	12.4								35.38022708	37.07017419			4.1	1.6	11.1	26	18.4	8.9	3.6	4.4		53.1	37.94409607	39.88929068	1+		4.075	1.644444444	11.45	25.625	16.775	9	3.5625	4.55		71.8	36.83853902	38.6745621
995	0	1021	33	35	1	1	0	0	0	3.8	2.1	15.7		24.8	8.7	4.4			91.7	38.39070302	39.58602844	3+		3.9	4.2	14.8	22	44.6	8.9	4.4	5.2		80.6	17.25192058	17.12366282	4+		4	2.675	15.25	22.5	26.8	8.883333333	4.116666667	4.6		102.72	30.80573777	31.47495159
996	0	1774	59	35	0	0	0	0	0	4.6	1.5			18.3						56.60539408	59.45805897																	4.6	1.5			18.3						56.60539408	59.45805897
997	0	1311	43	71	1	1	0	0	0	3.7	1.5	11.7	25	34.2	8.3	2.3	3.1			49.03409752	46.15222736	2+		3.7	1.7	9.1	21	24.9	9	3.7	5			42.319097	39.40967676			3.448	1.784615385	9.591428571	23.04166667	31.23846154	8.866666667	3.553333333	4.091666667			44.67815525	41.98768648
998	1	4367	144	45	0	0	0	0	0	4.4	1.6	14.5	21	19.9	9.2	3.3	4.1			37.04761452	38.51561974			3.8	1.6			18.8	8.9	3				36.88268672	38.25145225			4.1	1.6	14.5	21	19.35	9.05	3.15	4.1			36.96515062	38.383536
999	1	2358	77	70	1	0	0	0	0	4.1	2.5	13.6	21	40.7	8.7	2.6	3.7			20.23667595	18.85091229	2+																3.6	1.7125	11.7875	25.125	33.6625	8.3	2.466666667	3.8			33.53056597	32.04519541
1000	0	1050	34	55	0	0	0	0	0		2.2		27	20.3			4.6			33.19430228	32.54004867	3+			3.3		24	27.4			4.1	286		20.71408186	19.78421059	2+		3.5	2.9		24.66666667	27.45	8.4	3.7	4.5	293		25.13419979	24.28589808
1001	1	5021	165	39	0	0	0	0	0	3.5	1.3	11.4	27	15.7	8.3	3.9	4			48.46632673	51.61150227	1+																3.5	1.3	11.4	27	15.7	8.3	3.9	4			48.46632673	51.61150227
1002	1	212	6	61	0	0	0	0	0	3.8	1.1	11	26	17.4	8.9	3.5	4.5		50.7	53.66952286	54.10378558	3+		3.5	1.3	10.3	25	29.8	8.8	4	4.8		217.7	44.25927183	44.20932629	2+		3.66	1.18	10.74	25.75	20.06	8.82	3.64	4.525		120.8	49.73655602	49.96393219
1003	1	739	24	67	1	0	0	0	0	3.8	2.9	10.7	20	39.5	9.7	5	7.3	2.5		17.2034827	16.08908177	4+																3.63	2.080952381	10.35555556	19.2	32.00952381	9.328571429	4.557142857	5.8	2.5		28.78129989	27.67340635
1004	1	3699	121	63	1	1	0	0	0	3.7	1.5	10.8	25	19.1	8.4	2.8	3.6			37.27703874	36.67170623																	3.75	1.5	10.5	25	19.75	8.75	3.45	3.9	53.3		37.27703874	36.67170623
1005	1	1470	48	40	0	0	1	0	0	3.6	1.4	12.9	23	13.8	8.2	2.7	4			44.26565737	46.87794634	2+																3.62	1.34	12.0625	23	17.32	8.42	2.82	4.22			47.03541951	49.96910852
1006	0	2889	95	44	0	1	0	0	0	4.2	1.5	15.3	23	16.3	9.6	3.5	4.3			54.03594338	55.80845945			4	1.3	14.3	26	15.8	9.1	3.8	4.2			63.73843889	66.34937764			4.133333333	1.4	14.86666667	24.66666667	16.13333333	9.433333333	3.866666667	4.2			58.76281701	60.9403576
1007	0	1374	46	31	0	0	0	0	1	3.4	2.7	9.1	26	33.6	8.3	3.8	4.5			29.44236799	30.0355483	Trace		4.2	3.1	11.3	24	43.2	9.5	4.3	4.8			24.94227734	25.25740906	Trace		3.785714286	2.928571429	10.6	26.33333333	36.57142857	8.885714286	4.157142857	4.466666667			26.83670906	27.2653643
1008	1	487	16	81	0	0	0	0	0	4	2.9	11.8	13	59.6	8.9	4.2	7.4			16.55339587	14.57027245	Neg																3.884615385	2.340625	10.67727273	20.90625	35.06875	8.875	3.25625	4.253125			22.4981065	20.12626622
1009	1	4705	155	60	0	1	0	0	0	4.9	1.2	8.5		20	9.7	4.1				48.70538579	49.0754323	Neg																4.9	1.2	9.25		20	9.7	4.1				48.70538579	49.0754323
1010	1	249	8	64	1	0	0	0	0	4	2.3	9.9	19	38.4	8.8	2.9	5		44	22.6896811	21.73612615	1+		4.6	2.3	10.9	25	37.4	8.9	4	5.5			22.6896811	21.73612615	Trace		4.3	2.32	10.52857143	21.66666667	32.47	9.0875	3.9	5.133333333		60.65	22.55115603	21.59927371
1011	0	2625	86	65	0	0	0	0	0	3.8	2	10.5	24	41.3	8.9	4.4	4.6			35.81813078	33.99043729	1+		4	2.2	9.8	23	39.6	9.4	3.3	4.9			32.08749095	30.29095707			4.014285714	1.944444444	10.31428571	23.125	32.7	9.114285714	3.585714286	5.025			37.27845995	35.45079223
1012	1	959	32	73	0	0	0	0	0	4	1.8	10.8	25	21.8	9.2	4.7	5.2		33.2	29.31418592	27.44686744	Trace																4	1.8	10.8	25	21.8	9.2	4.7	5.2		33.2	29.31418592	27.44686744
1013	1	2382	79	41	1	0	1	0	0	2.9	1.2	9.5	27	22	7.8	3.5	4.3			52.61948202	56.10758266	3+		2.8	1.3	9.2	24	34.2	8.7	3.8	4.1			47.97678016	50.93240356			2.9875	1.2625	9.583333333	24.875	27.875	8.425	3.725	4.3125			50.40981843	53.66257495
1014	0	476	16	54	0	1	1	0	0	2.6	2.1		25	36.2	7.9	3.9	4.4			35.15571579	34.6251195																	2.65	2.15	10.1	26	34.3	8	3.85	4.3			34.23694664	33.67829011
1015	1	528	17	81	1	1	0	0	0	4.1	1	13	26	17.1	8.9	4	4.8	126.7	52.6	56.5580452	52.7845535	2+		3.8	1	12.3	22	11.2	9	4.1	4.7			56.4173441	52.41151778	1+		4	1.02	12.12	22.66666667	13.38	8.733333333	3.6	4.76	126.7	52.6	55.27025386	51.34524303
1016	0	232	7	83	0	0	0	0	0	3.5	6.5	9.9	22	42	8.1	5.2	4.7		182.2	8.746576076	7.206431408	2+		4.1	1.7			21.8	8.8	2.9				41.01532846	36.20723205			3.8	3.1	9.828571429	23.625	35.22222222	8.68	4.04	4.4125		139.3	27.57253601	24.11685099
1017	0	2220	73	62	1	1	0	0	0	4.6	1.3	16.9	26	17.9	9.5	3	3.8	9.3		59.45204566	58.48507811	1+														Trace		4.6	1.3	16.9	26	17.9	9.5	3	3.8	9.3		59.45204566	58.48507811
1018	0	204	7	66	0	0	0	0	0	3.6	5.8	9.5	24	30.3	6.7	2.9	3.3			10.45080202	9.323189418			3.3	6.4	7.4	18	41.8	5.9	3.6	3.7			9.328543377	8.277084015			3.56	6	8.68	21.4	41.18	6.66	3.1	3.56			10.09318044	8.990261411
1019	0	2654	87	60	1	0	0	0	0	4.1	1.8	13.6	28	21.2	9.4	2.9	4.8			41.11154229	40.01084167	Neg																4.1	1.8	13.6	28	21.2	9.4	2.9	4.8			41.11154229	40.01084167
1020	1	2264	75	68	0	1	0	0	0	4.2	1	11.9	27	15.3	9.2	3.1	4.2			58.60268846	57.82053563	Neg																4.2	1	11.9	27	15.3	9.2	3.1	4.2			58.60268846	57.82053563
1021	1	183	6	71	0	1	0	0	0	4.3	6.8	10.8	25	70.2	5.8	5.7	4.2			6.359106807	5.576681439	1+		4.2	17.1	10.3	3	160.7	7.6	8	3.7		31.1	2.187765862	1.816834783	Trace		4.166666667	10.8125	9.771428571	16.83333333	101.9125	6.333333333	6.85	3.5		31.1	4.489931519	3.883574621
1022	0	3970	130	70	0	0	0	0	1	4.2	1.4			12.1	8.6	2.4				53.25081867	50.58024557																	4.35	1.5	14.7	29	16.9	9.025	3.05	5.2			49.31197404	46.67116936
1023	0	695	22	71	0	1	0	0	0	3.5	1.4	7.3	24	55.1	8.4	3.1	4.9			53.0977045	50.16700827	Neg																3.5	1.35	7.95	26	42.7	8.4	3.1	4.25			55.46809223	52.51815824
1024	0	2479	82	42	0	1	0	0	0	4.7	1.5	14.1		19.5	9.8	3.5				54.54865231	56.644826	Neg		4.8	1.5	14.9		19.2	9.7	4.3				54.28871158	56.18862606	Neg		4.733333333	1.5	14.2		20.73333333	9.466666667	4.033333333				54.37535849	56.34069271
1025	1	2296	76	26	0	0	1	1	0	4.3	1.5	13.1		30.2	9.4	4.5				44.61366963	47.58182444	1+																4.3	1.5	13.1		30.2	9.4	4.5				44.61366963	47.58182444
1026	1	245	8	65	0	1	0	0	0	4.4	1.1		29	26.3	8.9	3.4	4.5			52.9819916	52.60782837																	4.4	1.1		29	26.3	8.9	3.4	4.5			52.9819916	52.60782837
1027	1	1867	61	76	0	1	0	0	0	3.3	1.3	10.4	18	26.1	8.1	4.5	4.7			42.32734828	39.79518464	Neg		4.5	1.3	10.8	18	19.3	8.9	3.8	4.4			42.21517595	39.52354516	Neg		3.9	1.3	10	18	25.2	8.5	4.15	4.533333333			42.2899575	39.70463815
1028	0	722	24	46	0	0	0	0	0	4.5	1.9	16.1	25	13.2	9.3		5		71.1	40.76537567	41.36411808	2+																4.5	1.833333333	15.85	24.5	19.16666667	9.7	5.3	4.75		71.1	42.45205185	43.12525711
1029	1	1961	64	61	1	0	0	0	0	4.1	1.4	11.9	22	18.8	9.3	4	5.1			40.6315266	40.42058684	Trace																4.1	1.4	11.9	22	18.8	9.3	4	5.1			40.6315266	40.42058684
1030	0	245	8	63	0	0	0	0	0	4.5	1.8	13.6	27	16.6	9	2.6	4.5		92.4	40.70636681	39.15695175	Trace		4.5	2	14.1	24	21	9	2.8	4.6			36.0460929	34.47371365	Trace		4.1	1.71	11.26315789	23.05	18.09	8.668421053	2.705263158	4.345		108.8	43.56404787	42.05149788
1031	0	3726	122	58	1	1	0	0	0	4.9	1.7	11.7	25	19.8	10.1	2.7	4.3			44.21799093	43.46174966	Neg																4.9	1.633333333	12.15	25	19.8	10.1	2.7	4.3			46.45728154	45.7414118
1032	0	881	29	52	1	1	0	0	0	3.6	1.4		29	27.1			4.5	5		56.56300999	57.3573373				2		19	37.2			4.9			37.33329549	36.99749019			3.575	1.566666667		25.16666667	28.91666667			4.466666667	5		50.64521717	51.01225312
1033	1	231	8	75	0	0	0	0	0	4.3	1.1	12.3		16.4	9.1	3.7				51.46503285	49.03415283																	4.2	1.05	11.95		16.5	9	3.65				54.45681401	52.0284603
1034	1	253	9	50	0	1	0	0	0	3.2	1.5	12.8	23	28.8	8.2	3.7	4.2			39.06759039	40.21321057	2+		2.5	3.5	10.3	17	50.2	8.1	4.5	5.2			14.63610716	14.33472386			3.025	2.075	11.56666667	21	32.75	8.175	3.575	4.925			31.43729175	32.11904896
1035	0	1899	62	36	0	0	0	0	0	4.7	5.1	13.2	25	46.2	9.6	3.7	5.5			13.7103188	13.45448201	2+		4.9	3.4	13.8	24	30.6	9.4	4.2	5			21.89055973	21.96652276			4.8125	4.0125	13.41428571	25.5	36.225	9.625	3.6125	4.8125			18.43558633	18.3577147
1036	0	4218	139	63	0	0	0	0	0	4.4	1.4	14.5	27	12.8	9.6	2.8	4.3			54.40202423	53.05966938	1+		4.4	1.4			22.6	10	2.9				54.40202423	53.05966938	Neg		4.3	1.366666667	14.5	27	17.5	9.933333333	3.133333333	4.3			56.02110101	54.71748188
1037	0	530	18	77	0	0	0	0	0	4.4	1.4	14.2	23	10.1	9.2	3.2	3.9			52.2304267	48.10082177	Neg																4.55	1.4	14.2	23	13.2	9.15	3.15	3.95			52.2304267	48.10082177
1038	0	659	21	50	0	0	0	0	0	3.4	1.5	9	22	28.2	8.7	3.3	3.2			52.65173907	53.52745974	Neg		4.1	1.8	11.1	21	39.5	8.4	3.3	4.5		100.3	42.66164156	42.93846423	Neg		3.938461538	1.725	9.3	20.4375	35.0875	8.523076923	3.385714286	4.176470588		62.475	47.81504594	48.47368267
1039	1	407	14	67	0	1	0	0	0	4.6	1.1	10.1	20	14.2	9	3.7	4.6		35	52.65704768	51.9429585	Neg																4.625	1.125	10.05	22	18.65	9.35	4.05	4.966666667		35	51.84680366	51.06921689
1040	0	1300	42	50	0	1	0	0	0	3.8	1.8	15.2	18	22.6	9.4	4.2	3.4			42.66164156	42.93846423	Neg		4.4	1.4	14	25	14.9	9.2	4	4.5			57.01515117	58.1838119	Neg		4.24	1.618181818	15.38333333	24.5	19.63636364	9.36	4.18	3.981818182			48.85489544	49.50721078
1041	0	441	15	65	0	0	0	0	0	4.6	1.3	14	23	16.5	9.6	3.4	4.7			58.88448814	57.21955865																	4.65	1.6	14.1	24	24.3	9.6	3.85	4.8			48.38459482	46.57803228
1042	1	2822	93	71	0	1	0	0	0	4.1	1.4	8.6	25	31	9.4	3.9	3.9			39.39849674	37.68862705	Neg		4.2	1.4	8.4	22	30.9	9.4	4.6	4.1	1		39.2867949	37.44026707	Neg		4.1	1.463636364	9.425	22.4	34.82727273	9.316666667	4.25	4.183333333	1		37.51346801	35.70216921
1043	1	1039	34	81	1	1	0	0	0	4.3	1	13.1	25	11	9.1	3.4	3.6			56.5580452	52.7845535	Trace																4.3	1	13.1	25	11	9.1	3.4	3.6			56.5580452	52.7845535
1044	0	1341	44	70	1	0	0	0	0	3.3	1.6	11.5	23	21.2	8.7	2.8	5.8	180		45.64608999	43.03964393	3+																3.3	1.65	11.6	24	22.5	8.7	2.65	5.2	182		44.0427552	41.35537237
1045	0	1938	63	65	1	1	0	0	0	4.1	1.7	12.1		15.7	10.3	2.3				43.20693679	41.37035719																	4.1	1.7	12.1		15.7	10.3	2.3				43.20693679	41.37035719
1046	0	383	12	54	1	1	0	0	0	3.5	1.4		22	23.3			5.2			56.13132032	56.5308627	2+		2.9	2.3	9.4	22	26.7	8.2	3.7	4.4			31.65214075	31.01883299			2.807692308	2.154545455	8.623529412	21.17647059	30.40454545	8.25	4.2	4.486363636			35.72832785	35.25791767
1047	1	907	30	50	0	1	0	0	0	4.1	2.8	10.8	24	41.3	8.5	3.9	4.9			19.01102664	18.90814919			4	3	11.3	26	43.3	8.5	4	5			17.48566589	17.27141819			4.166666667	2.866666667	11.35	24.5	39.58333333	8.5	3.9	4.85			18.52437177	18.39391329
1048	0	557	18	74	1	0	0	0	0	4.7	1.2	15.1	26	17.1	9.6	3.9	4.8	8.95	118.9	62.90479439	59.24956222	Trace																4.366666667	1.2	15.05	25	20.93333333	9.45	3.45	4.566666667	11.125	132.75	62.90479439	59.24956222
1049	0	771	26	43	0	1	0	0	0	4.7	1.6	17	19	15.1	9	3.6	3.8	3.1		50.39232401	51.9710733	1+																4.28	1.81	14.94444444	21.11111111	19.5	8.94	3.34	4.222222222	3.1		44.0078604	45.10248698
1050	0	266	9	60	1	1	0	0	0	3.1	4.7	10.5	20	46.8	7.6	6.1	4.9			13.58148669	12.53821855	2+		3.9	10.1	6.7	23	128.2	8	6.2	5.1			5.617736633	4.972532211	2+		3.444444444	7.68	7.692857143	21.73684211	87.98666667	7.893333333	6.593333333	5.257894737			8.53339732	7.727807017
1051	0	260	9	52	0	0	0	0	0	4.1	1.4	9.5	22	17	8.8	4.9	4.2			56.56300999	57.3573373	Neg		3.7	2	8.6	19	26.8	8.2	2.7	4.2			37.47793473	37.26597706	Neg		3.792307692	2.007692308	8.86	19.375	28.37307692	8.307692308	3.423076923	4.075		173.95	40.3227924	40.31937636
1052	0	328	11	43	0	0	0	0	0	4	1.6	13.9	22	30	8.4	1.4	3.6		175.1	50.39232401	51.9710733	Neg																4.175	1.56	14.36666667	25.25	20.28	8.95	2.55	4.325		138.75	51.95087904	53.65809441
1053	0	1480	49	66	0	0	0	0	0		1.3	14.5								58.70227015	56.85798166																		1.3	14.5								58.70227015	56.85798166
1054	1	2285	75	73	0	0	0	0	0	4.1	1.2	11.9		13.4	10	4.2				46.80445051	44.81125602	2+																4.05	1.2	11.7	25	16.45	9.55	3.95	4.1			46.73990398	44.6616358
1055	1	482	16	75	0	1	0	0	0		1.5	12.4		21.6						35.98074075	33.70141227	1+																4.566666667	1.525	12.4	25.5	23.475	9.1	3.1	4.3		55.6	35.43500188	33.16950914
1056	0	646	22	69	0	0	0	0	0		1.3	13.9								58.17494083	55.68285644																		1.3	13.9								58.17494083	55.68285644
1057	1	1439	47	52	1	0	0	0	0	5.2	1.2	11.7	26	22	9.6	4.5	4.7		78.1	50.1410025	51.91821649	Neg		4.2	1.1		27	18.5	9.1	3.8	4.1		77	55.2232153	57.26191746	Neg		4.7	1.15	11.7	26.5	20.25	9.35	4.15	4.4		77.55	52.6821089	54.59006697
1058	0	2294	75	38	0	1	0	0	0	4.2	1.8	16.4		16.3	8.8	2.9				45.10580138	46.7199767	2+																4.1	1.666666667	16.4		16.76666667	8.7	2.9				49.48383368	51.48657965
1059	1	871	29	74	0	0	0	0	0	2.7	1.1	9.1	23	14.9	7	3	5.1			51.60545978	49.4496965	Neg																3.557142857	1.4825	10.0375	20.55555556	20.1125	8.64375	3.375	4.545945946			39.43319886	37.37979344
1060	0	2048	68	63	0	0	0	0	0	4.4	1.3			15	9.7	3.2				59.25925457	58.03310688																	4.133333333	1.266666667	13.4		16.66666667	9.233333333	3.266666667				61.170756	59.9986645
1061	1	259	9	49	0	0	0	0	0	4.3	5.1	10.6	20	48.9	8	3.6	4.9			9.555888244	9.223257067	3+		3.9	6.6	8.3	19	77.9	8.3	4.9	4.9			7.067604474	6.705550879			3.94	5.36	9.166666667	21.8	61.24	8.29	3.77	5.07			9.267372548	8.935160605
1062	1	1160	38	47	0	1	0	0	0	3.6	2.9	9.5		32.7	8.8	4.2				18.48730877	18.50887967	2+		4	3	8.9	21	40.1	8.8	4.2	4.7			17.77800633	17.76559325			3.714285714	3.014285714	9.516666667	20.16666667	36.42857143	8.871428571	4.2	5.366666667			17.86742127	17.86415252
1063	1	992	33	57	0	0	0	0	0	4.6	1.7	11.5	23	28.3	9.7	4.2	4.7		57.7	32.92578959	32.89671087	Neg		4.3	1.7	10.7	26	23.5	9.7	3.9	4.9		23.5	32.92578959	32.89671087	Neg		4.5	1.7	10.95	25.75	27.6	9.575	3.95	4.7		45.925	32.92578959	32.89671087
1064	1	3731	123	53	0	1	0	0	0	2.6	0.9	9.8	15	15.7	7.3	3.3	3.6			69.61342346	72.98446839	Neg																3.5	1.30625	11.395	17.71428571	25.19375	8.275	3.1	4.076190476			46.03834343	47.35018176
1065	1	651	22	71	1	0	0	0	0	3.7	2.2	11.1	25	55.1	8.8	2.8	4.5		30.9	23.38598308	21.82177588	Neg		4.2	1.9	11.9	28	45.1	9.2	3.5	5.1	1.48	27.4	27.69680984	26.05349606	Neg		3.45	2.122580645	10.50454545	23.65384615	28.13870968	8.16	3.586666667	4.633333333	2.246666667	69.4	25.3754805	23.79604939
1066	1	730	24	48	0	0	0	0	0	3.7	1.1		29	11.3	8.2	3	3.5		116.5	56.34530312	59.3396358	2+		4.1	1.3	11.2	25	17.3	8.8	3.4	3.9		17.7	46.46588891	48.48764818	Neg		3.86	1.18	11.26666667	24.2	13.36	8.76	3.34	3.96		47.11428571	52.2162519	54.79915143
1067	0	442	14	74	1	0	0	0	0	4.8	2.3	12.5	22	32.4	9.4	3	4.2			29.69101076	26.98275677	1+																4.5	2.166666667	12.16666667	21.66666667	29.83333333	9.366666667	3.766666667	4.7		88.4	31.88200915	29.07412175
1068	0	3050	100	60	0	1	0	0	0	4.2	1.3	17	26	18.5	9.4	3.1	4.7			59.84909833	59.29862634	Neg																4.2	1.3	17	26	18.5	9.4	3.1	4.7			59.84909833	59.29862634
1069	1	367	12	74	0	0	0	0	0		1		26	18			4.5			57.60534877	55.48906242				1	12.3	27	15.3			4.1			57.60534877	55.48906242				1	12.3	25.8	15.38			4.08			57.60534877	55.48906242
1070	0	842	28	73	1	0	1	0	0	2.8	1.3	10.2	28	21.3	7.6	2.9	4			57.51323217	54.14615424	3+																2.754545455	1.330769231	10.36923077	25.66666667	29.53076923	7.9	3.7	3.9			56.7083139	53.37288042
1071	1	3396	112	82	0	0	0	0	0	2.8	0.9	10	25	11.7	8.5	2.6	4.2			63.71134618	59.53159831	Trace																2.8	0.9	9.866666667	25	11.7	8.25	3	3.55			63.71134618	59.53159831
1072	1	379	13	44	1	0	0	0	0	4.9	1.1		26	13.7	9.8	3.4	4.7		21.3	57.34938929	61.00181047	Neg		4.6	1.1	12.9	25	14	9.6	3.3	4.4	13.8	142.1	57.34938929	61.00181047	1+		4.633333333	1.066666667	12.9	25.33333333	13.36666667	9.4	3.266666667	4.433333333	13.8	104.7333333	59.57195754	63.4852248
1073	1	1343	44	40	1	0	0	0	0	3.6	1.1	9.8	28	22.5	8.4	3.7	4.6			58.46978711	62.74709387	4+																3.45	1.25	9.8	28	22	8.4	3.7	4.6			51.36772224	54.8125201
1074	1	483	16	80	0	0	0	0	0	4.2	1.2			15.7	9	3.4				45.94247886	42.64176282			4.3	1.1			16.4	9	3.4				50.66723818	47.03954322			4.25	1.15			16.05	9	3.4				48.30485852	44.84065302
1075	1	4095	135	37	0	0	0	0	0	4.1	3.1	11.3	24	34	8.6	3.5	4			17.96968668	18.31000704	Trace																4.166666667	3.033333333	11.1	22.33333333	30.96666667	8.8	3.733333333	4.3			18.43168114	18.80363461
1076	1	3514	116	60	0	0	0	0	0	4	1.1	12.9		14	9	3.6				53.84991065	54.51932925	Neg																4	1.1	12.9		14	9	3.6				53.84991065	54.51932925
1077	1	1607	53	51	1	0	0	0	0	4.4	1.6	9.3		26.8	9.9	3.8				36.11816218	36.93061481																	4.133333333	1.666666667	8.966666667	22.5	30.33333333	9.6	3.7	4.6			34.58808903	35.29673728
1078	0	388	13	47	0	1	0	0	0	4	1.6	14.8	26	32.9	8.9	3.4	4.2			49.49058861	50.56454899	Trace																3.98	2.15	13.75	25.8	31.56666667	8.98	3.54	4.2			35.79165304	36.01973643
1079	1	2645	87	67	1	1	0	0	0	1.9	3.5	8.5	12	27.7	6.4	5.4	3.9	46.9		13.84742882	12.81717083	3+		3.7	1.5			18.8	8.8	3.5				36.70356315	35.4150434			2.729166667	2.304166667	10.07111111	20.125	38.64791667	7.841176471	3.052380952	4.137254902	46.9		31.67229677	30.57733639
1080	0	2288	75	50	1	0	1	0	0	3.7	1.5	12.5	29	11.9	9.1	3.2	4			52.65173907	53.52745974	2+																3.45	1.433333333	11.95	26.5	13.76666667	8.5	3.2	4			55.8030567	56.8974899
1081	0	861	28	58	1	1	0	0	0	4.3	2	12.8	25	26.3			5.2			36.65628484	35.70875323	4+		3.8	2.1	12.4	26	34	8.5	3.7	4.5		88.9	34.64942208	33.66331063	3+		4.06	2.08	12.6	24.5	30.12	8.9	3.933333333	4.825		120.9666667	35.17479295	34.20197121
1082	0	454	14	64	0	0	0	0	0	4.3	3.1	13.2	25	57.2	8.6	2.7	4.9		100.4	21.66840852	20.16799372	Neg		4	1.6	13.5	25	26.3	8.8	3.2	4.1			46.33797734	44.51649445			4.066666667	2.05	13.38	25.16666667	30.7	8.7	2.783333333	4.2		100.4	36.87420724	35.20961415
1083	0	1817	60	42	0	0	0	0	0	3.5	1.6	14.3	26	19.8	8.9	3.5	5.8	40.7		50.63360838	52.3930306	2+		3.6	1.6		28	17	9.1	2.9	4.4			50.39232401	51.9710733			3.783333333	1.671428571	15.98333333	26.16666667	20.44285714	9.15	3.383333333	4.916666667	40.7		48.21358822	49.75242411
1084	1	2115	69	65	1	0	0	0	0	5	1.2	14.5	22	19.1	10.5	3.5	4.8			47.92038297	47.35479976	2+																5	1.2	14.5	22	19.1	10.5	3.5	4.8			47.92038297	47.35479976
1085	0	314	10	56	0	1	0	0	0	2.2	1.6	10.1	22	13.1	7.5	1.2	4.2	19.5	72.8	47.76131931	47.47019551	Neg		4.5	3	11.1	24	30.1	7.4	2.8	3.4		160.3	23.03946662	22.03603798	1+		3.425925926	2.598387097	9.636170213	19.72131148	36.17903226	8.455555556	3.807692308	4.385714286	19.5	75.06	29.80499924	29.04482144
1086	1	1880	61	35	0	0	0	0	0	4	2	12.5	29	33.4	9.1	3.9	3.7			30.13577894	31.5465528	Neg																3.85	1.725	11.45	24.25	21.825	8.8	3.766666667	4.175			36.11539699	38.14350139
1087	0	415	14	76	0	0	0	0	0	4	1.6	11.3	26	20.5	8.6	3.1	4.8			44.89038447	41.21116232	Neg		4.3	1.8	10.2		30.2	9.5	3.6				39.08146688	35.49742355			4.24	1.7	11.28	26	26.76	9.1	3.6	4.8			41.98094111	38.39195296
1088	0	1675	55	40	0	0	0	0	0	4	1.8	14.7	24	22.7	8	3.7	4.1			44.63857222	46.0490632																	4	1.8	14.7	24	22.7	8	3.7	4.1			44.63857222	46.0490632
1089	0	1031	34	74	0	0	0	0	0	4.2	1.3	13.3	30	20.8	9.4	3.4	4			57.35460281	53.78457725			3.9	1.2	13.7		19.1	8.8	3				62.90479439	59.24956222	Neg		4.05	1.25	13.5	30	19.95	9.1	3.2	4			60.1296986	56.51706973
1090	1	1175	38	70	0	0	0	0	0	3.8	1.2	13.5	26	17.7	9.2	3.4	4.2			47.20486821	45.78378745	Neg																3.8	1.2	13.5	26	17.7	9.2	3.4	4.2			47.20486821	45.78378745
1091	0	3135	103	65	0	0	0	0	0	3.9	2.9	13.4	20	42.3	9.1	4.4	4.6			23.32836186	21.69016407	Neg																3.9	2.9	13.4	20	42.3	9.1	4.4	4.6			23.32836186	21.69016407
1092	0	287	9	66	1	0	0	0	0	3.4	6.1	10.8		61.4	8.7	4				9.859954156	8.771728509			3.8	1.3	9.9	25	24.1	9.3	2.7	4.6			58.52334361	56.49640467	2+		3.24375	2.096296296	9.486666667	20.42307692	26.99259259	8.4125	2.93125	4.388461538			45.06078604	43.16794263
1093	1	702	23	58	1	0	0	0	0	4.6	1.3	14	25	19.2	9.9	3.6	4.1		179.5	44.71470174	45.16006449	Trace																4.633333333	1.111111111	13.72222222	24.125	14.6	9.566666667	2.883333333	3.475		161.85	54.93972741	56.07545836
1094	0	849	28	52	0	0	0	0	0	4.5	1.4	14.7	26	16.2	9.2	2.8	4.3		131.4	56.56300999	57.3573373	Neg																4.5	1.4	14.35	26	15.16666667	9.2	2.8	4.15		131.4	56.41748026	57.08184577
1095	0	1281	42	52	0	0	0	0	0	4	1.8	11.7		31.4	9.2	2.9				42.32332648	42.32854286	Neg		4.8	1.6	12.3		22.5	9.8	2.8				48.29814853	48.45476252			4.328571429	1.572222222	11.86470588		22.36111111	9.442857143	3.014285714				49.98292317	50.34520862
1096	1	986	33	57	1	0	1	0	0	2	1.1	8.7	25	14.5	7.4	3.9	3.5	2.4		54.41355432	55.68285152	3+		2	1.8	7.3	30	33.3	7.8	3.5	4.1			30.71542267	30.47106318	3+		1.921428571	1.604761905	8.831578947	28.47619048	21.04285714	7.55	4.405555556	3.733333333	2.4		36.56900665	36.70405581
1097	0	1440	47	46	0	0	0	0	0	3.9	1.4	14.9	27	19.5	9.2	3.9	3.9		169.2	57.98843007	59.8367611	3+																4.1	1.5	15	26.5	19.45	9.4	3.55	4.125		166.55	53.84777751	55.37647059
1098	1	696	23	62	1	0	0	0	0	3.2	2.5	10.5	13	28.7	7.8	3.2	4.2			20.74142386	19.92898734	2+																3.55	2.5	10.65	14.5	29	7.95	3.6	4.4			20.74142386	19.92898734
1099	1	781	26	66	1	0	0	0	0	2.7	2.2	9.9	22	38.8	7.9	4.6	6.4		66.8	23.73524161	22.61268044	3+		3.2	2.4	9.7	30	28.8	8.7	4.7	4.1			21.46770692	20.35474543			3.218181818	1.832	10.22352941	24.94736842	26.32	8.463636364	4.063636364	4.964	138.3	53.5	30.61877325	29.55992129
1100	0	235	8	62	0	0	0	0	0	3.9	2.6	13.9	27	27.1	8.9	3.1	4.2			26.71641541	25.29879346	3+		4.4	2.8	12.9	30	35.1	8.9	3.6	4.8			24.44704909	22.95193338			4.16	2.78	13.12	26.4	31.72	8.68	3.18	4.62			24.75220598	23.2960304
1101	0	1275	42	50	1	1	0	0	0	5	3.6	13	18	49	8.8	11.5	5.3		83.6	19.17118453	18.57382042	Trace		4.3	3.3	12.7	20	35.1	9.3	2.8	4.5			21.19614817	20.63419889			4.385714286	3.014285714	12.27142857	20.83333333	38	8.914285714	4.242857143	4.616666667		83.6	23.84362065	23.34998908
1102	1	1635	54	66	1	0	0	0	0	3.2	1	12.5	19	16.5	7.7	3.8	4.4			58.95890792	58.65986599	Neg		4.3	1.2	12.7		32.1	9.5	4.4				47.62648241	46.75631888	Neg		3.683333333	1	12.2	20.25	19.81666667	8.96	4.18	4.15			60.17634772	59.91221155
1103	0	4900	161	57	1	1	0	0	0		1.4	14.8	28	19.2			4.4	1.2		55.51861141	55.37379826	Neg																	1.4	14.8	28	19.2			4.4	1.2		55.51861141	55.37379826
1104	0	1629	54	59	0	1	0	0	0	4.5	1.5	16	25	25.1	9.2	2.6	3.7			50.91206037	50.25802683	Neg																4.3	1.233333333	15.83333333	26	18.16666667	9.2	2.6	3.733333333			65.51871192	65.50156777
1105	1	1235	40	76	1	1	0	0	0	4.3	1.2	10.3	19	20.3	9.6	5.1	4.3			46.42335594	43.83872458	1+		4	1.6	9		23.4	8.7	2.7				33.22039349	30.7490956			4.2	1.354545455	8.773333333	21.25	18.51818182	8.783333333	3.3	4.483333333			41.98003656	39.46029148
1106	0	376	13	42	1	0	1	0	0	2.3	1.7	8.4	23	34.9	8	3.9	3.2			47.21231358	48.69023082	3+	1	2.2	3.7	10	23	52.9	7.9	4.9	3.8			19.1519967	18.86196178			2.3	2.128571429	8.94375	28.5	36.50714286	8.053846154	4.278571429	3.857142857			38.8817949	39.69472887
1107	0	1034	34	52	1	0	0	0	0	2.9	2	13.6	27	29.4	8.8	4.2	4.8			37.47793473	37.26597706	3+		3.4	3.2	10.7	28	70	8.7	5.2	4.7			21.78819184	21.11210092			2.777777778	2.48	11.64	26.90909091	43.33	8.477777778	4.322222222	4.409090909			30.04780659	29.58606391
1108	0	2856	94	66	0	0	0	0	0		1.3	14.1		20.9			4.7			58.70227015	56.85798166																		1.3	14.1		20.9			4.7			58.70227015	56.85798166
1109	0	203	7	34	0	0	1	0	0	3.7	3.9	10.3	25	39.7	8.2	4.1	4.8			18.90314943	18.87241223	2+		4	6		25	57.7	8.2	4.6	4.4			11.43090429	11.1255169			3.85	4.95	10.3	24	45.975	8.375	4.25	4.775			14.87340601	14.690946
1110	1	1169	38	33	1	1	1	0	0	3.9	1.2	9.8	23	14.4	8.9	5.3	4.3			54.98995468	59.3244174	3+																3.3	1.5	9.55	22	27.025	8.75	5.5	4.675	2664		43.43506169	46.36358043
1111	0	2168	71	38	0	0	0	0	0	4.8	2.3	14.5	24	24.2	9.3	3.9	4.3			33.99248788	34.73746502	2+																4.6	2.02	14.95	23.6	21.6	9.18	3.62	4.44			40.05497579	41.27029237
1112	0	1150	38	45	0	0	1	0	0	3.9	1.6	14.3	26	23.8	9	4.2	4.7		73.4	49.92939963	51.26781115	1+		3.8	1.6	13	29	17.1	9	3	3.9			49.70712495	50.91618007			3.8125	1.6625	13.55555556	25.625	22.1375	8.95	3.35	4.4		69.2	47.9812759	49.09120097
1113	1	1475	49	68	1	0	0	0	0	3.9	1		25	11.3	9.4	3.6	4.8			58.60268846	57.82053563																	3.9	1		25	11.3	9.4	3.6	4.8			58.60268846	57.82053563
1114	0	1729	56	62	1	0	0	0	0	3.9	1.3	14.2	27	24	9.1	3.4	5.7	74.1		59.45204566	58.48507811	2+		3.9	1.4	14.1	26	34	8.9	3.2	5.5	376	163.5	54.57901305	53.47290668	3+		3.583333333	1.3	13.075	24.1	27.175	8.8	3.34	5.28	240.0333333	175.85	60.74360058	59.84879064
1115	1	398	13	55	1	0	0	0	0	4.3	3.1	9.5	18	42	7.8	3.4	4.5		103.7	16.58027879	16.14890374	3+		4.4	4.3	8.3	19	41.5	8.7		5		32.7	11.36581612	10.87266409	1+		4.366666667	3.55	8.95	19.33333333	48.81666667	8.233333333	3.52	4.866666667		56.03333333	14.51543937	14.05668983
1116	1	2454	80	65	1	0	0	0	0	4	1.1	12.2	25	20.7	9.2	4	4.9	124		52.9819916	52.60782837	2+																4	1.1	12.2	25	20.7	9.2	4	4.9	124		52.9819916	52.60782837
1117	1	680	22	72	0	0	0	0	0	3.8	1	12	26	14.9	8.5	3.8	4.7			57.92664193	56.23513385	1+																3.8	1.2	12.3	26.5	23.85	8.5	3.8	4.45			48.60671841	46.83770046
1118	0	2391	78	36	0	0	0	0	0	4.3	2	12.9	28	30.1	9.6	4.1	4.6			40.38265992	41.72285904	1+																4.3	2	12.9	28	30.1	9.6	4.1	4.6			40.38265992	41.72285904
1119	0	1060	35	57	1	1	0	0	0	3.3	1.4	13.5	24	17.5	8.6	4.7	5.7			55.51861141	55.37379826			3.4	1.5	13.4	26	20.7	8.3	4	5.4	475		51.26973062	50.94232674	2+		3.46	1.5	13.26666667	22.66666667	23.05555556	8.4	4.46	5.216666667	475		52.30473387	52.04515357
1120	0	983	33	63	1	0	1	0	0	3.8	4.5	12.5	22	51.9	8.4	3.6	4.5			14.1396797	12.93300381	3+																3.725	5.7	11.96666667	23.66666667	63.9	8.375	4.175	4.5			11.03397311	9.974538195
1121	0	252	8	34	1	1	1	0	0	3.6	2.5	14.4	28	25.7	8.9	3.8	3.7		196.3	31.57911495	32.30837043	4+		4.7	2.3	13.8	25	16.6	9.9	3.4	4.4			34.56473316	35.46305176	2+		4.23	2.345454545	14.24444444	26.22222222	27.76363636	9.488888889	3.966666667	4.377777778		196.3	34.21021508	35.13557795
1122	1	2531	83	41	0	0	0	0	0	3.8	2.3	9.2	20	22.3	8.8	3.5	4.6			24.83635185	25.55187244	2+																3.94	2.46	11.125	20.6	27.84	9.04	3.48	4.98			23.03639254	23.59648966
1123	0	557	18	58	0	0	0	0	0	4	7.6	9.9	22	59.5	8.6	4.8	4.9		39.2	7.853769952	7.109127755	2+																4.1	7.966666667	9.58	20.5	58.76666667	8.233333333	4.633333333	5.1		39.2	7.837972602	7.092739323
1124	1	4312	141	53	0	0	0	0	0	4.6	1.2	12.8	33	20.2	9.4	3.4	4			49.94749246	51.54416594	Neg																4.6	1.2	12.8	33	20.2	9.4	3.4	4			49.94749246	51.54416594
1125	1	231	8	56	1	0	1	0	0	2.6	3.7	7.9	22	42.5	7.8	5.1	5			13.46883059	12.94310009			2.9	6.1	7.9	23	70.1	7.6	5.7	4.5	10.5		7.537088664	7.019423628	2+		2.733333333	5.8	7.471428571	18.75	71.67142857	7.5	6.042857143	5.1	10.5		8.53658019	8.018614762
1126	0	760	25	67	1	1	1	0	0	4.1	2.6	9.8	21	50.2			4.5			26.29907755	24.43855628	2+																4.166666667	2.3	9.65	19.85714286	44.06666667	8	4.2	5.871428571			30.97077945	29.02275306
1127	0	1167	38	55	0	0	0	0	0	4.1	4.1	9.2	16	37.2	8.8	3.5	5		173.6	16.18328743	15.33033116	1+																4.216666667	4.2	9.2	18	48.35	9	3.8	5.5125		173.6	15.7586939	14.90969627
1128	1	1808	59	48	0	1	0	0	0	4	1.1	13.1	23	12.1	9.6	3.5	4.2			56.34530312	59.3396358	1+		4	1.2		24	23.7	9	3	5.1			50.96238217	53.41441869	Neg		3.975	1.175	13.1	23.75	19.95	9.1	3.275	4.6			52.52971933	55.14533462
1129	1	245	8	60	0	0	1	0	0	4	1.1	12.3	24	16.7	9.5	3.7	4.2		87.2	53.84991065	54.51932925	Neg		4	1.1	11.9	27	17.6	9.1	3.7	4.8		69.4	53.84991065	54.51932925	Neg		4	1.1	12.21666667	26	16.93333333	9.2	3.716666667	4.55		86.28333333	53.84991065	54.51932925
1130	0	789	26	30	0	0	1	0	0	4.5	1.5	16.2	29	18.2	9.5	3.2	4.5		267.1	58.40472946	61.58699203	3+		4.5	1.6	15.4	27	24.9	9	3.3	4.6		147.4	54.21292871	56.96423461	3+		4.4	1.48	15.54	27.6	19.44	9.24	3.46	4.42		161.8	59.50244138	62.8054208
1131	1	322	11	60	0	0	0	1	0	4.2	1.1	12.9		15.3	9.4	4.5				53.84991065	54.51932925	Trace																4.3	1.05	13.05		14.85	9.25	4.3				56.87965	57.61544583
1132	0	306	10	75	0	1	0	0	0	3.6	1.7	11.7	27	30.4	8.1	1.4	2.9		88.6	41.96985342	38.56004857	1+																3.6	1.7	12.15	27.25	24.95	8.1	1.4	3.225		88.6	41.96985342	38.56004857
1133	0	2063	68	31	0	0	0	0	0	4.2	4.4	14.6	22	34.7	9.4	3.1	5.6			16.7579979	16.64255763			3.9	4.6		18	36.1	8.8	4.2	5.3			15.9200337	15.77175917			4.14	4.58	14.15	18.6	36.2	9.14	3.64	5.18			16.00957786	15.86495962
1134	1	1918	63	34	0	0	0	0	0	3.7	5.1	8.1	14	39.2	6.9	3.3	3.3			10.2917836	10.25095426	1+		3.8	3.9	10.4	20	27.9	8	2.7	3.9			14.02613688	14.17814876			3.8625	4.3375	9.0625	20.125	38.1625	7.9625	3.0875	3.675			12.54810081	12.62068746
1135	0	1424	47	57	1	0	0	0	0		2.5	10.3	20				5.2			28.43462981	27.47031496	3+																	2.8	10.3	20	56.7			4.95			25.27020041	24.24590656
1136	0	1702	56	58	1	0	1	0	0	3.6	2.7	12.7	17	32.9	8.7	3.8	4.5			25.92646331	24.84283535	2+																4.06	2.58	12.38	20.6	37.86	9.1	3.38	4.22			27.43633863	26.36358866
1137	0	913	30	69	0	1	0	0	0	4.2	1.4	13		15.6	9	3.4				53.4065871	50.91083542			4.4	1.4	13	31	18.9	9.3	4.2	4.6			53.4065871	50.91083542			4.4	1.375	12.975	28.5	17.75	9.125	3.5	4.7			54.59867553	52.10384067
1138	0	2718	89	57	1	1	0	0	0	4.5	1.4	14.7		14.9	9.4	3.1				55.51861141	55.37379826			4.1	1.7	11.9	23	24.4	8.9	2.9	4.3			44.21799093	43.46174966	Neg		4.366666667	1.655555556	12.875	22.8	23.25555556	9.366666667	3.1	4.2			46.97143046	46.36073125
1139	0	2899	95	43	0	0	0	0	0	4.2	1.8	13.7	25	19.4	9.7	3.4	4.8			43.98801625	45.07318901	Neg		4.3	2	12.1	22	29.2	9.4	3.4	4.9			38.77068158	39.41387199			4.08	1.88	12.125	24.6	22.94	9.4	3.24	4.8			41.93735452	42.86315958
1140	0	1144	38	70	0	1	0	0	0	2.8	3	8.3	19	35.2	7.6	3.8	6.2	1070.6		22.09836355	20.12844067	2+		3.8	2.4		19	33.9	9.2	3.4	5.9			28.5886909	26.36175609			2.8	2.888235294	8.790909091	17.76470588	36.09411765	8.4	4.385714286	4.488235294	1070.6		23.72933699	21.70250566
1141	1	306	11	26	0	0	1	0	0	2.5	1.6	13	26	29.2	7.7	3.9	4			41.41167527	44.01030349	3+		3.1	1.5		25	28.4	8.7	4.3	5.2			44.27317749	47.23909821			2.725	1.47	11.11666667	24.22222222	25.33	7.925	4.3875	4.63			46.15598799	49.3308245
1142	0	350	12	82	0	1	0	0	0	4.4	1.4		26	15.3	9.2	3.4	4.3			51.56760707	46.44787257			4.4	1.2	15.8	24	15.8	9.2	2.7	4.1			61.60749837	55.96345205			4.4	1.3	15.8	25	15.55	9.2	3.05	4.2			56.58755272	51.20566231
1143	1	3595	119	62	0	1	0	0	0	3.7	1.3	10.6	21	10.8	8.2	2.8	4.9			44.11341788	43.9376868	Neg		3.5	1.2	11.2	24	16	8.5	3.4	3.5			48.38226308	48.40214131	2+		3.371428571	1.329411765	9.827272727	22.96153846	21.43529412	8.1	3.033333333	4.155555556			43.37158309	43.17405746
1144	1	637	21	68	0	0	0	0	0	3.4	5.3	8.4	11	61.9	8.7	3.7	5.3			8.552698976	7.698969235	2+		3.8	3.8	9.5	21	52.6	9.4	4	5			12.51872829	11.43701695			3.742857143	3.8875	8.8	17.625	47.8125	9.142857143	4.171428571	5.4375			12.81564462	11.75787187
1145	1	319	10	50	1	1	0	0	0	3.1	1.4	10.1	24	19.5	9	4.9	5.4			42.30524217	43.71135658	3+																3.007692308	2.157575758	8.677272727	27.25	29.48484848	8.51875	4.1	4.452941176			26.7734074	27.09617698
1146	0	1471	48	41	0	0	0	0	0	3.5	2	15.2	24	21.6	9.3	3.7	3.7			39.33047634	40.27302996	3+		2.9	2.2	13.2	29	25.9	8	2.7	3.6			35.23400792	35.88975956			3.366666667	2.033333333	14.06	26.33333333	24.9	8.85	3.083333333	3.883333333			38.68857825	39.58742651
1147	0	2782	91	68	0	0	0	0	0	4.2	1.5	15.4	25	20	9.3	3.9	4.6			49.46571854	47.14066057	Neg																4.2	1.5	15.4	25	20	9.3	3.9	4.6			49.46571854	47.14066057
1148	1	551	18	48	0	0	0	0	0	4	1.3	9.6	28	13.9	8.2	4.6	3.3			46.46588891	48.48764818	Neg																4.1	1	10.31	24	13.82857143	8.885714286	4.1	4.15			65.28381939	69.30329814
1149	1	1472	49	50	0	0	0	0	0	4	1.6	10.2	27	20.4	9.4	3.8	4.4			36.26364701	37.1947823	Neg		4.1	1.4	10.5	28	15	9.3	3.3	4.8			42.30524217	43.71135658	Neg		4.08	1.44	10.65	27.25	19.22	9.52	3.68	4.65			41.20482903	42.5278511
1150	1	1012	34	67	0	0	1	0	0	2.4	1.1	13.4	31	13.1	8.6	5	4.4			52.65704768	51.9429585	2+																2.4	1.1	13.4	31	13.1	8.6	5	4.4			52.65704768	51.9429585
1151	0	2777	91	63	1	1	0	0	0	2.8	1.3	13.6		27.1	8.5	3.4	4.5			59.25925457	58.03310688	3+		3.3	1.6	12.8	24	23.6	9	3.2	4.3			46.63289233	45.14943039	2+		3.133333333	1.68	13.13333333	24.33333333	25.38	8.75	3.3	4.44			46.59656652	45.1709534
1152	1	1875	62	64	1	0	0	0	0	2.9	2.2	9.7	21	42.4	8.5	3.7	3.9			23.88397133	22.93623231	3+																2.75	1.725	10	23.33333333	31.375	8.5	3.7	4.025			32.59017372	31.78705028
1153	0	382	12	52	0	0	0	0	0	4.6	1.6	14.8	30	16.4	9.5	3.7	4.7		263.9	48.48526856	48.8063936	Neg																4.066666667	1.675	13.86666667	27.66666667	16.05	8.866666667	3.833333333	4.533333333		263.9	46.12574998	46.32460104
1154	1	1189	39	70	1	1	0	0	0	2.8	1	12.3	28	10.5	8.5	3	4			58.25885533	57.07446421	1+		3.7	1.1	10.6		15.4	8.8	2.6				52.19090032	50.86254497	2+		3.2	1.0375	12.35	21.42857143	11.2625	8.225	3.1	4.171428571			57.66189062	56.50828722
1155	0	411	14	73	1	0	0	0	0	4.7	1.4		32	11.8	9.3	3.9	4.3			52.79911589	49.50582859	Neg		4.5	1.3		32	15.5	9.8	3.8	5.2			57.51323217	54.14615424			4.6	1.311111111	14.16666667	31.125	15.33333333	9.433333333	3.655555556	4.525		177.4	57.39515868	54.04158044
1156	0	518	17	50	0	0	0	0	0	4.4	1.4			21.8	9.2	3.6				57.01515117	58.1838119																	4.266666667	1.433333333	15.65		17.9	9.066666667	3.466666667				55.56068047	56.63169452
1157	1	2543	84	34	0	0	0	0	0	4.7	6.1	13.5	21	37.3	9.9	4.3	4.6			8.370588641	8.255680326																	4.7	6.1	13.5	21	37.3	9.9	4.3	4.6			8.370588641	8.255680326
1158	0	392	13	45	1	1	1	0	0	2.1	2.7	9	23	25.4	8.2	3.8	4.5			27.29713201	27.23372477	3+		2.7	4.9	9.1	21	66.3	8.2	4.8	4.5			13.72222473	13.24886803			2.377777778	4.233333333	8.688888889	23.66666667	48.36666667	7.877777778	4.366666667	3.844444444			17.07167764	16.68011152
1159	1	2170	72	60	0	0	0	0	0	4.4	1.7	11.8	24	14	9.2	4.1	3.8			32.58472727	32.20931691	Neg		4.6	1.5			16.4	9.4	4.2				37.64808	37.47140076			4.55	1.609090909	10.8	25.2	16.62727273	9	3.942857143	4.0875			35.05329908	34.77892333
1160	1	1888	62	27	0	0	0	0	0	3.9	5.2	12.4	16	60.8	8.8	6.4	3.7			10.54586353	10.50867324	1+		4.3	4.6	9.6		55.5	8.8	4.6				12.14863454	12.18769878			4.31	4.709090909	10.5	17.66666667	53.92727273	9.06	5.03	3.933333333			11.90528172	11.93423077
1161	1	2348	77	42	0	0	0	0	0	4	1.7	7.5	23	12.8	8.9	3.5	4.8			35.03153668	36.5791785	1+		3.1	1.6	9.8	25	17.9	9.5	2.9	4.3			37.57013742	39.3609557	3+		3.638461538	1.434482759	9.820588235	23.54166667	16.14482759	8.692307692	3.266666667	3.87037037			43.10332007	45.46839142
1162	0	1687	55	46	0	0	0	0	0	4.2	1.5	15.3	25	10.8	8.3	3.7	3.3			53.55053221	55.04812621	1+		4.5	1.7	14.7		19.2	9.3	3.7				46.34843231	47.31775452	Neg		4.3	1.69	13.86666667	26.625	15.68	8.883333333	3.533333333	3.7375			47.37793714	48.44078551
1163	0	469	16	38	0	0	0	0	0	4.4	2	13.8	26	22.7	9.5	3.3	4.2		56.9	39.94185761	41.13218793	Neg		4.6	2	14.3	23	21.4	9.8	4.2	4.1			39.73179756	40.81000369	Neg		4.554545455	1.972727273	13.96666667	24.125	21.38181818	9.527272727	4	4.1875		56.9	40.6857896	41.92181838
1164	0	1569	52	62	1	0	1	0	0	3.5	2.2	10.4	22	29.7	8.1	2.8	4.7			32.39676589	30.96089925	2+		3.7	2.8	9.6	20	39.1	8.2	3.5	6			24.44704909	22.95193338			3.633333333	2.6	9.966666667	20.16666667	36.86666667	8.483333333	3.316666667	5.733333333			26.91456128	25.41433066
1165	1	470	15	37	0	0	0	0	0	4.7	2.2	10.9	23	36.8	9	4.7	5.4		35.5	26.6941518	27.71760989	Neg		4.3	1.7	11.8	26	20.8	9.1	3.2	4.6			35.75054972	37.61026944	Trace		4.416666667	1.966666667	10.875	24	23.53333333	8.966666667	3.716666667	4.583333333		38.4	30.6427876	32.03046437
1166	1	4446	146	65	0	0	0	0	0	4.2	1			14.1	9.2	3.2				59.14192254	59.0329017			4.3	1.1	12.2		17	9.3	3.2				52.81803888	52.27539344	Neg		4.25	1.05	12.2		15.55	9.25	3.2				55.97998071	55.65414757
1167	0	1164	38	69	1	1	0	0	0	3.5	1.3	10.9		16.9	8.2	2.6				58.17494083	55.68285644			4.1	1.4	11.6		25.9	9	3.3				53.4065871	50.91083542	2+		3.8	1.475	11.25	25	28.625	8.6	2.95	4.6		77.6	51.23741126	48.76892087
1168	0	3254	107	68	0	1	1	0	0	4	1.3	13.6	23	22.4	9.2	2.8	4.2			58.34760126	56.04443343	Trace																4.05	1.25	13.6	24.5	20.15	9.15	2.75	4.3			61.17074317	58.89173653
1169	0	607	20	20	0	0	1	0	0	3.4	1.6	14.9	23	20.9	8.8	4.3	4.3		77.7	58.86394912	61.11348133	2+																3.525	1.575	15.125	25	19.475	9.05	4.275	4.375		113.875	60.32130765	62.71049552
1170	1	4075	134	71	0	1	0	0	0	4.3	1.1	12.1	24	29.5	9.3	4	4.2			52.04083378	50.4470013			3.8	1	11.2	24	10	8.6	2.5	4			58.09134136	56.60816956	Neg		4.333333333	1.855555556	11.7	24	34.1	9.4	3.25	4.5375			36.04667935	34.51413628
1171	1	553	18	20	0	0	0	0	0	4.1	6.6	7.2	14	107.7	5.6	4	4		23.9	8.512439901	8.277164366	1+			4.4		21	37			3.4			13.45742425	13.42044544	1+		3.95	5.177777778	9	15	77.53333333	6	4.05	3.6125		23.9	11.48019441	11.33404531
1172	1	1152	38	67	0	1	0	0	0	4.6	1.2	12.8	28	19.8	9.6	3.2	4.9		86.8	47.62648241	46.75631888	Neg																4.6	1.2	12.8	28	19.8	9.6	3.2	4.9		86.8	47.62648241	46.75631888
1173	0	1815	60	79	0	1	0	0	0	3.6	1.2	13.6	22	6.7	8.7	2.8	3.9			62.07539428	57.1584012	Neg																3.55	1.1	14.35	23.5	7.15	8.45	2.45	3.6			69.34350704	64.2062785
1174	1	294	9	48	0	0	1	0	0	4.2	1.1	11.7	26	14.8	8.7	3.8	4.4		51.9	56.34530312	59.3396358	1+		3.9	1	11.8	24	13.4	8.7	3.4	3.9		10.7	62.89626819	66.58687491	Neg		4.066666667	1.1	11.36666667	24	13.8	8.466666667	3.6	4.1		47.9	56.73465116	59.7803098
1175	0	262	9	73	1	1	0	0	0		1.2	16.2	25	20.4			4.6			63.07877427	59.64787861			4.1	1.3	14.4	24	17.3	8.8	2.7	4.3		96.8	57.35460281	53.78457725	Neg		4.25	1.35	15.23333333	24.33333333	18.025	8.833333333	2.833333333	4.433333333		124.25	55.42768592	51.96188052
1176	0	292	10	41	0	0	1	0	0	2.7	4.1	8	17	49.3	7.8	4.9	4.9			17.17770937	16.90845349			2.6	9.3	6.7	18	59.3	7.4	5.4	5.2			6.67557222	6.281504644			2.585714286	5.757142857	7.871428571	18.28571429	49.11428571	7.814285714	4.171428571	5.057142857			13.06381438	12.73077183
1177	0	456	15	55	1	0	0	0	0	2.5	1.9	8.9	22	19.5			4.5			39.31313364	38.85027665	3+																2.65	4.225	8.65	21.75	43.425	8.533333333	5.1	5.325			23.30944885	22.62582746
1178	1	2165	71	61	1	0	0	0	0	4.4	1	12.4		19						59.90938936	60.71156241	Neg																4.4	1	12.4		19						59.90938936	60.71156241
1179	1	364	12	67	1	1	0	1	0	4	1	10.6	27	21.7	8.7	3.5	4.1		129.3	58.77919914	58.28683027	2+		3.7	1	11.3	25	20	8.5	3.6	4.2		107.7	58.77919914	58.28683027	3+		3.866666667	1	10.425	25.66666667	21.03333333	8.666666667	3.5	4.1		133.3666667	58.77919914	58.28683027
1180	1	2935	96	65	0	0	0	0	0	3.6	1	10.9	22	20.4	9	3.8	3.3			59.14192254	59.0329017																	3.3625	0.842857143	10.01111111	22.14285714	9.3	8.7	3.933333333	3.628571429			73.07333613	73.70564965
1181	1	1614	53	58	1	0	0	0	0	3.9	1.6	10.3	19	22	8.9	3.2	3.8			35.18734562	35.13427589																	3.9	1.6	10.3	19	22	8.9	3.2	3.8			35.18734562	35.13427589
1182	0	2761	91	36	0	1	1	0	0	3.3	1.6		29	17.1	8.6	3.5	4			52.24311653	54.64346949																	3.266666667	1.666666667		28	16.9	8.633333333	3.466666667	4.366666667			49.70962434	51.8074813
1183	0	336	11	38	0	1	0	0	0	4.1	1.6	14.7	21	17.9	8.9	2.8	3.9			51.67284983	53.86988112	Neg		4.2	1.4	15.9	24	16.1	8.8	3.3	4.4			59.96461861	62.81206967	1+		4.166666667	1.466666667	15.33333333	23	17	8.866666667	3.066666667	4.233333333			57.20069568	59.83134015
1184	0	2035	67	38	0	0	1	0	0	2	1.8	12.8	29	24.3	8.2	3.5	3.7			45.10580138	46.7199767	3+		1.9	1.7	12.8	24	16.2	8.3	3.1	2.7			47.92794119	49.67057104	4+		1.96	1.6	13.02	27.4	17.12	8.32	3.4	3.08			52.00769792	54.22302503
1185	0	2231	74	34	0	0	0	0	0	4.1	3.3	12.5	24	45.8	8.4	3.8	4.9			22.92227072	23.09623399	1+																4.1	3.3	12.5	24	45.8	8.4	3.8	4.9			22.92227072	23.09623399
1186	1	2297	75	68	1	0	0	0	0	2.3	3.6	9.7	17	64.5	7.3	2.6	4.9			13.36424579	12.28888237	2+		4.8	1.6	12.1	21	21.9	9.4	4	5.4			34.06928978	32.7567685	Neg		3.2	2.83	10.16111111	18.16666667	44.315	8.957142857	3.857142857	4.994444444			20.8894522	19.70313099
1187	0	373	12	46	1	0	1	0	0	2.8	2	7.6	19	24.3	7	3.5	5.8	94	67.3	38.42240004	38.87689826	3+		4.2	4.4	11.9	27	92.4	8.8	4.9	3.9			15.40042444	14.88308325			3.381818182	2.842857143	8.835714286	24.92857143	54.27142857	8.336363636	4.527272727	4.871428571	94	53.66	27.37060433	27.28683333
1188	0	1683	56	52	1	1	0	0	0	2.6	1.4	11.8	29	24	8.8	4.5	4.4			56.56300999	57.3573373	3+		2.5	1.4	9.7	26	18.6	8.4	3.7	4.1			56.34471539	56.9441	3+		2.55	1.4	10.75	27.5	21.3	8.6	4.1	4.25			56.45386269	57.15071865
1189	1	2611	86	49	0	1	0	0	0	4.3	1.1	10.6		11.7	9.1	3.4				56.10995063	58.92409213	Neg																4.25	1.05	10.45		10.2	9.35	4				59.37175158	62.5223362
1190	0	1332	44	61	0	0	0	0	0	4	1.4	13.2	27	28.4	9.4	2.5	4.9		88.2	54.75946981	53.80349652	2+																4	1.4	13.2	27	28.4	9.4	2.5	4.9		88.2	54.75946981	53.80349652
1191	1	371	12	45	0	0	0	0	0	4.2	1.1	13.3	26	15.9	9.9	3.6	4.3		16	57.08835783	60.5862668	Neg																4.15	1.1	13.15	23.5	14.05	9.35	3.25	4.15		74.1	57.08835783	60.5862668
1192	0	224	7	72	1	1	0	0	0	4.5	1.9	16	28	22	9	3.6	3.8			37.22140753	34.45105415	Neg		4.4	2	14.1	30	21.3	9.7	3.3	4.5			34.98402612	32.1647266	Neg		4.37	1.978571429	14.72	26.57142857	21.47857143	9.31	3.25	4.07		39.3	35.92912339	33.17732538
1193	0	431	14	42	0	0	0	0	0	4.1	3	15.2	24	44.7	8.5	3.7	4.6			24.51294046	24.50275865	Trace		4.5	2.8	15.7	27	44.3	9.5	2.3	4			26.41791142	26.41974886			4.233333333	2.933333333	15.325	25	42.56666667	9.116666667	2.983333333	4.133333333			25.13898288	25.11962325
1194	0	357	12	57	1	0	0	0	0	4.6	1.4	15.6	28	16.7	9.2	3.5	4.3			55.51861141	55.37379826			4.5	1.5	16.6	26	17.9	9	3.4	4.3			51.26973062	50.94232674			4.55	1.45	16.1	27	17.3	9.1	3.45	4.3			53.39417101	53.1580625
1195	0	303	10	66	1	0	1	0	0	3.7	2.6	11.3	19	32.3	8.3	4.1	4.3			26.37948312	24.59496304	3+		3.3	3.6	10.5	27	49.6	8.2	3.9	4.7			18.0653622	16.48954228			3.5125	3.075	10.4	25.25	38.5875	8.4375	4	4.7			22.49854945	20.82464682
1196	1	2263	74	82	0	1	0	0	0	4.3	1.2	12.1	25	27.6	9.2	3.9	5.4			45.71276379	42.04328194	Neg																4.3	1.2	12.1	25	27.6	9.2	3.9	5.4			45.71276379	42.04328194
1197	1	487	16	81	1	1	0	0	0	3.7	1.3	7.5		36.5	8.6	3.9				41.78339861	38.43698722			4	1	10.4	22	16.5	8.9	3.9	6.3		44.7	56.4173441	52.41151778	Neg		3.85	1.133333333	8.95	23	23.96666667	8.75	3.9	5.9		44.7	49.58064484	45.8518711
1198	1	428	14	61	1	1	1	0	0	3.5	1.5	9.9	25	31	8.6	5.1	6.2			37.52196552	37.18579557	3+		3.5	1.8	10.1	20	36.2	8.6	3.8	5.2			30.40257875	29.82956711			3.42	1.566666667	9.5	18.66666667	29.78333333	8.62	4.28	4.985714286			36.18535696	35.81198317
1199	0	443	15	56	0	1	0	0	0	4.2	1.7			15.6	8.7	1.8				44.53410405	44.1153098																	3.942857143	1.552631579	11.02	23.70588235	17.72105263	8.833333333	3.083333333	4.129411765		94.4	49.8898878	49.70034613
1200	1	1796	59	66	0	0	0	0	0	4.8	1.1	13.6		27.9						52.81803888	52.27539344	Trace																4.8	1.1	13.6		27.9						52.81803888	52.27539344
1201	0	365	12	54	1	1	0	0	0	2.4	1.6	11.6	30	24.9	8	3.5	3.7			48.11522832	48.10313145	2+		3.1	2.4	9.6	24	54.5	8.7	3.8	4.3			30.02310087	29.2908401			2.666666667	2.05	9.433333333	30.6	41.75	8.3375	3.588888889	3.68			36.72821569	36.20737698
1202	1	655	22	55	1	1	0	0	0	3.6	3.8		16	44.4	8.5	4.9	5.5		56.2	13.10849863	12.62527846	3+																3.45	4.25		16.5	48.65	8.1	5.6	5.85		90.45	11.68277222	11.19469828
1203	1	392	13	64	0	0	0	0	0	4.7	1	14.8		10	9.5	3				59.32835609	59.49919634	Neg																4.7	1	14.8		10	9.5	3				59.32835609	59.49919634
1204	1	728	24	63	1	1	1	0	0	4.3	1	11.1	27	11.3	8.7	3.9	3.9		39.8	59.51832739	59.87223206	Neg		4.3	1	11.3	28	11.3	8.5	4	4.2		61.5	59.32835609	59.49919634	Neg		4.3	1	11.43333333	27	11.23333333	8.666666667	3.9	4.1		51.03333333	59.39167986	59.62354158
1205	1	1724	57	69	0	0	0	0	0	4.3	2	11.6	20	23.5	9.1	4.7	4.5			26.25680441	24.84996998	Neg																4.166666667	1.825	10.83333333	22.25	23.75	8.7	4.166666667	4.075			30.48405483	29.09559768
1206	0	2306	75	69	0	0	0	0	0	4.5	1.3	12.8	22	16.2	9.4	2.7	3.8			58.17494083	55.68285644																	4.5	1.3	12.8	22	16.2	9.4	2.7	3.8			58.17494083	55.68285644
1207	0	424	14	62	1	1	0	0	0	2.5	3	10.5	14	35.6	7.2	3.3	4.1		93.8	22.64954611	21.27957698	3+		4.2	3.7	8.9	18	70.8	8.4	3.2	4.6			17.78085505	16.51378792	1+		3.17	2.8	9.282857143	18.26666667	37.97666667	7.85862069	3.255172414	4.67		44.9	25.45874977	24.07394047
1208	0	3967	130	58	0	0	0	0	0	3.6	1.7	14	27	26.4	9	3	4.4			44.21799093	43.46174966																	3.6	1.65	14	23.83333333	24.76666667	9	3	4.2	0.1		46.15465431	45.46800636
1209	0	1893	62	74	0	0	0	0	0	4.4	1.3			19	8.9	3				57.35460281	53.78457725																	4.4	1.25			21.5	8.9	2.9				60.1296986	56.51706973
1210	1	721	24	40	0	0	1	0	0	4.1	1.1	12.9	23	15.3	9.3	3.5	4.9		179.5	58.46978711	62.74709387	2+																4.1	1.15	12.75	24.5	13.45	9.25	3.2	4.95		200.2	55.67684587	59.61436354
1211	0	959	32	49	1	1	0	0	0	3.6	1.4	13.1	29	20.1	8.7	3.6	5		44	57.24945897	58.5970492	2+																3.133333333	1.528571429	14.15	29.66666667	22.75714286	8.3	3.433333333	4.85		31.9	53.14071501	54.2347543
1212	1	291	9	58	1	1	0	0	0	3.5	4		26	50.9	8.3	4.1	4.9			12.22260387	11.60436918			3.3	4.8		23	51.9	7.8	4.6	6.2			9.903497103	9.308750932			3.4	4.5375		23.375	57.6375	8.05	5.075	5.675			10.75782613	10.15594924
1213	1	588	19	41	1	0	0	0	0	3.7	1.2	8.5	20	25.7	8.7	4.2	4.2		52.3	52.61948202	56.10758266	1+		3.4	2	6.1		32.1	8.2	4.2				29.18321345	30.25564527	3+		3.585714286	1.542857143	7.7625	20	25.88571429	8.357142857	4.014285714	4.2		55	42.58086842	45.02478261
1214	0	652	21	67	1	0	0	0	0	3	1.5	12	24	31.5	7.4	2.6	4.4			49.61470875	47.52082719			2.4	1.9	11	27	27.7	7.5	3.5	3.8		82.6	37.76922763	35.70797486	4+		2.775	1.55	11.425	26.25	25.05	7.95	3.475	4.125		94.1	48.70920049	46.63453179
1215	0	1855	61	59	0	0	1	0	0	4.5	3.2	13.4	19	57.6	9.2	3.6	6.7			21.23669408	20.1082114	1+		4.1	3.1	11.9	16	55.5	8.9	4	5.7			22.02919317	20.89505306			4.24	3.08	13.06	18.33333333	48.08	8.96	3.68	5.783333333			22.23457334	21.10022199
1216	1	2064	67	39	0	0	0	0	0	3.9	1.6	10.9	21	15.2	9	3.2	4.8			38.13961232	40.15345817	3+																3.9	1.6	10.9	21	15.2	9	3.2	4.8			38.13961232	40.15345817
1217	0	2194	72	51	1	1	0	0	0	3.7	1.7	11	26	21.5	9.2	3.6	4.3	136.2		45.38769661	45.68385415	3+		4.1	1.8	11.6	23	19	9	3.5	4.6	174.2		42.49048884	42.63350354	2+		4.06	1.74	11.5	26	18.78	9.32	3.6	4.46	163.7666667		44.37260383	44.61900712
1218	1	912	30	46	0	0	1	0	0	4.1	1.1	12.1	27	13.9	8.8	3.3	4.2		101.3	56.83421306	60.17072313	1+		4.1	1.1	13	26	16.2	9.1	3.3	4.2		103	56.58662938	59.75517946	1+		4.1	1.1	12.55	26.5	15.05	8.95	3.3	4.2		102.15	56.71042122	59.9629513
1219	1	952	31	72	1	1	1	0	0	3.3	4.3	9.2	28	56.1	8	3.4	4.8			10.7610774	9.641494778	1+	1	3.5	3.9	7.8	20	64.6	8.2	4.5	3.7			12.0445283	10.84952246	2+		3.395238095	3.725	8.765625	23.42857143	52.121875	8.43125	4.5875	4.358064516			13.43820665	12.18612058
1220	0	400	13	43	1	0	0	0	0	3.8	3.3	10.5	21	51.3	9.1	4.3	5		112.2	21.85514847	21.66004685	3+		3.6	3.8	9.8	21	40	8.2	3.6	5.2		79.5	18.48509898	18.13994635	3+		3.633333333	3.216666667	10.16666667	22.33333333	47.85	8.683333333	3.5	5.016666667		86.2	22.89566032	22.74680089
1221	0	266	9	62	0	1	0	0	0	4.7	1.2	11.7	31	14.8	9.3	3.9	4.4		50.1	65.2052063	64.42767522	Trace		4.7	1.8	13.8	28	16.8	9.1	3.5	4.6		249.4	40.70636681	39.15695175	Trace		3.971428571	1.468181818	12.03478261	27.14285714	19.50909091	8.877777778	3.233333333	3.85		108.7666667	53.17137739	52.04409571
1222	1	2002	66	62	0	1	0	0	0	4.1	2.2	12	27	32.3	9.8	3.3	4.4			24.03840029	23.25978417	2+		4.2	3.2	9.1	25	31.5	9.5	2.9	4.5			15.54918544	14.67233132	Trace		4.214285714	3.363636364	10.44444444	23	51.73636364	9.357142857	3.828571429	4.209090909			16.33797317	15.54281031
1223	1	3476	114	53	0	0	0	0	0	4.6	1.4	13.2	25	16.5	9.7	3.7	4.5			41.80777882	42.78000666	Trace		4	1.4		25	13.2	8.9	3.2	4.8			41.80777882	42.78000666			4.333333333	1.416666667	12.9	24	18.48333333	9.533333333	3.683333333	4.72			41.3633796	42.30711856
1224	1	1946	64	60	0	0	0	0	0	4.4	1.9	11.7	23	20.5	9.1	2.9	3.7			28.65962412	28.15666131	1+																4.5	1.766666667	12.2	22.33333333	26	9.4	3.3	4.233333333			31.37013521	30.95803619
1225	0	3437	113	65	0	0	0	0	0	4.4	1.4	15.3		20.2	9.5	3				54.05797582	52.31584224	Neg																4.4	1.4	15.3		20.2	9.5	3				54.05797582	52.31584224
1226	0	622	21	58	1	1	0	0	0	4.8	2.6	11.4	24	25.2	9.8	2.4	3.5	5.5		27.08057104	26.00262389	1+																4.6	2.65	11.51666667	22.25	25.675	9.471428571	2.742857143	3.475	5.5		26.96514183	25.88979203
1227	1	217	7	37	1	0	0	0	0	2.7	1.9	8.6	18	25.4	7.9	4.7	5.8		65.3	31.61478582	33.09266139	4+		3.5	2.4	10.1	21	33.8	8.5	5	4.6			24.14393908	24.94993439			3.316666667	2.183333333	10.1	22.83333333	39.03333333	8.383333333	4.516666667	5.1		65.3	27.29107797	28.37733009
1228	1	2386	79	35	1	1	0	0	0	3.6	1.4	10.4	24	28.5	8.8	5.3	5.9	142.3		45.48197167	48.5543762	2+																3.5	1.4	10.1	24.5	22.45	8.9	4.95	5.65	171.9		45.48197167	48.5543762
1229	0	2154	71	61	1	1	0	0	0		1.3			16.4						59.64861432	58.8466551	1+																	1.3			16.4						59.64861432	58.8466551
1230	1	1450	47	62	1	1	1	0	0	3.4	1.8	7.5	24	21	8.5	4.6	4.4			30.30238876	29.64628252	2+																3.466666667	1.9	7.75	28.66666667	23.3	8.5	4.15	4.2			28.53503135	27.83906161
1231	0	2718	89	60	1	0	0	0	0	4.1	2.1	12.3	22	32.4	9.1	3.4	4			34.4117829	33.20771695	2+		4.2	2.1	12	22	30.4	9.3	3.2	5.7			34.4117829	33.20771695			3.95	2.125	11.8125	22	31.9875	8.85	3.425	5.014285714			34.21235183	33.01332975
1232	1	585	19	46	1	0	0	0	0	3.8	1.1	12.3	29	20	8.8	3.7	4.5		51.4	56.83421306	60.17072313	2+		3.4	1.3	11.4	30	20.4	8.7	4.3	4.8		96.4	46.66490175	48.82719754	3+		3.525	1.2125	11.925	29	25.175	8.675	3.75	4.5875		61.02222222	51.33053428	54.04912043
1233	1	1967	64	76	1	1	0	0	0	4.1	1.1	11.1	21	13.6	8.2	3.6	5			51.32684052	48.70171789																	4.1	1.1	11.1	21	13.6	8.2	3.6	5			51.32684052	48.70171789
1234	1	3271	108	59	0	0	1	0	0	4.6	1.6	12.6	26	21.1	10.5	4.1	5	2.2		35.06545117	34.9229419	Neg																4.6	1.6	12.6	26	21.1	10.5	4.1	5	2.2		35.06545117	34.9229419
1235	0	886	29	63	1	1	0	0	0	4	3.2	6.7	21	56.6	8	3.8	5			20.95577552	19.5302144			3.3	4		23	49.1	7.8	4.6	5.3			16.1983054	14.91223727			3.56	4.28	6.7	21.6	53.9	7.98	4.28	5.22			15.99110206	14.73382321
1236	0	257	8	77	0	0	0	0	0	3.9	1.4	13.8	22	19.9	8.5	3.8	4			52.2304267	48.10082177	Neg		4	1.8	12.1	22	22.1	8	2.2	4.5		156.7	39.08146688	35.49742355	Neg		3.96	1.7	12.58333333	23.2	22.82	8.4	3.225	4.42		156.7	42.97341763	39.24044091
1237	0	220	8	70	1	0	0	0	0	3.6	1.7	12.3	25	18.6	8.3	3.2	4.5			42.56180002	39.99788089	Trace																4.128571429	1.685714286	11.8625	24.71428571	23.22857143	8.728571429	2.914285714	5.042857143		127.6	44.63307772	42.09218159
1238	0	1362	45	60	0	1	0	0	0	4.2	1.3	16.1		20.7						59.84909833	59.29862634	2+																4.2	1.3	16.1		20.7						59.84909833	59.29862634
1239	1	2968	98	43	0	0	1	0	0	4.4	1.1	13.2		17.6	9.7	3.7				57.61765706	61.41735414	3+		4.4	1.2		27	23.2	9.6	3.3	4.4			52.1131824	55.28467145	2+		4.4	1.2	13.2	26.5	19.8	9.733333333	3.466666667	4.35			52.41533054	55.62914018
1240	1	747	24	62	1	1	0	0	0	3.8	3.9	5.8	17	59.2	7.7	2.8	4			12.41574488	11.64119574	2+		3.7	4.1	10.3	18	63.8	8.2	4.4	4.9		81.3	11.68148747	10.8735102	2+		3.961538462	4.064285714	9.166666667	18.33333333	55.54285714	8.4	3.666666667	4.707692308		81.3	11.92515883	11.15300986
1241	1	1141	38	46	0	1	0	0	0	3.6	1.4	8.7	22	23.9	9.3	4.4	5.2			43.02741511	44.95315649	3+		4.1	1.3	9.3	21	9.2	8.3	3.5	3.5			46.66490175	48.82719754	Neg		3.883333333	1.53	10.45	20.77777778	22.72	9.242857143	4.114285714	4.655555556			39.5128981	41.04820313
1242	1	1616	53	77	0	0	0	0	0		1.1	13.3		32.9						51.1908185	48.36928296																		1.1	13.3		32.9						51.1908185	48.36928296
1243	0	2885	94	72	0	1	0	0	0	3.6	1.8	11.4	20	20.7	9.3	3.6	4.7			39.61776545	36.77825842	Neg		3.7	1.8		23	23	9.5	3.4	4.5			39.50698911	36.53428988	Neg		3.185714286	2.292857143	10.28181818	19.45454545	31.60714286	8.822222222	3.433333333	4.536363636			31.3997172	28.85304697
1244	1	2149	71	63	0	1	0	0	0	3.3	1.3	9	21	15.2	8.3	3.7	3.6			43.97036689	43.59813744	Neg		4.1	1.6	10.2		21.7	8.9	3.7				34.60160611	33.91910545	Neg		3.4	0.875	10.2	21.69230769	11.55625	9.2	4.02	3.592857143			73.97789201	75.28986665
1245	0	930	31	27	0	0	1	0	0	4.4	1.6	13.1	28	20.2	8.9	4.3	4.9		129.1	55.38493369	58.15978027	2+		4.5	1.5	13	27	15.7	9.1	3.1	3.8		187.2	59.6673551	62.87955853	2+		4.4	1.533333333	13.06666667	26.33333333	18.63333333	9	3.7	4.4		151.3666667	58.2398813	61.30629911
1246	0	1645	54	66	0	1	0	0	0	4.3	1.9	15.4	22	20.1	9	3.4	4.2			37.88470151	35.9365059	Neg		4.5	1.5		28	16.2	9	3.6	4.4			49.61470875	47.52082719			4.3	1.585714286	14.8	24.6	17.77142857	8.933333333	3.433333333	4.157142857			47.24902846	45.28673574
1247	0	331	11	55	0	1	0	0	0	3.6	2.3	10.4	24	13.3	8	3.7	4.9			31.53445978	30.83743631	1+		4.1	3.1	11.2	26	29.9	7.1	4.2	4.1		82.1	22.26380451	21.33761091	2+		3.630769231	2.139130435	10.675	23.04761905	18.86086957	7.783333333	2.730769231	4.472727273		67.125	36.49393767	35.87440498
1248	0	550	18	68	0	1	0	0	0	4.9	1.3	14.8		12.6						58.34760126	56.04443343	Trace																4.9	1.3	14.8		12.6						58.34760126	56.04443343
1249	0	626	20	42	0	1	0	0	0	3.5	1.6	10.8	26	15.6	7.4	3.2	5		121.4	50.63360838	52.3930306	1+		4.4	1.5	14.6	30	18	9	2	3.7			54.28871158	56.18862606	Neg		3.75	1.47826087	10.93809524	25.73913043	16.00869565	8.866666667	2.8875	4.133333333		87.05	55.82412443	58.03578616
1250	0	265	9	66	0	0	0	0	0	2.9	8.7	9	28	36.5	9	3.4	4.6			6.545462029	5.710447927			3	6	11.1		24.6	9.5	1.4				10.01920393	8.891877321			2.733333333	7.433333333	10.13333333	28	33.76666667	9.2	2.866666667	4.6			8.063930377	7.094612098
1251	0	615	21	82	1	0	0	0	0		1.9	11.1								36.25159143	32.108611			4.3	2	7.7	26	45.2	8.8	3.4	4.2		19.8	34.16804396	30.17792378	Neg		4.05	2.13	9.054545455	22.14285714	39.92222222	8.55	3.8	4.08		19.8	31.98763353	28.16835264
1252	0	1206	40	43	0	0	0	0	0	2.6	2.1	7.6	23	26.9	7.8	2.2	4.4			36.8194911	37.40930309																	2.733333333	1.833333333	7.3	22.66666667	27	7.65	1.9	4.1			43.73327712	44.81785513
1253	1	567	19	78	0	0	0	0	0	4.1	14.5	9	15	218.8	7.9	11.7	5.9			2.603772109	2.125809506	Trace																3.46	5.666666667	7.942857143	12	133.25	7.8	7.26	4.988888889			17.2024928	15.59249782
1254	0	2793	92	39	0	0	0	0	0	4.5	1.6	16.9		21.5	9.9	3.7				51.40109478	53.44792383	Trace																4.5	1.6	16.9		21.5	9.9	3.7				51.40109478	53.44792383
1255	0	788	25	57	1	1	0	0	0	3.1	1.5	10.1	27	33.6	9.1	6.1	6	3211.2		51.26973062	50.94232674	3+																2.65	1.3	9.8	27	24.55	8.366666667	5	4.1125	3211.2		61.388608	61.54739613
1256	0	238	8	58	0	0	0	0	0	4.1	6.1	10.8	14	75.5	8.5	4.5	5.6			10.12200231	9.273767024	Trace		3.5	7.5	6.2	20	128.7	8.5	3.9	3.9			7.947111163	7.180434065			3.975	7.2	9.7375	16.06666667	83.56666667	8.846153846	4.953846154	4.738888889			8.409214366	7.635296301
1257	1	782	26	48	1	0	0	0	0	3.3	1.2	10.4	19	18.7	8.5	3.6	4.1	692.5		50.96238217	53.41441869	2+		3.7	1.5	9.1	25	21.8	8.1	3.8	4.9			39.39268338	40.78442095	2+		3.306666667	1.6	9.565	21.81481481	31.86923077	8.483333333	3.341666667	4.81	692.5		37.41677407	38.66779084
1258	0	4745	156	43	0	1	0	0	0	4	2	14.4	25	20.3	9.2	2.8	4.6			38.95204226	39.68235886			3.8	2.2	13.7	25	18.6	8.7	2.7	4.4			34.73251862	35.12411136			3.9	2	13.75	24.75	20.15	8.775	2.55	4.45			39.05961264	39.74714263
1259	1	216	7	55	1	1	1	0	0	2.4	1.1	12.7	25	15.7	7.9	3.8	3.9			54.80952835	56.51393885	3+		1.9	1.3	7.1	31	11.9	6.9	3.2	3.6			45.03436583	45.8391632	2+		2.291666667	1.654761905	10.39818182	23.58333333	23.00952381	7.2	3.76	3.627083333			39.22818776	39.82263125
1260	1	4319	142	40	0	0	0	0	0	3.9	1.4		24	19.8	8.9	2.8	4.4			44.26565737	46.87794634	1+			1.4			23.5						44.0443265	46.56749636			3.9	1.433333333		24	21.73333333	8.9	2.8	4.4			43.06265247	45.52394206
1261	0	454	15	53	1	1	1	0	0	3.4	2.6	11.8	21	41.5	9	4.6	4.9	485.7		27.58072634	26.94106445	4+		3.2	10	9.9	16	86.3	6.9	7	6.1			5.805464998	5.247523695			2.97	5.725	9.935714286	17.23529412	54.35	7.566666667	5.116666667	5.2	485.7		13.02836212	12.33670709
1262	1	2629	86	65	0	0	0	0	0	4.2	1	14.5		7.6	9.5	3.9				59.14192254	59.0329017																	4.2	1	14.5		7.6	9.5	3.9				59.14192254	59.0329017
1263	0	3051	100	75	0	1	0	0	0	3.7	1.7	11.3	21	31.1	8.2	3.8	4.7			41.96985342	38.56004857	Neg		3.7	1.5	12.2		22.3	8.3	3.5				48.36135628	44.55552757			3.7	1.5	11.63333333	21	24.16666667	8.4	3.633333333	4.7			49.17658041	45.48272738
1264	0	425	14	38	1	0	0	0	0	4.7	1.8	17.6	23	24.1	9.8	3.1	4.4			45.10580138	46.7199767	2+																4.7	1.8	17.6	23	24.1	9.8	3.1	4.4			45.10580138	46.7199767
1265	1	1096	36	67	1	0	0	0	0	2.2	1	12.6	34	10.3	7.7	1.9	2.8			58.77919914	58.28683027	1+		4.5	2.4	10.7	24	23.5	9.3	4.1	4.5			21.40227261	20.22530349	1+		3.127272727	1.3	11.4	23.45454545	14.71538462	8.154545455	2.972727273	3.845454545			49.08120283	48.37849275
1266	1	4965	163	60	1	0	0	0	0	4.2	1	11	22	13.4	9.8	3.4	4	2.9		60.11074986	61.17785706	Neg																4.4	0.975	11.66666667	24.75	18.55	9.6	3.85	4.175	2.9		62.95919769	64.24956915
1267	0	804	27	74	0	0	1	0	0	4.1	4.7	10.8	19	66.2	9.1	4.6	5.5			13.01541371	11.37231713	2+		4.3	5.2	9.4	16	62.9	8.9	5.1	6.3			11.58219964	10.06392125			4.175	4.925	10.025	17	56.975	9.075	4.7875	5.85			12.36900259	10.78216978
1268	1	1082	35	73	0	1	0	0	0	4.8	1.6	10.1	29	22.2			4.8			33.58209987	31.64726505	Neg																4.8	1.6	10.1	29	22.2			4.8			33.58209987	31.64726505
1269	1	3801	125	65	0	0	0	0	0	3.9	1	12.4	26	9.9	9.7	4.2	5.3			59.14192254	59.0329017																	3.9	1	12.4	26	9.9	9.7	4.2	5.3			59.14192254	59.0329017
1270	0	609	20	65	0	0	0	0	0	4.9	2.1	15	18	33.7	9.4	4.3	5.6		115	33.85715539	32.04342199	Neg																4.44	2	14.86	21.66666667	26.16666667	9.38	3.9	5.116666667		115	36.28179381	34.38900514
1271	0	2036	67	50	0	0	0	0	0		1.7	16.6	16	35.2			3.5			45.57051935	46.01063423																		1.7	16.6	16	35.2			3.5			45.57051935	46.01063423
1272	1	3763	124	60	1	0	0	0	0	3.9	1.4	13.7	22	26.1	8.5	2.9	3.9			40.76809257	40.73103682	2+																3.875	1.333333333	11.24285714	23.71428571	23.96666667	8.8	3.08	3.942857143			44.08869441	44.24058894
1273	0	230	8	65	0	0	0	0	0	4.6	1.6	13	24	13.7	9.6	3.2	4.1		127.5	46.33797734	44.51649445	Neg																4.525	1.5	13	25	14.575	9.7	2.85	4.55		94.95	50.05942757	48.27263106
1274	0	3276	108	42	0	0	1	0	0	4.2	1.4	15.9	26	17	9.6	3.2	4.9			59.06926747	61.57235777	Neg																3.966666667	1.466666667	16	24.66666667	18.93333333	9.433333333	3.033333333	4.533333333			55.96887712	58.13526995
1275	0	199	7	47	0	0	0	0	0	4.1	5.9	10.2	20	55.8	7.9	3.2	7		52.2	10.97776318	10.43919752	1+		3.7	9.7	9.7	24	77.5	7.6	5	4.9			6.185039787	5.722952881			3.818181818	7.590909091	10.24545455	20.90909091	64.42727273	7.545454545	4.081818182	5.063636364		52.2	8.689765379	8.183804027
1276	1	268	8	63	0	0	0	0	0	4.4	1	13.1		17.3	9.6	3.2				59.51832739	59.87223206	1+																4.4	1	13.1		17.3	9.6	3.2				59.51832739	59.87223206
1277	0	1090	36	68	1	1	0	0	0	4.6	1.4	13.2	25	14.8	9.1	2.9	4.1			53.56509528	51.24142526	2+																4.466666667	1.325	13.25	25	14.125	9.133333333	3.033333333	3.94			57.75464599	55.46504127
1278	1	468	15	63	0	1	0	0	0		1		27	9.6			3.8			59.51832739	59.87223206			4.3	1.4	12.6	24	18.4	9.2	4.2	4.4		97.8	40.36630198	39.86177688	1+		4.333333333	1.183333333	12.5	25.6	13.13333333	9.166666667	4.1	3.8		72.9	50.21896996	50.14198594
1279	0	3542	117	70	0	0	0	0	0	4.3	1.5	16.1	21	12.6	9	2.4	4.2			49.17549375	46.53239398																	4.3	1.3875	13	20.71428571	15.175	9	2.4	4.35			54.09979488	51.43281817
1280	0	1237	41	57	1	0	0	0	0	3.9	4.3	12.6	21	37.6	9.3	4.1	5		279.9	15.20714723	14.25967891	2+		3.4	3	8.9	23	43.5	8.9	5.3	4.5			23.03946662	22.03603798			3.15	4.273076923	8.375	17.4	66.89230769	8.065	4.24	4.725925926		182.55	17.4164544	16.47808834
1281	0	3073	101	32	0	0	0	0	0	3.7	10.3	10.5	28	77.8	8.4	4.5	3.9			6.239551035	5.914593221			4.4	2	12.1	26	33.2	9.6	3	4.6			41.10228814	42.58201701	Neg		4.15	3.866666667	10.75	25.5	37.83333333	9.116666667	3.183333333	4.533333333			27.76023129	28.37935194
1282	0	806	27	48	1	0	0	0	0	3.1	1.8	10.6	27	41.1	8.8	4.8	5.3		82.1	43.0166417	43.54838559	3+																3.3	3.575	9.975	21.33333333	51.525	8.333333333	5.2	5.6		124.3	33.79841861	34.07456228
1283	0	321	11	53	0	0	0	0	1	4.3	2.5	11	28	34.4	8.9	3.5	4.7		60.8	28.85773046	28.24932389	1+																4.333333333	2.833333333	10.63333333	28	42.43333333	9.133333333	3.333333333	4.633333333		65.73333333	25.26656181	24.56314366
1284	0	585	19	44	0	0	0	0	0	4.7	2.2	13.1	24	24.7	10.3	3.6	5		192.2	34.73251862	35.12411136	Neg																4.616666667	1.716666667	14.48	25	19.26666667	9.733333333	3.1	4.56		84.45	47.02702574	48.23452298
1285	1	2121	70	61	1	1	0	0	0	3.4	1.3	11.6	24	20.7	8.7	4.1	4.3			44.25927183	44.20932629	1+		3.8	1.2	10.9	22	25	9.3	3.4	5.4	16		48.38226308	48.40214131	1+		3.283333333	1.25	10.19090909	19.44117647	25.28333333	8.52	3.66	4.105882353	28.53333333		48.33591564	48.47407479
1286	1	858	29	48	0	0	0	0	0	4.4	1.2	14.2		21.5						50.96238217	53.41441869	1+																4.233333333	1.333333333	13.76666667	25	22.8	9.55	4.35	5		65	45.60698482	47.56216261
1287	1	377	13	75	0	1	0	0	0	4.2	1.5	11.7	27	27.2	8.9	4.2	3.5		91.7	35.98074075	33.70141227	1+		4.1	1.4	12.1	23	37.5	8.7	3.9	3.9		23.7	38.85795465	36.38473716	1+		4	1.566666667	11.2	25.25	32.33333333	8.65	4.283333333	4		72.56666667	34.85698655	32.52533651
1288	1	213	7	49	0	0	0	0	0	3.4	4.6	8.8	17	58.6	8.4	5.4	5.8			10.76426814	10.44870428	2+		3.7	9.8	9.8	15	93.4	8.1	6.8	4.9			4.497095951	4.187398862	2+		3.425	7.9125	8.575	16.375	67.0125	8.0375	6.0875	5.4			6.223486884	5.899277552
1289	0	782	26	45	0	0	0	0	0	2.9	12.4	6.6	11	90.7	6.7	5.9	5.1			4.700046766	4.312002635	3+		4.2	15.1	12.1	27	56.1	10.7	5.6	4.2			3.744306629	3.398151253			3.645454545	12.63529412	9.342857143	18.78571429	79.92	8.526666667	5.106666667	4.486666667			4.818210634	4.433181912
1290	0	3644	120	65	0	0	0	0	0	4	1.6	11.9	21	20.9	8.7	3.3	4.1			46.33797734	44.51649445	Trace																4	1.6	11.9	21	20.9	8.7	3.3	4.1			46.33797734	44.51649445
1291	0	1045	35	56	1	1	1	0	0	2.4	1.5		26	21.1	7.6	4.1	4.2			51.45427482	51.32249336																	2.35	1.6		25	23.6	7.7	3.85	4.25			47.99418944	47.71890158
1292	0	231	7	42	0	0	0	0	0	4.4	5	12.1	21	41	9.1	2.6	4.6			13.59508581	13.2129516	4+		3.8	7	10.5	24	59.1	8.9	4.5	4.2			9.2204093	8.796928233			3.944444444	6.377777778	11.48888889	23.77777778	51.71111111	8.611111111	4.511111111	4.544444444			10.56627718	10.15415455
1293	0	1797	59	44	0	0	0	0	0	3.8	1.6	15.7	23	26.8	8.7	1.5	4.6			50.15769739	51.61944222																	3.8	1.6	15.7	23	26.8	8.7	1.5	4.6			50.15769739	51.61944222
1294	0	2351	77	47	1	0	0	0	0	4.4	1.4	15.1		30.6	9.4	3.4				57.73581835	59.4235238	1+																4.4	1.4	15.1		30.6	9.4	3.4				57.73581835	59.4235238
1295	0	550	18	61	0	0	0	0	0	3.8	1.9	12.8	24	30.3	9.1	3.2	5.9		120.9	38.49544392	37.19342662	3+																3.8	1.9	12.8	24	30.3	9.1	3.2	5.9		120.9	38.49544392	37.19342662
1296	0	647	21	67	1	1	1	0	0	2.9	1.3	16	23	11	8.6	3.2	3.9			58.52334361	56.49640467	3+																3.175	1.36	15.56666667	26.4	13.58	8.475	3.2	3.84			55.78223447	53.73294075
1297	1	1133	37	44	1	0	0	0	0	4.1	1.3	10.7		13.5	9	4.4	4.1			47.29392166	49.84584561	1+									5.1							3.9	1.25	10.6		13.9	9	4.4	4.666666667			49.58223256	52.37823325
1298	0	1300	42	48	0	0	0	0	0	4	1.7	12.3	23	28	9.1	5	4.9			45.94972513	46.66419437	2+																4	1.7	12.3	23	28	9.1	5	4.9			45.94972513	46.66419437
1299	1	3027	100	46	0	0	0	0	0	3.6	6.1	6.9	25	62	8.7	5.9	5.2			7.872385995	7.585168218																	3.6	6.1	6.9	25	62	8.7	5.9	5.2			7.872385995	7.585168218
1300	1	905	30	48	0	0	1	0	0	4	1.1		27	16.2	9.3	3.3	4.6		139.2	56.34530312	59.3396358	Trace																4.05	1.1		25	15.65	9.15	3.35	4.55		119.6	56.34530312	59.3396358
1301	1	371	13	55	0	0	1	0	0	3.8	1.2		25	22.8	9.4	4.4	4.4		212.5	49.57332689	50.87087494	3+		4	1.2	13.3	26	20.9	9.4	3.2	4.4		226.7	49.57332689	50.87087494	3+		3.775	1.116666667	12.5	25.08333333	21.175	9.291666667	3.783333333	4.366666667		224.21	54.55674605	56.24743211
1302	0	552	19	63	1	1	0	0	0	4.2	1.7	10.2	24	28.6	9.2	3.2	4		111.2	43.48192448	41.95856133	Neg																4.3	1.55	10.4	24	24.55	9	2.7	4		111.2	48.94197435	47.50911535
1303	0	384	13	58	1	0	1	0	0	2.3	2.6	10.8		39	8.1	4.5	6	306.9		27.08057104	26.00262389	3+		2.3	4	8.7	23	41.9	7.8	4.6	4.1			16.41544861	15.35356516			2.3375	3.1375	10.28571429	25.83333333	43.9375	7.8	4.157142857	4.65	2731		22.66449611	21.5898152
1304	0	3269	107	51	0	0	0	0	0	4.1	1.4	13.3	25	19.2	9.6	4	4.3			56.78641413	57.7705746	Neg																4.25	1.475	13.63333333	24.66666667	23.4	9.775	4.5	4.466666667			53.67252603	54.46161675
1305	0	3024	99	45	0	1	0	0	0	3.9	1.6	14.3	26	17.9	9.4	3.1	4.6			49.92939963	51.26781115	1+		4	1.5	14.4	26	22	9.7	3	4.5			53.7899934	55.42829283			3.95	1.55	14.08	25.6	18.76666667	9.483333333	3.333333333	4.4			51.95922134	53.45825597
1306	1	4333	143	32	0	0	1	0	0	4.4	1.3		26	12.4	8.9	3.1	4.1	150.1		50.45227745	54.25998725	1+					23				5.2	27.6				Trace		4.4	1.3		24.5	12.4	8.9	3.1	4.65	88.85		50.45227745	54.25998725
1307	0	1317	43	60	0	1	0	0	0	3.5	1.3	14.3	32	21.6	7.7	3.9	3.9			59.84909833	59.29862634	3+		3.1	1.7	12	23	30.2	7.9	3	4.2			43.76762013	42.54676546			3.3	1.525	12.76666667	28	23.45	7.8	3.45	4.033333333			50.2811741	49.28136293
1308	0	432	14	41	1	1	1	0	0	2.6	2.4	11.9	21	38.9	8.1	3.3	4.2	118.9		31.86794422	32.30607364	2+		3	4.5	10.7	23	49.6	8.2	3.4	5.7			15.35274715	15.00792498			2.825	3.4	11.4	21.75	46.22	8.3	3.6	5.02	118.9		22.45006528	22.40400299
1309	1	3821	125	61	1	1	0	0	0	4.4	1	13.4	28	18.2	9.3	4	4.1	14		59.90938936	60.71156241	1+		4.1	1	13.7	24	14.1	8.9	3.5	4.2	25.5		59.71196134	60.3385267	2+		4.25	1	13.4	26	16.15	9.1	3.75	4.15	19.75		59.81067535	60.52504456
1310	0	430	15	59	0	0	0	0	0	4.4	1.6	14.2	28	17.2	9.3	3.2	4.5			47.25802045	46.48562849	Trace														Neg		4.466666667	1.55	14.3	26.33333333	18.95	9.033333333	2.733333333	4.233333333		63	48.9580958	48.09383658
1311	0	526	17	80	0	1	0	0	0	4.3	1.3	12.9	23	16	9	2.3	4			56.45404282	51.52472106	Neg																3.833333333	1.233333333	11.96666667	24	13.66666667	8.566666667	2.466666667	4.1			59.99210986	54.74941931
1312	1	427	14	65	1	0	1	0	0	4	6.7	10.1	22	81.6	9.2	5.2	4.4			6.585748108	5.920654173	Trace		4.4	1.7	9.8	22	41.6	9	3.9	4.8			31.96033886	30.88362856			3.966666667	1.862068966	8.846666667	21.5862069	37.35172414	8.963636364	3.963636364	4.996551724			31.77285297	30.8133028
1313	0	395	13	75	1	1	0	0	0	3.8	5.7	10	19	31.7	8	3.5	4.2		140.6	10.38953055	8.930949172	4+																3.783333333	6.323076923	9.2	16.3	47.55384615	7.983333333	5.216666667	4.653846154		103.55	9.344109186	7.994600719
1314	0	501	16	37	0	0	0	0	0	3.4	1.5	11.5	24	18.3	8.3	3.6	5			55.97043488	58.62169242			3.6	2.4	10.2	23	36	8	4	5.1			32.36332251	32.99526988			3.4375	2.025	10.5	22.625	24.0875	8.225	3.65	4.85			41.02212678	42.36278653
1315	1	726	23	72	1	0	0	0	0	4.5	1.2	13.3	25	18	9.4	4.5	4.7			46.9356887	45.11049646	1+																3.5	1.257142857	10.375	22.14285714	19.61428571	8.385714286	4.214285714	4.442857143			45.64035837	43.76624165
1316	1	1750	58	80	0	1	0	0	0	4.3	1.3	13.3	20	14.8	8.9	3.1	4.1			41.88889977	38.7086267	2+																4.3	1.3	13.3	20	14.8	8.9	3.1	4.1			41.88889977	38.7086267
1317	1	1370	45	46	0	0	0	0	0	3.5	2	12.4	26	29.3	8.4	3.4	3.8			28.50942083	29.2067829	3+																3.3375	2.28	11.92	24.4	32.14	8.4875	4.1	4.04		95.3	24.73531567	25.15429203
1318	1	3174	104	53	1	1	0	0	0	4.1	1.5	13.3	25	18.8	10	3.2	4.2			38.60819828	39.356395	3+																4.075	1.65	12.675	25.25	19.825	9.5	3.55	4.4			34.78596319	35.28976206
1319	0	663	22	67	1	0	0	0	0	2.5	1.3	8.4	19	28	7.6	1.7	4.2		51.6	58.52334361	56.49640467	1+		4.1	2.1	10.7		33.1	9.2	3.2			122.3	33.54845842	31.38534224	1+		3.4	1.538888889	9.203846154	20.3125	29.8	8.5	2.98	4.01875		110.5	49.87024074	47.79781394
1320	0	1277	42	61	0	0	0	0	0	4.2	3	11.9		42.3						22.7244332	21.41113541																	4.2	3	11.9		42.3						22.7244332	21.41113541
1321	1	244	8	45	1	0	1	0	0	2.8	2.8	7.9	18	27	7.6	5	4.9	1022.2	75.6	19.4220175	19.57960335	4+																2.925	3.1	9.69	18.58333333	35.56666667	7.8125	4.3125	4.833333333	1022.2	75.6	17.47522347	17.53400537
1322	0	1076	35	56	1	1	0	0	0	3.2	1.5	13.4	19	15.1	7.2	3.6	4.2			51.45427482	51.32249336	Neg		4.7	2.2	14.5	26	24.4	9.2	3.8	5.3		114.9	32.95448848	32.06151854	Trace		4.190909091	1.878571429	13.00909091	23.35714286	20.22857143	8.763636364	3.536363636	4.8		94.23333333	40.95394372	40.42159907
1323	1	1162	38	80	1	0	0	0	0	3.9	2.1	11.1	28	23.6	9.9	3.9	4.9			24.08510345	21.67714833			3.5	3.1	10.6	25	33.8	9.4	3.9	4.9			15.32720605	13.44158753			3.733333333	2.466666667	10.66666667	25.33333333	26.96666667	9.633333333	4.066666667	4.7	66.5	82.1	20.72700985	18.48885108
1324	1	1532	51	77	1	0	0	0	0	4.2	1.1	13.3	27	11.1	9.4	2.7	4.3	1.76	124	51.1908185	48.36928296	1+		4.2	1.3		23	40.7	10.2	3.9	3.8			42.21517595	39.52354516			3.615384615	1.2125	12.09	22.83333333	23.0875	8.75	2.7125	4.157142857	1.76	124	47.20550083	44.47103758
1325	0	1460	48	79	0	0	0	0	0	4.2	1.2	14.5	28	11.3	9.1	3	4.3			62.07539428	57.1584012	Neg																4.2	1.2	14.5	28	11.3	9.1	3	4.3			62.07539428	57.1584012
1326	0	525	17	45	0	0	0	0	0	4.6	1.2	13.6	30	9.2	9.7	3.5	4.4		144.3	69.58820689	72.59316111	Neg																4.6	1.3	13.6	30	11.5	9.65	3.5	4.4		144.3	63.91797152	66.42157976
1327	0	392	12	57	1	1	0	0	0	4	1.6	14.3	29	17.9	9.1	2.8	4.1		232.5	47.59002013	47.11856443	1+																4	1.6	14.3	29	17.9	9.1	2.8	4.1		232.5	47.59002013	47.11856443
1328	1	3229	106	73	1	0	0	0	0	3.2	1.4	12.2	24	15.6	8.4	2.2	3.3			39.17694399	37.19190709	Trace																3.2	1.266666667	12.23333333	25	11.7	8.4	2.2	3.466666667			44.53331687	42.55068383
1329	0	775	25	77	0	0	0	0	0	4.2	2.7	11.3	21	60.9	9.2	3.4	5.5			24.47718911	21.74215064																	4.2	2.7	11.3	21	60.9	9.2	3.4	5.5			24.47718911	21.74215064
1330	0	1693	56	60	1	1	0	0	0	3.5	1.3	12.3	28	12.1	8.6	3.5	3.2	143		59.84909833	59.29862634	2+		4.2	1.3	12	25	29.7	9.1	2.9	4.5	226	126.4	59.64861432	58.8466551	3+		4.04	1.314285714	12.17142857	25.42857143	23	9.02	3.3	3.942857143	160.422	126.4	59.21759271	58.57827395
1331	1	1562	51	59	0	0	0	0	0	4	1.4	10.8		21.3						40.90742454	41.04148679																	4	1.4	10.8		21.3						40.90742454	41.04148679
1332	0	1124	37	73	1	0	0	0	0	4.6	1.3	13		19.9	9.3	3.4				57.51323217	54.14615424			4.7	1.7	13.4		20.9	9	2.6				42.20076739	39.1482527			4.65	1.5	13.2		20.4	9.15	3				49.85699978	46.64720347
1333	0	781	26	22	0	0	1	0	0	3.7	1.9	14.3	30	33.9	9.3	3	4			47.34994561	48.96277513			3.2	2.5	14.8	26	21.6	8.8	3.5	4.2			34.18687653	34.89140004			3.444444444	2.155555556	14.17777778	26	25.83333333	8.9	2.911111111	4.222222222			41.45550636	42.70958027
1334	0	367	12	61	0	0	0	0	0	4.3	2.6	10.1	24	38.4	8.7	2.9	5.5		40.7	26.80474896	25.45520022	Neg		4.8	1.9	12.1	25	24.7	9.1	3.8	4.6			38.49544392	37.19342662			4.371428571	2.214285714	10.67142857	24.28571429	31.05714286	8.842857143	3.414285714	4.885714286		40.7	32.59345943	31.25068251
1335	0	4288	140	68	0	1	0	0	0	4.1	1.3	11.9	25	20.5	8.3	2.8	4			58.34760126	56.04443343	Neg																4.1	1.3	11.56666667	25	20.5	8.3	2.8	4			58.34760126	56.04443343
1336	1	1342	44	79	0	0	0	0	0	3.7	1.4	11.9	22	19.3	8.1	1.6	3.8		84.2	38.55376508	35.63965721	Trace		3.8	1.5	11.6	27	23.5	8.9	3.7	4.7		67	35.51242007	32.55899151	2+		3.8	1.344444444	11.32	24	18.68888889	8.716666667	2.833333333	4.1		70.1	41.37157191	38.3418282
1337	0	1512	50	65	0	1	0	0	0		1.8			19						40.44893226	38.60802252			4.4	1.7	12.9	30	14	9	3.1	3.5			43.07323297	41.10893314	Trace		4.4	1.75	12.9	30	16.5	9	3.1	3.5			41.76108261	39.85847783
1338	0	3053	101	56	0	0	0	0	0	4	3.6	15.8	18	51.2	8.8	5.4	5.1			18.73517219	17.80870566	3+																3.3	3.646153846	11.82222222	20.5	44.01538462	9.066666667	4.3	4.166666667			19.15776838	18.24773623
1339	1	4034	133	64	1	1	0	0	0	4.4	1.1	13.1	24	17.7	9.4	5.1	4.7	2.8		53.14900715	53.02337204	Neg																4	1.033333333	11.73333333	27.33333333	20.1	9.2	5.05	4.666666667	2.1		57.26857311	57.34058824
1340	0	2508	83	43	0	1	0	0	0	4.3	2	13.5	30	23.5	8.7	4.4	5			38.95204226	39.68235886	Trace																4.3	2	13.5	30	23.5	8.7	4.4	5			38.95204226	39.68235886
1341	1	2178	72	62	0	0	0	0	0	4.2	1.1	13		12.8	9.4	3.6				53.49265797	53.77135064	Neg																4.2	0.95	13		11.65	9.4	3.6				65.37106248	66.3976661
1342	1	801	26	63	0	0	0	0	0	4.1	2.2	11.1	24	41.8	9.1	4.9	5.1		82.2	23.96044857	23.08003314	Neg																4.266666667	2.233333333	11.1	24.66666667	42.56666667	9.233333333	4.566666667	4.733333333		67.7	24.36059206	23.50507102
1343	0	1392	46	75	0	1	0	0	0	4.3	1.3	12	26	30.5	8.6	2.1	4.1			57.19853153	53.33260601	Neg																4.3	1.3	12	26	30.5	8.6	2.1	4.1			57.19853153	53.33260601
1344	1	428	15	42	0	1	0	0	0	4.1	3.2	10		37.8	8.4	5.3				16.88317681	17.02630348			3.9	4.7	9	20	67.1	8.3	5.6	6			10.78255855	10.61129893			4	3.733333333	9.6	20	48.63333333	8.4	5.166666667	6			14.65330071	14.68070512
1345	0	212	7	25	0	1	0	0	0	3.7	3.4	11.6	27	28.1	8.3	3.8	4.4			23.57243529	23.71932123			3.8	7	9.4	26	64.9	8.8	3.8	4.4			10.24443436	9.906876225			3.78	4.6	10.72	26.6	40.5	8.48	3.8	4.38			18.44265355	18.38495387
1346	0	375	12	40	0	1	1	0	0	3.5	3.2	11.7	13	33.1	8.7	4.3	5.1			22.98008819	22.9677755	3+		3.9	5.5	9.8	20	60	8.8	5	5.4			12.23881239	11.85389506			3.64	3.591666667	10.56153846	23.4	44.25	8.611111111	4.588888889	5			20.90105106	20.80561735
1347	1	630	21	67	0	0	0	0	0	3.7	1.5	9.4	23	19.5	8.1	3.2	4.2		23.3	36.8141139	35.70064859	Neg		4	1.5	9.8	26	19.2	8.1	2.1	4		76.4	36.70356315	35.4150434	Trace		3.975	1.475	9.9	25.33333333	19.775	8.45	2.95	4.366666667		65.575	37.51927291	36.32803439
1348	0	762	25	88	0	0	0	0	0		1.1	13.8								67.14532853	59.62704889																		1.1	13.8								67.14532853	59.62704889
1349	1	397	13	71	0	1	0	0	0	3.6	1.1	13.6	23	18.9	7.9	2	3.4			52.04083378	50.4470013	1+																3.6	0.966666667	11.48	24	18.96666667	7.9	2	3.766666667			61.08145708	59.68124263
1350	0	2479	81	79	0	1	0	0	0	4.2	1.2	13.2	20	17	9	2.6	3.8			62.07539428	57.1584012	Neg																4.2	1.25	13.1	20	18.4	9	2.6	4			59.33688815	54.52234963
1351	0	665	22	69	0	0	0	0	0	4	1.4	10.9	26	16.5	8.5	3.4	3.9			53.4065871	50.91083542			3.9	1.3	12.3	25	13.9	9.3	2.6	3.4			58.17494083	55.68285644			3.833333333	1.3	11.3	25.33333333	13.66666667	8.833333333	2.833333333	3.633333333			58.46201475	55.97813837
1352	0	3194	105	34	0	0	1	0	0	4	1.9	12.7	19	17.9	8.6	2.9	3.9			43.34520573	45.02061471	3+		4.2	2		24	15.5	8.6	2.8	4.1			40.61425734	41.99134591			4.2625	1.790909091	12.42	23.3	20.63636364	8.7625	3.6	4.35			46.83710704	48.82493281
1353	0	539	18	63	0	0	0	0	0	4.1	1.5	16.8	26	14.8	9.2	2.5	4.7			50.23859668	48.81339368	2+																4	1.55	16.8	25.5	21.15	9.4	2.8	4.4			48.43574451	46.98141204
1354	0	2888	95	56	1	1	0	0	0	4.3	1.4	13.9		21	9.5	2.7				55.71844936	55.78703556																	4.3	1.4	13.9		21	9.5	2.7				55.71844936	55.78703556
1355	0	905	30	27	0	0	0	0	0		3			39.2						26.81317065	27.19970659																		3			39.2						26.81317065	27.19970659
1356	0	1771	58	50	0	0	0	0	0	4.1	1.5	13.2	28	18.3	8.5	3.3	4			52.65173907	53.52745974	1+		4	1.4	13.4	26	20.5	9.2	3	4.3		80.1	56.78641413	57.7705746	Trace		4.133333333	1.433333333	13.3	25.66666667	21.5	9.166666667	3.166666667	4.133333333		80.1	55.40818911	56.35620298
1357	1	1591	53	62	1	0	0	0	0	4.1	1	10.3	27	14.2	8.1	3.3	4.7			59.71196134	60.3385267	Neg																4.1	1	10.65	26	12.85	8.1	3.3	4.025			60.73951261	61.45291087
1358	0	2239	73	60	1	1	0	0	0	4.5	1.5	15.4		15.3	9.4	2.9	4.1			50.7386523	49.87786021			4.7	1.4	15.9	27	17.9	9.9	2.7	3.9	0.6		54.94352099	54.21673382	Neg		4.4	1.48	15.68333333	26	18.33	9.8	3.325	3.933333333	0.7		51.81867926	50.99844007
1359	1	4960	163	54	1	0	0	0	0	2.9	1.1	9.5	23	23.4	7.8	2	3.4	64.7		55.0140677	56.84637379	1+																3.625	1.066666667	10.34	25.33333333	20.9	8.766666667	3.1	3.85	64.7		59.94289707	62.27995105
1360	0	2107	69	73	0	1	1	0	0	3	1.3	11.2	24	24.2	8.7	3	4.6			57.51323217	54.14615424	3+		3.5	1.6	11.3	20	29.1	8.9	3.5	5.7			45.25889471	42.12540312	3+		3.1	1.35	11.15	23	24.7	8.65	3.15	4.9			55.84103333	52.51639755
1361	1	791	26	79	0	0	0	0	0	3.8	1.5	11.1	19	23.4	8.3	4.2	4.9			35.60321665	32.78747566																	3.9	1.866666667	10.575	20.66666667	29.23333333	8.7	4.6	5.3			28.27073044	25.71947287
1362	1	1318	44	53	1	1	0	0	0	3	1.1	11.1	21	40.2	8.8	6.2	4.3		21.8	55.2232153	57.26191746	1+	1	3.1	1.5	12.2	20	20.5	8.8	5.1	3.9			38.46197695	39.07078981	Trace		2.808333333	1.041463415	10.725	22.44444444	24.27560976	8.708333333	4.7	3.664		24.75	70.13381905	68.54123739
1363	0	325	11	71	0	0	0	0	0	2.3	1.4	9.2	27	30.2	7.2	4	4.2		141.9	53.0977045	50.16700827	3+		3.2	1.5	10.2	24	35.1	8.3	3.8	4.4		202.4	48.89507701	45.84809407	2+		2.757142857	1.4	10.075	26.28571429	29.55714286	7.957142857	3.871428571	4.414285714		172.9571429	53.3307693	50.30679328
1364	0	1006	33	69	1	0	0	0	0	2.2	1.3	11.9	25	14	7.5	3.1	4.1		39.7	58.17494083	55.68285644	3+																2.509090909	1.327272727	10.68	21.90909091	13.38181818	7.666666667	2.933333333	3.481818182		39.7	56.87448072	54.38139616
1365	0	1735	57	48	0	0	0	0	0	3.1	1.6	12.9	20	12.1	7	2.7	3.7			49.279525	50.21291791	Neg																3.714285714	1.4125	13.97142857	23.6	14.325	7.928571429	2.9	4.1			58.52203064	60.17130946
1366	1	613	21	59	0	0	0	0	0	3.4	3.6	11.3	21	53.9	8.5	2.3	3.7			13.75500667	13.10153427	2+																3.12	3.926666667	12.26666667	19.5	49.36666667	7.945454545	3.609090909	3.529411765			18.06568966	17.61350478
1367	0	396	13	68	0	0	0	0	0	3.3	3.4	11.9		37.1						19.23919802	17.5279847	2+																3.3	3.4	11.9		37.1						19.23919802	17.5279847
1368	1	2066	68	74	1	0	0	0	0	4.7	1.3	11.3	24	14.6			4.7	1.2		42.55711529	40.40637349	Neg																4.7	1.3	11.3	24	14.6			4.7	1.2		42.55711529	40.40637349
1369	1	1036	34	67	0	0	0	0	0	4.7	1	13	26	12.7	9.3	3.6	3.9			58.77919914	58.28683027	Neg		4.8	1	13.4	28	12.7	9.2	2.9	4.2			58.60268846	57.82053563	Trace		4.75	1	13.2	27	12.7	9.25	3.25	4.05			58.6909438	58.05368295
1370	0	482	16	82	0	0	0	0	0	2.4	4.2	10.2	19	69.8	7.8	5.4	4.3		35.8	14.51373038	12.30626407	Trace																2.866666667	3.680952381	9.66875	14.93548387	55.15238095	8.35	3.5875	5.254545455		35.2	17.38023412	14.87263377
1371	0	225	8	48	1	1	0	0	0	3.9	9	12.8	26	36.2	8.9	7.7	4.7			6.714676857	6.221818307	3+		4.1	12.3	11.4	23	70.7	9.3		5.1			4.682421168	4.264825229			3.966666667	10.6	11.6	24.33333333	50.46666667	8.733333333	7.7	4.633333333			5.672504936	5.216851144
1372	1	309	11	60	1	0	1	0	0	3.9	3.8	7.8	22	51.3	8	6	4.9		38.5	12.87899205	12.17968039	2+		3.5	5.2	7.4	17	62.6	7.6	5	6.1			8.937725956	8.272244594	2+		3.514285714	4.128571429	7.171428571	17.71428571	59.78571429	7.671428571	5.071428571	5.885714286		38.5	11.96703027	11.2793028
1373	1	2947	97	71	0	0	0	0	0	3.8	1.1	11.3		22.3	8.8	4.4				52.04083378	50.4470013	1+																3.666666667	1.266666667	11.3		19.9	8.733333333	3.9				44.70736859	42.94564028
1374	1	4101	135	52	1	1	0	0	0	3.8	1.6	10.3	29	25	9	3.9	3.4	5		35.97606927	36.66644732	Neg																3.2	1.442857143	10.01428571	25.83333333	22.35714286	8.6	3.55	3.8	14.25		43.07819322	44.35152982
1375	1	1194	39	52	0	0	0	0	0		1.4	13		34.8			4.5			41.96975341	43.09045663	Neg																	1.4	13		34.8			4.5			41.96975341	43.09045663
1376	1	1302	42	51	0	1	0	0	0	3.9	1.4	12.1	29	22.4	9.5	3.6	4.4			42.13551928	43.40090661	2+		3.7	1.3	12.3		13.9	8.8	3.9				45.89754699	47.46900011			3.65	1.383333333	12.2	29	19.3	8.8	3.633333333	4.4			42.85208473	44.17805424
1377	0	409	14	48	1	0	1	0	0	4.4	2.2	12.8	24	24.3	8.8	3.1	4.6			34.12441378	34.1670511			4.1	2.5	12.4	25	26.5	9.1	2.3	5			29.44409451	29.27433564	Trace		4.242857143	2.3625	12.41428571	24.66666667	26.425	8.828571429	2.785714286	4.75			31.4994373	31.42055137
1378	1	728	24	40	1	0	0	0	0	3.6	2	12.2	20	23.6	9.5	3.7	4.8	2000		29.32986448	30.45734957	2+			2.6		22	42.1			5.1			21.66802997	22.17862383			3.6	2.2375	11.2	22.5	32.9875	9.4	3.95	4.825	2000		25.93366919	26.77754295
1379	0	1118	37	68	1	0	0	0	0	3.3	1.5	12.7	27	15.2	8.4	3.3	3.8		25.3	49.46571854	47.14066057	4+																3.3	1.5	12.5	28	15.75	8.4	3.3	3.75		25.3	49.46571854	47.14066057
1380	0	3951	130	38	0	1	0	0	0	4.1	2.3	12	31	23.6	9.3	3.1	3.3			33.99248788	34.73746502	2+		4.7	1.8	13.4	27	18.3	10	3.2	4.5			45.10580138	46.7199767			4.383333333	2.014285714	12.45	28.5	21.95714286	9.616666667	3.183333333	4.583333333			39.96679751	41.16857365
1381	0	1871	61	65	1	0	0	0	0	4.3	1.8	12.5	21	28.5	9.7	3.6	4.7			40.44893226	38.60802252	2+																4.3	1.8	12.5	21	28.5	9.7	3.6	4.7			40.44893226	38.60802252
1382	1	427	14	49	0	0	1	0	0	4.1	1.8	11.6	31	20.1	9.1	3.7	4.7		130.4	31.78502624	32.48719368	3+		3.5	2.2	9.3	23	18.7	8.5	3.6	4.7			25.21455289	25.48869703	3+		3.742857143	1.942857143	9.957142857	26	18.3	8.785714286	3.671428571	4.728571429		121.9	29.52915139	30.08772446
1383	1	1008	33	68	0	0	0	0	0	4.3	1		29	18.1	9.4	4.1	4.7		156.9	58.60268846	57.82053563	Neg																4.45	1		30	20.85	9.55	4.15	4.65		154.25	58.60268846	57.82053563
1384	1	755	25	64	0	0	1	0	0	2.5	1.3	10.1	24	32.3	7.3	3.3	4	1861		43.83002176	43.32649796	3+																2.7	1.375	10.97142857	22.71428571	26.725	8.066666667	4.083333333	4.5	1861		41.47320476	40.89810603
1385	1	1271	42	47	0	0	0	0	0	3.6	1.1	10.4	21	10.7	7.9	3	3.6			56.58662938	59.75517946	Neg		4.2	1.2	11.7		19.7	8.7	3				50.96238217	53.41441869	Neg		3.885714286	1.2	10.88888889	24.25	14.14285714	8.583333333	3.116666667	3.85			52.25918301	54.95769726
1386	0	1667	55	79	0	0	0	0	0	4	1.4	13.8		18.9	9	3.1				51.95925213	47.43964209	1+																4	1.4	13.8		18.9	9	3.1				51.95925213	47.43964209
1387	1	1522	50	60	0	0	0	0	0	4.3	1.3	13.4	25	15.9	9	2.2	4.6		131.6	44.40803096	44.54887564	1+																4.2	1.2	12.45	25	17.2	9.125	3.05	4.4		82.425	49.1289708	49.53410244
1388	1	1030	34	38	0	0	0	0	0	4.4	11.3	10	21	81.1	9.3	6.2	6.4			4.017614434	3.808442057	1+																4.4	11.3	10	21	81.1	9.3	6.2	6.4			4.017614434	3.808442057
1389	0	361	12	63	1	1	0	0	0	2.2	6.1	8.8	25	37.7	7.7	3.5	3.3			9.953508303	8.953020195	3+		2.3	7.1	10.9		30.2	9.3	3.9				8.354003988	7.45181374	3+		2.458333333	7.046153846	10.03571429	25	37.18461538	8.507692308	3.938461538	3.675			8.524745489	7.613725026
1390	1	531	18	70	0	0	0	0	0	4.2	1.2	13.6	28	9.2	9.4	3.4	5		125.5	47.20486821	45.78378745	Trace																3.95	1.2	13.16666667	27	7	8.9	3.2	4.1		86.15	47.47855833	46.06905791
1391	1	3101	102	62	0	0	0	0	0	4.1	1.3	12.2	26	15	8.8	3.7	4.3			44.11341788	43.9376868	2+		4.2	1.1	11.8	21	20.6	9.3	3.4	4.2			53.49265797	53.77135064	Trace		4.093333333	1.133333333	12.11176471	23.45454545	19.21333333	9.286666667	3.8	4.390909091	120.7		51.91922355	52.12179564
1392	0	924	30	82	0	0	0	0	0	4.4	1.6	13.6	27	29.3	9.3	3.4	5.5		137.3	44.20325719	39.52333315	Neg																4.4	1.7	13.5	27	29.3	9.3	3.4	5.5		137.3	41.39438432	36.90045698
1393	1	1021	34	52	1	0	0	0	0	3.7	3.4	9.8	20	39.5	9	2	4	4.1	75.4	15.07445086	14.73980984	1+		4.1	2.7	9.7	20	31.5	9.2	3.1	4.3			19.59273498	19.33707813	1+		4.133333333	2.211111111	10.36	22.44444444	29.67777778	9.116666667	2.916666667	4.333333333	4.1	62.43333333	26.57758459	26.73968095
1394	0	249	8	75	1	1	0	0	0	3.9	1.4	15.7	15	35.9	9.1	3.3	4.1		347.4	52.51020993	48.76200145	1+																3.9	1.4	15.1	16.5	34.5	9.1	3.3	3.8		347.4	52.51020993	48.76200145
1395	0	837	27	75	0	0	0	0	0	3.9	1.4	12.2	19	23.1	9	3.1	4.7			52.51020993	48.76200145	Neg																3.155555556	1.422222222	10.31666667	16.9	15.84444444	9	3.1	4.481818182			52.12852515	48.40501531
1396	0	304	10	40	0	0	0	0	1	4.5	2	14	24	20.3	9.5	3.5	3.4		83	39.52811924	40.54151683	2+																4.5	2	14	24	20.3	9.5	3.5	3.4		83	39.52811924	40.54151683
1397	0	2988	98	30	0	0	0	0	0	4.7	1.5	14.5	27	17.7	10.4	2.8	4.6			58.40472946	61.58699203	2+																4.7	1.5	14.5	27	17.7	10.4	2.8	4.6			58.40472946	61.58699203
1398	0	391	13	62	0	1	0	0	0	4.5	2	14	25	35.7	9	2.4	4.3		58.9	36.16336346	34.74220051	Trace		4.2	2.2		26	35.4	9.3	3.9	4.4			32.39676589	30.96089925	Neg		4.32	1.871428571	13.25	25.42857143	31.74285714	9.08	3.36	4.185714286		54.3	39.5062984	38.1258866
1399	0	396	13	57	1	1	0	0	0	3.2	1.6	10.7		19.3	8.4	4.1	3.4	441.9		47.59002013	47.11856443				1.6			18.8						47.42229868	46.76693335			3.5	1.625	10.7		23.125	8.8	4.2	3.75	441.9		46.74417961	46.19814798
1400	0	609	20	71	0	1	0	0	0	4.2	1.5	13.7	25	21.8	9.2	3.1	3.9			49.03409752	46.15222736	Trace																4.25	1.533333333	13.7	24	24.36666667	9.05	2.95	4.2			48.19040748	45.33011215
1401	1	1225	40	51	1	0	0	0	0	2.9	1.1	9.7	24	20.2	7.7	2.2	3.6			55.65612235	58.09300479	2+																3.366666667	1.033333333	10.8	22.66666667	20.46666667	8.5	2.4	3.6			59.97001417	62.82299558
1402	0	195	7	49	1	1	0	0	0	2.7	1.7	8.9	24	27.3	7.9	3.5	4	3691.7		45.75779462	46.3374143	3+		3	10	6.7	28	104.4	7.7	7.4	6.3	6154.6		5.921110145	5.439319152	3+		2.742857143	5.65	7.775	25	66.0125	7.866666667	5.816666667	4.7625	4923.15		23.25917512	23.13779374
1403	1	2176	72	41	0	1	0	0	0	3.4	1.2	9.8	18	10.9	7.9	3.1	3.8			52.61948202	56.10758266	Neg		4.3	1.3	11		15	8.9	2.5				47.97678016	50.93240356	Neg		3.825	1.230769231	10.63076923	22.58333333	9.815384615	8.746153846	2.753846154	3.983333333			52.27898543	55.76347246
1404	1	1966	64	64	1	0	0	0	0	4.6	1	11.3	24	12.9			4.6			59.32835609	59.49919634	Trace		4.3	1.2		24	26.6			4.8			48.07144277	47.72885032	Neg		4.233333333	1.066666667	11.05	24.33333333	21.1	9.2	3.3	4.533333333	348.4		55.57605165	55.57574767
1405	1	833	27	37	0	0	1	0	0	2.7	1.2	11.4	26	22.5	8	4	5.3		164.5	53.72751345	57.67859497	3+																3.2	1.4	11.36666667	27.33333333	28.93333333	8.666666667	4.2	5		126.05	45.74956144	48.76153596
1406	0	305	11	78	1	1	1	0	0	4	2.4	12.1	15	31.7	9.1	4	4.5			27.96752062	24.89721409	Neg																3.96	2.56	11.4625	18	38.59333333	9.025	3.85	4.38			26.22330099	23.27921884
1407	0	1587	52	68	0	1	1	0	0	4.3	1.3	13.6	25	17.4	9.1	3.7	4.2			58.34760126	56.04443343	2+		4.3	1.2	13.8	28	17.8	8.8	2.9	4.1		26.2	63.80451633	61.34072324	Trace		4.333333333	1.266666667	13.56666667	26.33333333	19.5	9.033333333	3.133333333	4.166666667		66	60.10901947	57.68933771
1408	0	3729	123	65	0	0	0	0	0	4	1.8	12.6	29	18.8	9.2	3.6	3.8			40.44893226	38.60802252	2+																3.8	2.215384615	12.12	26.375	23.57692308	9.022222222	3.6	4.211111111			32.97095557	31.17736497
1409	1	3861	127	46	0	1	0	0	0	3.8	2.3	9	8	72.5	7.9	3.6	2.8			24.26292115	24.66607419	Trace														Trace		3.336363636	1.956521739	9.152173913	22.0625	30.29565217	8.073333333	3.846666667	3.827272727			32.90163141	33.95615398
1410	1	265	9	47	0	0	0	0	0		2.9	9.1								18.48730877	18.50887967			4.3	4	8.4	19	42	5.8	4.5	6.4			12.70128463	12.45942796	3+		4.133333333	3.3	8.48	16.5	41.7	6.366666667	4.833333333	5.6			16.18729923	16.08306654
1411	0	1279	42	41	0	1	0	0	0	4	6.1	11.4	23	52	8.9	4.9	4.4	545.9		10.86043428	10.45913574	3+		4.2	3.9	11.9	26	59.8	9.6	3.2	4.9			18.10943003	17.84257247			4.314285714	5.825	10.79090909	23.75	56.56666667	9.485714286	3.742857143	4.758333333	545.9		12.54155641	12.18366736
1412	0	426	14	55	1	0	1	0	0	2.4	1.6	9.9	30	29.9	8.1	3.7	3.7			47.93633848	47.82182658	3+		2.8	3.6	8.3	24	53.9	7.8	4.5	5.2			18.80382637	17.940622			2.533333333	2.657142857	9.233333333	25.47368421	46.82380952	7.89	3.68	4.328571429			33.40736605	32.93727575
1413	0	1090	36	66	1	1	0	0	0	4.7	1.4	13.2	22	16.9	9	3.5	4.7			53.89069347	51.9852524	1+																4.7	1.4	13.2	22	16.9	9	3.5	4.7			53.89069347	51.9852524
1414	0	799	26	70	0	0	0	0	0		1.5	14.2								49.17549375	46.53239398			2.6	1.2	9.4	25	10.8	7.3	3.7	4.3			63.43549622	60.44451138	1+		3.457142857	1.275	10.78181818	25.28571429	13.78571429	8.457142857	3.485714286	4		119.9	60.04402054	57.11548539
1415	0	4246	139	63	0	0	0	0	0	4.5	1.3			20.1	9.5	3.4				59.25925457	58.03310688																	4.5	1.3			20.1	9.5	3.4				59.25925457	58.03310688
1416	1	2225	73	69	0	0	0	0	0	4.2	1	13.9		18.3	9.2	3.9				58.42927319	57.44749992			4.5	1.3	14.4	24	20.4	9.5	3.2	5.2			43.03990646	41.5608413	Neg		4.4	1.15	13.2	19	21.75	9.5	3.5	4.466666667			50.69198536	49.41091168
1417	0	1461	48	54	0	0	1	0	0	3.2	1.7	11.6	27	33.4	8.8	3.1	4.7			44.86409956	44.70351394	2+		4.1	1.4	13		23.2	9.1	3.3				55.92262708	56.20027286			3.9625	1.42	12.95	23	27.24	9.1	3.6	4.633333333			55.84078905	56.21879601
1418	0	905	30	61	0	0	0	0	0	4	1.4		31	24	8.8	2.9	3.9			54.75946981	53.80349652	1+		3.8	1.5	11.2	28	29.4	8.7	3.7	3.6			50.40204042	49.1935603	1+		3.98	1.48	11.3	30	24.86	8.78	3.26	3.8			51.2735263	50.11554755
1419	1	705	23	33	0	0	0	0	0	2.7	1.2	11.4	28	24.7	8.2	4.2	5			54.98995468	59.3244174	2+		3.2	1.3	11.4	25	21.3	8.8	3.9	4.7			50.13810219	53.85252803			2.915384615	1.242857143	11.52142857	24.23076923	16.43571429	8.515384615	3.692307692	4.569230769			53.3535396	57.49241386
1420	1	209	7	51	0	1	0	0	0	4.3	1.1	12.2	28	26	9.2	4.5	4.2			55.65612235	58.09300479	Neg			1.1	12.6								55.65612235	58.09300479			4.3	1.1	12.4	28	26	9.2	4.5	4.2			55.65612235	58.09300479
1421	0	1033	34	43	0	0	0	0	0	4.4	1.4	14.8		24.6	9.3	2.6				58.78778464	61.07647301	Trace																4.4	1.4	14.8		24.6	9.3	2.6				58.78778464	61.07647301
1422	0	504	17	62	1	1	0	0	0		2.7		22	40.9			5.1	431.1		25.57782711	24.1703977	3+		2.7	3.1	11.6	26	30.8	8.1	4.2	4	551.6		21.8085121	20.4524952	3+		2.266666667	3.316666667	11.22	24.66666667	56.65	7.366666667	5.1	4.483333333	999.95		20.57668719	19.25404331
1423	0	231	8	51	1	0	0	0	0	3.7	5.9	7.9	22	65.1	8	4.9	4.7			10.79724552	10.1488165	3+																3.866666667	6.84	7.52	19.2	72.06	7.866666667	5.433333333	4.54			9.342299759	8.706311574
1424	1	550	18	82	0	0	0	0	0	3.8	0.9	10.7	27	9.3	8.3	3	3.2		21.4	63.71134618	59.53159831	Neg																4.15	0.7	10.82857143	24.57142857	10.42	8.7	2.45	3.058333333		21.4	88.37448681	76.5537616
1425	0	255	9	53	1	0	0	0	0	2.6	2	8.8	23	23.3	8.9	3.9	4	716.1		37.33329549	36.99749019	Neg		3	1.3	13.1	26	26.3	8.7	2.9	4.8			61.14294913	61.82966527			2.815789474	1.524	9.470588235	23.91666667	29.152	8.876923077	4.030769231	4.125	1132.25		56.79059992	57.55040564
1426	0	967	32	73	0	1	0	0	0	3.4	1.8	12.6	17	22.8	8.3	8	3.1			39.50698911	36.53428988	Neg		4.2	2.8	10.6	21	30.4	8.9	3.5	5.3			23.72673804	21.41465436	Neg		3.8	2.04375	11.05625	20.8125	29.15625	8.45	4.65	4.2875			34.96507482	32.16659032
1427	1	771	25	62	0	0	1	0	0	3.6	3.3	9	23	28.9	8.3	4.1	5		83.2	15.05553698	14.24660386	3+		4	3.5	9.4	24	31.1	8.6	4.9	4.4			14.06717251	13.26833524			3.590909091	2.884615385	8.881818182	23.07692308	28.94615385	8.4	3.972727273	4.092307692		66.38333333	17.88436846	17.06448351
1428	1	3359	110	57	0	0	0	0	0	4.3	1.3	13.9		21.3	10	4.6				44.87284706	45.49961384	Neg																4.3	1.3	13.9		21.3	10	4.6				44.87284706	45.49961384
1429	0	852	28	65	0	0	0	0	0	3.7	2.5	12.1	16	29.4	8.3	3	4.9			27.68654495	25.95329756	2+																3.7	2.266666667	11.74	18.16666667	22.66666667	8.533333333	3	4.683333333			31.34550827	29.56673901
1430	0	1988	66	45	0	1	0	0	0	4.4	2.2	14.5	25	29	9.8	4.2	4.2			34.5744301	34.88484629	1+																4.4	2.05	14.5	25	24.15	9.8	4.2	4.4			37.76104787	38.26731409
1431	1	213	7	42	0	0	0	0	0	3.6	4.5	10.1	19	44.6	8.2	4.4	5.1			11.39173838	11.27490171			3.6	5.5	10.7	21	60.6	8.1	3.6	5.7			8.99382037	8.774782649			3.66	5.02	9.94	18.8	53.88	8.44	4.04	5.4			10.09476308	9.919212574
1432	0	2008	66	59	0	0	0	0	0	4.7	1.4	14.6	23	19.9	9.4	5.1	5			55.13129992	54.62997112	1+																4.7	1.35	14.3	23	17.55	9.4	5.1	4.6			57.59247142	57.19028435
1433	0	355	12	50	1	1	0	0	0	3.1	1.6	12.5		20.4			3.9			48.87283963	49.50965576	3+		3.4	2			22.6			4.5			37.77751775	37.80295079	2+		3.36	1.78	12.7		21.92	8.7	3.8	4.16			43.65320148	43.99643788
1434	1	3006	99	29	0	0	1	0	0	4.8	1.7			24.4	7.9	4.1				37.7669576	40.06524786																	4.466666667	1.8			23.5	8.266666667	3.933333333				35.44692309	37.49314801
1435	0	359	12	21	0	0	1	0	0	1.2	1.7	11.4	25	35.3	6.4	5.1	3.7			54.34559802	56.40224054	3+		1.2	3.8	9.4	18	30	7.4	3.8	4.3			21.27800318	21.17974662			1.241666667	2.7625	10.67692308	24	44	7.377777778	4.76	3.985			47.35507922	49.40142812
1436	0	3505	115	34	0	0	0	0	0		1.5			22.3						56.93946879	59.91425892			3.7	1.7	11.2	19	42.6	9.1	3.2	4			49.28158518	51.50053945	Neg		3.65	2.36	11.63333333	18	25.59	8.75	3.78	4.55			41.25166957	42.89950633
1437	0	337	11	72	1	0	1	0	0	3.4	2.9	13.6	18	27.8	8.4	3.6	4.1			22.84899791	20.66219421			3	4.6	15.8	12	57.7	6.8	4.4	3.8			13.41689156	11.82881937			3.175	3.4	15.3	16.4	35.975	7.6	4.25	3.975			20.143783	18.13240445
1438	0	283	9	46	0	0	0	0	0	3.8	5.3	8.3	17	86.9	8.4	4.3	5		87	12.47839563	11.96705664	3+		3.2	13.7	10	15	124.4	6.9	7.2	4.8			4.152422586	3.769919105	3+		3.466666667	9	9.844444444	16.77777778	97.21111111	7.855555556	5.566666667	5.744444444		87	7.970266467	7.507075752
1439	1	1731	57	39	0	0	1	0	0	3.6	1.1	13.3	22	18.3	8.7	2.8	4.3			58.77106702	63.16263754	2+		3.8	1.1	13.3	21	15.9	8.4	3.2	4.3			58.46978711	62.74709387	2+		3.7	1.1	13.3	21.5	17.1	8.55	3	4.3			58.62042706	62.95486571
1440	1	1687	55	41	0	0	0	0	0	3.8	1.3	17.4	27	16.6	8.6	4.1	5.2			47.97678016	50.93240356	3+		3.5	1.4	17		17.7	8.5	4.4				44.0443265	46.56749636			3.5375	1.3125	16.46666667	24.25	18.9625	8.5125	4.4125	4.925		53.7	47.57400448	50.48807414
1441	0	757	25	65	0	0	0	0	0	4.7	2	12	22	30.6	10	3.3	4.8			35.81813078	33.99043729																	4.7	2	12	22	30.6	10	3.3	4.8			35.81813078	33.99043729
1442	1	407	13	63	1	0	0	0	0	4.4	1	13	32	17.2	8.9	4.6	3.8		64.2	59.51832739	59.87223206	Neg																4.4	1	12.95	32	17.2	8.9	4.6	3.8		64.2	59.51832739	59.87223206
1443	0	940	31	60	0	0	0	0	1	4.4	3.4	11	21	63.7	8.5	4.8	4.7		58.8	19.73429292	18.54573865	1+																4.3	3.46	11.825	22	49.44	8.7	4.366666667	4.88		62.05	19.40143138	18.21970167
1444	0	1263	41	67	1	1	0	0	0	4.1	1.8	12.1		46.8	9	3.5	5.5			40.20085486	38.12008543	Trace			1.4		33	20			5.1			53.72643278	51.65466256			4.133333333	1.588888889	11.775	26	25.95555556	8.766666667	2.866666667	4.944444444	3.97	64.4	47.97640354	45.9159285
1445	0	731	24	34	0	0	1	0	0	4.2	1.5	11.8	28	33.6	9.2	3.3	4.2		119.8	56.93946879	59.91425892	2+																4.3	1.5	11.7	27	30.5	9.15	3.3	4.3		144.55	56.93946879	59.91425892
1446	0	756	25	50	0	0	0	0	0	4.4	1.4	15.7	26	16.3	9.5	3.1	4.8		137.8	57.01515117	58.1838119	1+																4.4	1.4	15.7	26	16.3	9.5	3.1	4.8		137.8	57.01515117	58.1838119
1447	0	448	14	62	0	1	0	0	0	4.5	1.4	14.2	28	23.2	9.2	3.4	4.7		76.6	54.57901305	53.47290668	Neg		4.4	1.7	14.1	26	20.6	9.6	4.4	4.8		103.2	43.6233864	42.2853414	Neg		4.4	1.566666667	13.96666667	26.66666667	23.73333333	9.233333333	3.8	4.933333333		87.56666667	48.32900163	47.08643652
1448	1	336	11	52	0	0	0	0	0	4.4	2.1	10.8	22	21.7	8.8	1.7	4.3		105.1	26.28615743	26.39287884	1+		3.9	2	10.9	22	33.2	8.6	3.4	5.4			27.80862757	27.99655709	1+		4.16	2.32	11.175	25.4	33.26	9.02	3.68	4.52		107.3	23.94364549	23.94742506
1449	1	1000	33	52	0	0	0	0	0	4.6	1.1	13.5	25	14.6	9.4	3.7	4.3		240.6	55.43716491	57.67746112	3+																4.55	1.05	13.05	25	13.85	9.45	3.55	4.3		240.6	58.65985527	61.19957873
1450	0	4672	153	62	1	1	0	0	0	4	1.9	13.5		16.5	8.2	2.9				38.36858435	36.96489558																	4	1.9	13.5		16.5	8.2	2.9				38.36858435	36.96489558
1451	0	749	25	65	1	0	0	0	0	3	4.8	10.1	21	59.7	7.8	4.8	5.8	343	45.6	13.04184832	11.79454959	3+																3.318181818	5.264285714	9.13	16.45454545	67.7	8.354545455	5	5.575	258.8333333	102.15	12.01193095	10.82722457
1452	0	870	29	41	0	0	0	0	0	3	1.8	9.7	21	22.3	7.8	3.5	5.4			44.41537676	45.74410251	Neg																3.15	1.563636364	10.18	21.4	20.90909091	7.8	3.8	4.97			53.12722376	55.21079756
1453	1	2344	77	48	0	1	0	0	0	4	8.5	12.6	28	33.1	10.4	5.2	4.6			5.322006958	5.008655386			4	8.2	11.5	27	35.1	10	5.7	4.5			5.547326049	5.231035716			3.95	8.25	12.15	27.5	35.38333333	9.816666667	5.5	4.6			5.516088744	5.200368374
1454	0	284	9	55	0	0	0	0	0	3.8	1.7	11.4	21	28.5	8	4.3	5.5		88.5	44.69729724	44.44208988	3+																3.775	1.875	11.1	21	29.325	8.05	4.1	4.7		88.5	40.28829275	39.7705645
1455	1	1672	55	77	1	0	0	0	0	3.4	1.1	8.2	25	13	8.3	3.1	2.5			51.1908185	48.36928296	Neg																3.4	1.1	8.2	25	13	8.3	3.1	2.5			51.1908185	48.36928296
1456	1	924	31	65	0	0	0	0	0	4.1	1	13.4	28	6.6	9.5	3.8	5.1		14.3	59.14192254	59.0329017	Neg																4.1	1	13.4	28	6.6	9.5	3.8	5.1		14.3	59.14192254	59.0329017
1457	1	2293	76	46	0	1	0	0	0	4.8	1.3	13.5	24	13.3	9.4	4	4.2			46.86907486	49.1667469	Trace																3.95	1.2125	11.1875	28	11.925	8.7875	3.85	4.042857143			50.78097551	53.38319008
1458	0	2334	77	47	0	1	1	0	0	2.4	1.4	11.6		33	8.2	3.9				57.73581835	59.4235238			3	1.4	11.6	24	40.4	8.4	4.3	4.9			57.48959112	59.0102865			2.8	1.45	11.6	23.66666667	42.575	8.475	4.15	5.033333333			55.61295411	57.10547078
1459	0	384	13	52	1	1	0	0	0	3.3	1.8	11.2		24.4	8.6	4.2				42.32332648	42.32854286																	3.3	1.8	11.625		24.4	8.6	4.2				42.32332648	42.32854286
1460	0	1065	35	70	1	1	0	0	0	3.1	2.1	13.6	20	29.4	9.1	4.6	5.2			33.35162323	30.98037008	3+																3.1	2.2	13.6	20	32.8	9.1	4.6	5			31.68973252	29.36703138
1461	0	992	33	67	1	1	0	0	0	3.9	1.6	13.4	22	19.7	8.5	3.2	4.2			46.05378183	43.95388473	1+																3.9	1.6	13.4	22	19.7	8.5	3.2	4.2			46.05378183	43.95388473
1462	0	1591	52	40	0	0	0	0	0	4.4	1.4	14.3		14.8	9.1	2.9				59.65722017	62.39883237	1+																4.4	1.4	14.3		14.55	9.3	2.5				59.65722017	62.39883237
1463	0	2261	74	51	0	0	0	0	1	3.9	2	11.6	23	29.2	9.7	3.8	4.3			37.62595948	37.53446392	Neg		4.2	2.6	11.6	26	31.2	9.6	3.6	3.9			27.6875815	27.1365729			4.3	2.22	12.04	24	31.74	9.66	3.44	4.02			33.73361402	33.47076544
1464	1	965	32	26	0	1	0	0	0	4.5	1.2	13.1	23	13.7	8.8	3	3.8			57.71678106	62.31682181	2+		4.1	1.2	12.7	25	16.2	8.7	3	3.7			57.27628579	61.86796115	2+		4.3	1.2	12.9	24	14.95	8.75	3	3.75			57.49653343	62.09239148
1465	0	1223	41	30	0	0	0	0	0	3.7	1.9	15.6	20	29.7	9.6	2.3	4.4			44.46063632	46.27753542	3+		3.7	2	13.3	26	32.3	9.3	4.1	4.6			41.62726765	43.17268812	3+		3.7	1.9	13.81111111	25.875	29.875	9.4375	3.1	4.7375			44.56543251	46.38841934
1466	0	898	29	37	0	0	0	0	0	4.6	3.4	9.7	19	73			5.2			21.76914259	21.7968971	Trace																4.6	3.4	9.7	19	73			5.2			21.76914259	21.7968971
1467	1	301	10	77	0	0	0	0	0	4	1	11.1	23	25.9	8.6	3.4	4.7			57.14249938	54.27669635	Trace																4	1	11.1	23	25.9	8.6	3.4	4.7			57.14249938	54.27669635
1468	0	853	28	67	1	1	0	0	0	2.8	2.1	10.4	16	25.5	7.4	2	3.7	1.1		33.64950602	31.63844984	Trace																3.361538462	2.02	11.54705882	18.5	29.23	8.557142857	3.183333333	4.09047619	1.1		48.84066201	46.67647277
1469	1	398	13	62	0	0	0	0	0	4.2	1.1	15.1		21.7	9.4	3.5				53.49265797	53.77135064																	4.2	1.1	15.1		21.7	9.4	3.5				53.49265797	53.77135064
1470	1	3927	129	62	1	1	0	0	0	3.7	1	11	27	15	8.8	3.5	4	234.7		59.71196134	60.3385267	3+		3.4	1.1	11.9	27	17.3	8.6	3.8	4			53.49265797	53.77135064			3.4	1.033333333	11.26666667	27.66666667	17.56666667	8.533333333	3.733333333	4.066666667	154		57.63886021	58.14946802
1471	0	196	7	19	0	1	1	0	0	1.6	3.6	10	20	33.2	6.8	6	3.9			23.33204887	23.08535919			1.7	8.8	8.7	19	50.9	6.9	6.3	4.3			8.317502873	7.834780053			1.477777778	5.263636364	8.914285714	21.90909091	37.79090909	6.711111111	6.277777778	3.7			16.28225855	15.86461602
1472	1	627	21	46	0	0	0	0	0	1.9	1.1	11	27	13.4	8.1	4.2	3.2			56.83421306	60.17072313	4+		2.9	1.2	10.3	21	22.3	8.9	4.2	3.9			51.40458433	54.16251979			2.581818182	1.190909091	10.84545455	26.45454545	22.23636364	8.68	4.52	3.872727273			52.82209922	55.75300595
1473	0	326	10	41	0	0	0	0	0	3.4	4.9	9.9	23	54.5	8.6	4.2	4.8			13.98400417	13.63052266	3+		4.1	6.3	8.8	18	63.9	7.8	5.1	5.5			10.46354454	10.05904719			3.8375	5.6125	8.977777778	19.5	59.825	8.4875	4.7125	5.4			12.07699347	11.69289295
1474	1	1025	34	42	0	0	0	0	0	3.8	1.4	13.2	26	15.3	9.1	3.7	4.3			43.82939646	46.25704638	2+																3.8	1.433333333	13.2	24.33333333	17.83333333	9.1	3.7	4.233333333			42.71129765	45.02308863
1475	1	765	25	71	1	0	0	0	0	4.4	1	11.9	25	18.8	9.3	6	4.5		50.6	58.09134136	56.60816956	Neg																4.325	1.05	12.025	27	20.875	9.4	4.775	4.65		50.6	55.26125334	53.64049236
1476	1	2379	78	53	0	0	0	0	0	4.1	1.6	10.6	22	22.7	9.1	3.7	4.8			35.83722621	36.40227984	Trace																4.175	1.625	10.4	21	24.7	8.925	3.75	4.9			35.39134033	35.93293135
1477	0	1002	33	44	1	0	0	0	0	3.3	1.4			22.7	8.6	4.3		100.1	51.4	58.51406876	60.66323571	2+		3.1	1.4	10.4	26	27.6	8.5	3.3	4.9		86	58.24773615	60.24999841	2+		3.214285714	2.2	10.525	25.33333333	33.55714286	8.514285714	4.228571429	5.366666667	100.1	71.83333333	50.27311786	51.88355494
1478	0	2582	85	64	1	1	0	0	0		2	12.7		25.5			4.9			35.93104056	34.25892415	Trace		4.5	2.2		23	30.5	9.8	3.7	4.2			32.08749095	30.29095707			4.575	2.1	12.7	25	29.08333333	9.8	3.525	4.35			34.2960881	32.61278836
1479	1	1755	57	62	0	1	0	0	0	4.2	1		26	12.4	9.8	5.3	5.6			59.71196134	60.3385267			4.4	1	14.8	18	14.4	9.7	3.6	4.1			59.71196134	60.3385267			4.2	1	14.8	24.33333333	13.175	9.425	4.15	4.766666667			59.71196134	60.3385267
1480	0	2705	89	66	0	0	0	0	0	4.5	1.3	12.2	20	19	9.3	2.9	5.1			58.70227015	56.85798166	Neg																4.35	1.3	11.53333333	20	19.9	9.3	3.15	5.1			58.70227015	56.85798166
1481	1	3481	115	53	0	0	0	0	0	4.2	1.2	12.1	30	16.3	8.8	4	3.8			49.94749246	51.54416594	2+																3.533333333	1.266666667	10.68	26.33333333	15.56666667	8.433333333	3.433333333	3.933333333			47.92630202	49.3874928
1482	0	935	31	71	0	0	0	0	0	3.7	1.3			29.7	9.1	3.4				57.83847996	54.86930822			2.9	1.6			30.5	8.6	3.7				45.514842	42.68801285			3.3	1.45			30.1	8.85	3.55				51.67666098	48.77866053
1483	0	860	29	68	1	0	0	0	0	3.5	1.6	11		28.5	8.5	3.2				45.91548488	43.60225365			3.4	1.6	12.4		24	8.3	3.3				45.91548488	43.60225365			3.4	1.633333333	11.63333333		26.06666667	8.3	3.366666667				44.88132059	42.57507877
1484	0	973	32	71	0	0	0	0	0	4.6	1.5	14.4	24	22	9.2	2.8	4.1		57.4	49.03409752	46.15222736	Neg																4.6	1.5	14.4	24	22	9.2	2.8	4.1		57.4	49.03409752	46.15222736
1485	0	4289	141	53	1	1	0	0	0	3.1	1.6		29	31.1	8.2	3.9	4.4			48.29814853	48.45476252	3+		2.7	2.5	10.3		33.6	8.3	3.9				28.7484372	28.04432154	3+		2.866666667	2.033333333	10.3	29	31.46666667	8.233333333	3.666666667	4.4			38.07949611	37.7426958
1486	1	1483	49	73	1	0	0	0	0	3.1	1.2	8.1	25	20.1	8.6	5	4.2		128.8	46.80445051	44.81125602	Neg																2.94	0.84	9.14	22.2	12.68	8.15	3.5	4.18		128.8	74.12517725	72.61847838
1487	0	1190	39	40	1	0	0	0	0	3.9	2.2	10.4	26	23.3	9	3.4	3.8			35.41106531	36.12902463	Neg																3.475	1.825	10.56	19.25	20.675	8.225	3.425	4.225			44.59384377	45.9849401
1488	0	1946	64	23	0	1	1	0	0	4.1	1.6	17	27	19.3	9.6	3.3	4.2			57.21734918	59.84760945			4.2	1.6	16.3	25	14.6	9.2	3.3	4.1			56.72514336	59.42565215	3+		4.12	1.6	16.96666667	25.25	17.94	9.42	3.34	4.2			57.230498	59.88863954
1489	0	400	13	73	0	0	0	0	0	3.6	2.7	10.9	15	31.7	8.6	3.7	6.4		48.3	24.74369876	22.37723064	2+																3.271428571	2.714285714	10.51666667	16.28571429	31.54285714	8.157142857	3.457142857	5.857142857		38.5	24.756878	22.39374124
1490	0	674	22	40	0	0	0	0	0	4.5	1.4	15.3		18.1	9.2	3.2	4.4			59.65722017	62.39883237	Trace																4.5	1.4	15.3		18.1	9.2	3.2	4.4			59.65722017	62.39883237
1491	0	4228	139	48	1	0	0	0	0	4.4	1.6	15	17	32.9	9.6	3.2	4.7			49.279525	50.21291791	Neg																4.4	1.6	15	17	32.9	9.6	3.2	4.7			49.279525	50.21291791
1492	0	1633	54	74	1	1	0	0	0	4.2	1.2			19.8	9.3	3.2				62.90479439	59.24956222					13.2	25				4.4	8.31	70.3			Neg		4.15	1.2	13.75	25	16.55	9.1	3.45	4.4	8.31	70.3	62.90479439	59.24956222
1493	1	700	23	53	1	0	0	0	0		2.1	11.8		35.1						26.18471081	26.20272842																	4.44	2.1	11.12	22.8	33.33333333	9.5	3.74	5.74		54.15	26.26920774	26.28121668
1494	1	1185	39	20	1	1	0	0	0	3.9	1.3	10.8	20	24.7	9.3	2.3	4			55.50308613	59.01367825	2+		3.3	2.2	10.7	17	42.2	9.6	5.3	5.7	1409.1		29.94680944	31.02502897	2+		3.694117647	1.593333333	10.55263158	20.10344828	34.77666667	8.886666667	3.39375	4.303448276	1409.1		48.75129921	50.17298221
1495	0	2693	88	77	0	0	0	0	0	4.6	1.5	12.3	24	21.1	9.1	3	4.3			48.23319314	44.25139427	Neg																4.6	1.5	12.3	24	21.1	9.1	3	4.3			48.23319314	44.25139427
1496	0	1520	50	54	0	0	0	0	0	4.4	1.7	15.3	26	20.2	8.7	3.6	3.8			44.86409956	44.70351394	2+		4.8	1.5	16.2	30	16	9.8	3.1	4.4		24.8	51.83554845	52.00679327	1+		4.311111111	1.536363636	15.20909091	28.11111111	17.91818182	9.355555556	2.7	4.266666667		42.46	50.73771778	50.86215597
1497	0	2203	72	71	1	0	1	0	0	4.3	1.4	10	24	17.3	9.2	3.1	4.6			53.0977045	50.16700827	Neg																4.25	1.35	10.45	24	20.3	9.2	3.1	4.6			55.46809223	52.51815824
1498	0	351	11	64	0	0	0	0	0	4.2	2.3	11.3	24	34.4	12.5	5	4.5			30.57908504	28.93277113	2+																3.858333333	2.911111111	9.041176471	21.64705882	25.78888889	10.13333333	3.766666667	4.158823529			24.73446712	23.20625522
1499	0	3495	114	62	1	0	0	0	0	4.1	1.5	11	26	22.4	9.3	3.3	4.4			50.40204042	49.1935603			3.7	1.4	11.5	24	21.3	8.9	3.5	4.2			54.57901305	53.47290668	2+		3.925	1.475	11.23333333	23	22.225	9.1	3.4	4.6			51.58616799	50.41010878
1500	0	1131	37	47	0	0	0	0	0	3.5	2.7	10.9	23	39.6	9.4	3.3	4.6	5		27.05722762	26.8601483	1+		3.5	4.9	7	18	63.2	9.1	5.4	5.7			13.54361802	12.97625758	Trace		3.321052632	3.194736842	8.830769231	19.05882353	46.60526316	8.954545455	5.127272727	4.758823529	5		25.0363157	24.82224506
1501	1	742	24	65	1	0	0	0	0		1.1				9.5	4.5				52.9819916	52.60782837			4.2	1	12.5	28	12	9	4.3	3.8		76.2	58.95890792	58.65986599	Trace		4.2	1.05	12.5	28	12	9.075	4.3	3.8		76.2	55.97044976	55.63384718
1502	0	1383	45	69	1	1	0	0	0	3.7	2.4	12.1	25	29.3	8.7	3.9	3.3			28.67231808	26.53405515	2+																4.1	1.676923077	12.92	20.33333333	28.61538462	8.95	3.45	4.546153846			44.81054235	42.39566734
1503	0	1113	36	39	0	0	0	0	0	4.3	1.8	14		19.1						44.8685834	46.35402388	2+																4.3	1.8	14		19.1						44.8685834	46.35402388
1504	0	2135	70	78	0	0	0	0	0	4.4	1.3	14.2		16.3	9.7	3.4				56.7449361	52.24787504	1+		4.7	1.6	15.3		25.9	9.5	3.3				44.53897157	40.36724773	2+		4.55	1.45	14.75		21.1	9.6	3.35				50.64195384	46.30756139
1505	1	1190	39	38	0	0	0	0	0	4.3	1.2		20	29.4	9	3.6	4.3		75.1	53.43743717	57.30454442	1+		4.3	1.2	11.4	28	22.1	9.9	3.7	5.1		38.1	53.1564019	56.85568376	Trace		4.333333333	1.2	11.05	22.66666667	23.76666667	9.333333333	3.533333333	4.566666667		57.4	53.34375875	57.1549242
1506	1	975	32	73	1	0	0	0	0	4.7	1.8	8.7		23.9	9.1	3.5				29.31418592	27.44686744			4	1.7	9.4	30	16.7	8.7	3.3	4.5		79.4	31.22660395	29.21424323	Trace		4.24	1.75	8.766666667	27.66666667	19.55	8.74	3.7	4.166666667		79.4	30.24344409	28.26946047
1507	1	546	18	56	1	0	0	0	0	4	1.1		30	13.7	8.7	4.1	4.2		65.1	54.60941464	56.09839519	1+		3.9	1.1		25	18.8	9	4.4	4.3		38.9	54.60941464	56.09839519	Neg		3.966666667	1.1		28	16.16666667	8.833333333	4.133333333	4.366666667		63.73333333	54.60941464	56.09839519
1508	0	369	12	55	1	0	1	0	0	2.8	3	9.1	21	40.6	8.2	4.2	5			23.20712761	22.36493407	2+		3	5.1	9.4	21	60.5	8.3	4.8	5.3			12.53414722	11.68825658	2+		3.1	4.572727273	8.69	18.69230769	58.06363636	8.471428571	4.7875	5.461538462			15.30233286	14.46660264
1509	0	4932	162	68	0	1	1	0	0	3.4	1.8		27	28	9	4.6	4.6			40.08013393	37.81512475	1+		3.8	1.5			26.7	8.7	3.6				49.3193411	46.83652727			3.7	1.5625		27	25.6625	9.0375	3.7875	4.525			47.45530775	45.12264492
1510	1	1978	65	38	0	0	0	0	0	3.9	1.2	11.3	16	21.3	8.5	3.7	4.4			53.43743717	57.30454442	3+																4.05	1.3	11.3	16	19.9	8.9	3.65	4.4			49.08321021	52.43274035
1511	0	1233	41	19	0	0	1	0	0	4.9	4.9	12.1	23	69	9.7	4.2	5.4			16.34706114	15.90227644	2+		4.4	6.1	11.3	20	70	8.4	5.4	4.7			12.56415326	12.11865195			4.4	5.366666667	11.175	21.33333333	67.52222222	8.944444444	4.666666667	4.7			14.78668871	14.33635427
1512	1	2123	70	46	0	0	1	0	0	3.9	1.1	12.1	22	23.2	9.2	4.1	4.5			56.83421306	60.17072313																	3.9	1.1	12.1	22	23.2	9.2	4.1	4.5			56.83421306	60.17072313
1513	0	1452	47	67	1	0	0	0	0	3.5	1.5	11.1	20	21.5	9	3.4	4.6	653.7		49.61470875	47.52082719	3+																3.25	1.34	10.4	20.33333333	20.98	8.45	3.05	4.72	653.7		56.74161664	54.70128917
1514	1	529	18	24	1	0	1	0	0	3.2	1.3	9.2	26	40.5	8.7	4	4.3			53.48639643	57.38384134	3+		2.4	2.1	6.7	22	27.9	7.8	4.4	4.7			30.75338331	32.13542165	3+		3.03	1.7	8.16	25	37.51	8.38	4.33	4.58			40.41255755	42.81534936
1515	1	304	10	73	0	1	0	0	0	4.2	1	12.2	24	16	9.3	3.5	3.9			57.76467163	55.86209814	Neg																4.2	1	12.2	24	16	9.3	3.5	3.9			57.76467163	55.86209814
1516	0	364	12	28	0	0	0	0	0	4.6	1.5	13.5	25	17.6	9.5	3.2	4.6			59.22847503	62.42335859																	3.971428571	1.485714286	12.88571429	25.83333333	11.44285714	8.685714286	2.957142857	4.3			60.85459877	64.25938445
1517	0	2014	66	68	0	0	0	0	0	3.9	1.8	12.1	25	29.1	8.9	3.9	4.6			40.08013393	37.81512475	1+		4.6	3	10.4	22	51	9.1	3.7	4.6			22.22878406	20.39155754	Neg		4.2	1.866666667	11.73333333	23.625	26.85833333	9.1	3.7	4.46			41.50108153	39.27493674
1518	1	2814	92	36	0	1	1	0	0	3.5	1.4	12	27	15.5	8.4	3	4.2			45.22261675	48.24392623	2+		3.5	1.3	12.2	23	19	8.3	2.8	4.6			48.98704819	52.35851085			3.64	1.36	12.24	24.8	18.76	8.52	3.14	4.3			46.78303426	49.97125192
1519	0	824	27	47	0	0	0	0	0	4.8	1.4	15.8		14.7						57.73581835	59.4235238	Neg																4.8	1.4	15.8		14.7						57.73581835	59.4235238
1520	0	1320	44	66	1	1	0	0	0	3.9	1.6	13	29	24.1	8.5	2.5	4			46.19458452	44.23518959																	3.9	1.6	13	29	24.1	8.5	2.5	4			46.19458452	44.23518959
1521	1	881	29	46	1	0	0	0	0	2.9	1.1	8.6	22	28	8.4	4	4.2		19.5	56.83421306	60.17072313	3+		3.5	1.9	8.7	23	20	8.6	3.6	5			30.24790875	31.07533962	4+		2.748888889	1.188095238	8.5525	25.75510204	22.32439024	8.14	3.68	4.032653061		24.2875	56.02049176	59.36845702
1522	0	221	7	29	0	1	0	0	0	3.3	4.1	11.5	29	50.6	8.3	5.6	2.6			18.42865246	18.3963974	3+		4.3	5.3	10.5	25	50.8	9.2	5.2	4			13.70350924	13.48773234			4.063636364	4.515384615	11.53846154	29.76923077	44.43846154	8.938461538	4.284615385	3.784615385			17.04229592	16.96571586
1523	0	1519	50	40	0	1	0	0	0	4	1.4	12.5	19	11.9	8.2	3.4	3.8			59.65722017	62.39883237																	4.26	1.46	12.06	21.33333333	15.46	8.84	3.58	3.866666667			57.8812783	60.48399321
1524	1	1843	61	64	0	1	0	0	0	4.6	1	13.6	26	17.2	9.3	3.3	4.3			59.32835609	59.49919634	Neg																4.6	1	13.6	26	17.2	9.3	3.3	4.3			59.32835609	59.49919634
1525	0	485	16	46	1	1	1	0	0	2.6	5	10	14	50.7	7.6	3.5	4.1	3575.9		13.34632571	12.84050598	3+		3.6	5.6	8.9	26	78.5	8.5	4.9	4.2			11.65918238	11.11905484			2.935294118	4.319512195	9.111904762	20.5952381	58.64634146	8.152941176	5.044117647	4.885714286	3575.9		16.450224	15.98542906
1526	0	758	25	66	1	0	1	0	0	3.2	10.2	8.4	29	67.7	8.4	4.9	4.6			5.447797137	4.711414827			3.5	11.6	10.2	28	67.8	10.9	4.1	4.8			4.682041294	4.007270091			3.22	11.06	9.18	28.6	64.4	9.08	4.52	5.08			4.969782871	4.271905209
1527	1	612	21	55	0	1	0	0	0	4.1	1.1	13.5		15.4	9.5	4				54.80952835	56.51393885	Neg																4.1	1.1	13.5		15.4	9.5	4				54.80952835	56.51393885
1528	0	1128	37	39	0	0	0	0	0	3.6	1.8	15.7		16.3	8.7	2.9				44.8685834	46.35402388																	3.6	1.8	15.7		16.3	8.7	2.9				44.8685834	46.35402388
1529	1	3542	117	63	0	1	0	0	0	3.4	1.2	12.9	24	14	8.8	3.6	4			48.22536907	48.02809076	2+																3.46	1.642857143	12.24285714	22.28571429	29.3	8.857142857	4.442857143	4.385714286			36.0613589	35.48149011
1530	0	1218	40	66	1	0	0	0	0	4.5	1.3	13.2	24	17.3	9.2	1.9	4.2			58.70227015	56.85798166	Neg														Trace		4.5	1.3	13.2	24	17.3	9.2	1.9	4.2			58.70227015	56.85798166
1531	0	2552	84	36	0	0	0	0	0		1.8	14.8		20.8						45.60359348	47.39089021																		1.8	14.8		20.8						45.60359348	47.39089021
1532	1	2888	95	51	0	0	0	0	0	4.3	1.1	8.4	24	15.1	8.6	4.2	3.5			55.65612235	58.09300479	Neg																3.95	1.075	8.808333333	26	18.0125	8.975	4.15	3.9125			57.86688689	60.53259384
1533	1	731	24	66	1	0	1	0	0	4.1	4.5	9.8	20	149.3	9	5.2	4.6			10.39303021	9.519346546	Neg		3.8	2.5	8.6	15	57.7	8.2	3.8	7.5			20.4174215	19.25134016			3.833333333	3.055555556	9.4	19.55555556	87.31111111	8.625	4.0625	5.722222222			17.72637929	16.65862413
1534	0	211	6	31	0	0	0	0	0	3.8	10.3	9.6	14	81.3	8.7	5.2	4.6			6.279894721	5.951605695	3+		4.9	1.7	11.6	18	20.2	9.6	2.1	4.9			49.89183109	52.21945561			4.1	7.133333333	9.933333333	18.33333333	57.93333333	8.8	4.166666667	4.866666667			21.05015505	21.60610768
1535	1	1853	61	62	0	1	0	0	0	3.4	1	10.8	24	10.7	9.5	4.9	4.7			59.71196134	60.3385267	Neg																3.225	1.05	10.34	22	15.025	8.85	4.6	4.125			56.87953677	57.35443035
1536	0	1269	42	53	0	1	0	0	0	3.9	1.6	15.4	21	34.5	9.1	3.9	5.2			48.29814853	48.45476252	3+																3.8	1.6	14.95	20.5	29.25	9.05	4	5.05			48.29814853	48.45476252
1537	1	183	6	45	0	0	0	0	0	4	1.6	10.7	25	14	9.4	4.2	4.4		46.9	37.04761452	38.51561974	Trace		4.1	1.2	12.1	23	16	8.7	3.2	4.4			51.40458433	54.16251979	Neg		4.1	1.425	11.525	24.66666667	18.075	9.033333333	3.633333333	4.633333333		45.6	42.89604854	44.89574563
1538	1	3854	127	63	0	1	0	0	0	4.7	1	15.2	28	26.5	10.1	3.5	4.5			59.51832739	59.87223206	Trace																4.7	1	15.2	28	26.5	10.1	3.5	4.5			59.51832739	59.87223206
1539	0	3130	103	57	0	0	0	0	0	4.3	1.6	13	27	23.7	9.8	4.7	4.6			47.59002013	47.11856443	Neg																4.4	1.566666667	13.25	27	22.43333333	9.7	4.3	4.3			48.81659029	48.39315187
1540	0	2440	80	68	0	0	0	0	0	4.5	1.3	14.4	29	21	9.7	3.5	4.3			58.34760126	56.04443343	Neg																3.64	1.3	12.51666667	25.6	22.775	8.775	3.675	4.08			58.56354572	56.26733294
1541	1	4375	144	64	0	1	0	0	0		1			24						59.32835609	59.49919634			4.6	1.2			17.1	9.9	3.5				47.92038297	47.35479976			4.6	1.1			20.55	9.9	3.5				53.62436953	53.42699805
1542	0	3934	129	69	0	0	0	0	0	4.1	5	11.3	20	59.9	8.6	4.5	5.3			12.29179175	10.92507139	2+																3.8	2.862068966	11.3375	22.05882353	31.79655172	9	3.266666667	4.605882353			25.09591252	23.11187995
1543	0	818	27	48	1	1	0	0	0	2.4	2.4	8.5	18	23.1	7.3	3.1	3.3		59	30.86435461	30.75538211	2+		3.4	2.3	11.1	23	31.9	8	3.9	4.7		67.6	32.41806213	32.37930813	3+		2.906451613	2.527659574	9.167857143	23.38636364	30.15744681	7.936363636	4.054166667	4.386956522		46.88333333	31.57690882	31.56764808
1544	1	667	22	60	1	0	0	0	0	4.6	1.6			29.2	9.2	2.8				34.94601715	34.65877442			4.5	1.1		27	14.1	9.3	3.8	3.5		164	53.66952286	54.10378558	Neg		4.6	1.275		27.5	21.575	9.375	3.05	3.45		164	46.7183704	46.95769122
1545	1	3675	121	74	0	1	0	0	0	4.4	1.3	12.8	21	15.3	9.9	3.7	4.6			42.55711529	40.40637349	2+																4.4	1.3	12.46666667	21.33333333	15.16666667	9.65	3.85	4.266666667			42.76712045	40.62064539
1546	1	1211	40	70	1	0	0	0	0	4.5	1.1	12.4	26	21.7	9.6	3.3	4.7	9.51	42	52.19090032	50.86254497	Trace																4.533333333	1.133333333	12	25.66666667	26.23333333	9.466666667	3.6	4.5	9.49	61.1	50.52888961	49.1696258
1547	1	1276	42	62	1	0	0	0	0	3.2	1	11.1	27	10.7	8.9	3.2	5			59.71196134	60.3385267	1+			1.1		32	15.5			5.1			53.49265797	53.77135064	3+		3.466666667	1.06	11.05	30.42857143	16.72	9	3.75	4.585714286			55.98037932	56.39822107
1548	0	1272	42	50	0	0	0	0	0	4.7	3.1	11.3	20	48	9.3	5.4	5.8		85	22.78193659	22.2543379	Neg		4.8	2.7	13	21	45.3	9.6	5.4	4.5			26.71949523	26.29978359			4.68	2.4	12.58	23.2	33.02	9.6	4.78	4.96		85	31.77985303	31.56970881
1549	0	1414	46	63	0	1	0	0	0	3.1	1.3	10.7	23	17.3	8.6	3.7	3.8	2		59.25925457	58.03310688	Neg			2.1	10.4	18	33.3			4.4			34.07263701	32.49901567	Trace		3.6875	1.640625	10.01875	23.27272727	21.9	8.890909091	3.509090909	4.281818182	2		47.36344317	45.94859647
1550	1	216	7	48	1	0	0	0	0	4.6	1.1	12.1		17.9	9.1	3.9				56.34530312	59.3396358			4.8	1.1	11.9		17.6	9.5	3.7				56.10995063	58.92409213	Neg		4.7	1.1	12		17.75	9.3	3.8				56.22762688	59.13186396
1551	0	1473	49	68	1	1	0	0	0		1.3			22.9						58.34760126	56.04443343																		1.3			22.9						58.34760126	56.04443343
1552	0	3909	128	59	1	1	0	0	0		1.8		26	25.4			4.8			41.25204805	40.31580235			3.8	2.3	14.3	23	32.5	8.7	3.2	4.7	3.6		31.08823478	29.97580206	Neg		3.85	2.05	14.1	25	29.4	9	3.25	4.616666667	3.6		35.91193057	34.87628991
1553	1	215	7	63	1	0	1	0	0	3.4	4.1	9.6	26	35.5	8.1	4.6	3.5			11.68148747	10.8735102	3+		4	5.7	8.2	21	78.3	8.7	6	6			7.961276937	7.255350526	2+		3.566666667	5.1	8.7	21	67.48666667	8.658333333	5.658333333	4.74375			9.398392474	8.64793962
1554	1	247	8	81	1	0	0	0	0	2.6	1.8	9.5	23	11.5	7.5	2.7	3.8	460	35.8	28.70185194	25.93476956	3+		3.5	3.6	9.2	17	63.2	8.4	5.8	4.8			12.89796829	11.21856036	3+		3.044444444	2.345454545	8.955555556	19.18181818	31.06363636	8.222222222	4.011111111	4.4	349.5	38.63333333	22.32998232	19.9632313
1555	1	360	12	56	1	1	0	0	0	3.4	6.6	9.2	25	30.9	8	2.9	4.1			6.906865174	6.429327902	3+		3.6	7.8	9	30	28.1	8	4.6	4.2			5.675407925	5.214622198			3.2	6.641666667	9.245454545	27.08333333	32.29166667	7.95	2.933333333	3.708333333			14.94625667	13.85458209
1556	1	2562	84	67	1	1	0	0	0	3.9	1.1	11.3	22	17.4	8.9	3.3	3.8			52.65704768	51.9429585			3.7	1	12.9	22	23.1	8.9	3.9	3.5	1519.1		58.60268846	57.82053563	4+		3.8	1.05	12.1	22	20.25	8.9	3.6	3.65	1519.1		55.62986807	54.88174707
1557	0	206	6	65	0	0	0	0	0	4.4	2.1	14	18	29.5	9.1	2.1	4.1			33.85715539	32.04342199	1+		4.1	1.8	15.1	24	17.5	8.6	3.1	4.3			40.32376308	38.36405398	Trace		3.4	2.043478261	10.8	18.73684211	27.75652174	7.963636364	3.090909091	4.663157895			35.3626259	33.53940928
1558	1	1645	54	55	0	1	0	0	0	3.6	8.3	8.7	26	52.4	9.1	5.4	4.9			5.321169645	4.909462194			3.3	7.4	8.6	27	37.1	8.7	4.8	5.3			6.052590271	5.598775387	1+		3.442857143	8.142857143	8.628571429	26.57142857	40.38571429	9	4.971428571	5.071428571			5.474902018	5.046663768
1559	1	2135	70	79	0	0	0	0	0	4.2	1.5	12.9	23	19.2	9.3	2.8	4.4			35.60321665	32.78747566	1+		3.5	2.4	10.2	20	21.6	8.5	2.5	3.8			20.69830475	18.57491873	1+		3.92	1.8	11.25	21.63636364	20.1	9.2	3.155555556	4.754545455			29.59715799	27.03454045
1560	0	3913	129	61	1	1	0	0	0	4.1	1.4	11.7	27	16.3			3.7			54.75946981	53.80349652	1+																4	1.642857143	9.790909091	25.14285714	19.75714286			4.1			46.31774957	45.06952624
1561	0	1084	36	48	0	0	0	0	0	4.2	1.4	14.4	25	13.2	8.9	2.4	4.3		73	57.48959112	59.0102865	1+		4.1	1.4	13.6	29	13.3	9.4	3.4	4.2		96.1	57.48959112	59.0102865	1+		4.15	1.366666667	13.96666667	27	13.25	9.15	2.9	4.25		84.55	59.20055801	60.8540219
1562	1	3262	107	54	1	1	0	0	0	3.6	1.2		29	17.9	8.9	4	4			49.75832568	51.17011539			4.1	1.5	10.7		27.1	8.8	4.6				38.31897738	38.84230566			3.76	1.316666667	11.7	26.4	22.06666667	8.72	4.28	4.14			44.95211329	45.95559288
1563	1	284	9	45	1	1	0	0	0	3	1.2	12.5	24	21.4			3.7			51.63444951	54.53657035	3+																3	1.2	12.5	24	21.4			3.7			51.63444951	54.53657035
1564	1	1651	54	45	0	0	1	0	0	4	1.2		22	19.4	9.1	3.9	5.4			51.63444951	54.53657035	1+		3.5	1.1	12	22	19.6	8.6	3.8	5.1		99.5	57.08835783	60.5862668	1+		3.25	1.0625	10.3	21	18.8	8.45	3.1625	4.6		64.65	59.78644317	63.53096569
1565	0	654	21	69	0	0	0	0	0	4.3	1.3	17.2	27	16.7	9.2	3.1	4.3			58.17494083	55.68285644	Neg		4.3	1.4	16.8	25	18.2	8.9	3.9	4.2			53.4065871	50.91083542	Neg		4.3	1.32	17.28	26.2	17.46	8.92	3.38	4.34			57.39351444	54.90562139
1566	0	2304	75	68	0	0	0	0	0	4.5	1.4	15.1		20.1						53.56509528	51.24142526																	4.5	1.4	15.1		20.1						53.56509528	51.24142526
1567	1	1003	33	36	0	1	1	0	0	3.8	1.1	15	26	12.2	9.2	3.5	4.4		76.2	59.73381921	64.57548601	2+		4.1	1.2	15.2	27	12.3	9.2	3.1	5		109.6	54.02717803	58.12745564	3+		3.95	1.15	15.1	26.5	12.25	9.2	3.3	4.7		92.9	56.88049862	61.35147082
1568	0	3678	121	70	0	0	0	0	0	4	1.8	5.9	25	25.7	8.8	4.9	4.4			39.84497615	37.32718765	Neg																4	1.8	7.14	25	25.7	8.8	4.9	4.4			39.84497615	37.32718765
1569	0	335	11	63	1	1	1	0	0	3.6	1.4	7.6	20	27.5	8.9	3.8	4.9			54.40202423	53.05966938			4.2	3.3	8.8	21	27	9.7	3.8	4.3			20.22468313	18.81698251	2+		3.75	4.20625	7.854545455	15.33333333	76.8875	8.925	4.6375	5.125	416.6		17.1570513	15.92506285
1570	0	4781	157	62	1	0	0	0	0	4	1.4	11.3	25	19.6	9.2	3.1	3.9			54.57901305	53.47290668	2+																4	1.3	12.16666667	25	22.26666667	9.2	3.1	4.04			60.40989297	59.49766132
1571	1	1674	55	70	0	0	0	0	0	4.2	1	12.4		38.2	8.9	2.6	5.2			58.25885533	57.07446421	Trace																4.2	1	12.4		38.2	8.9	2.6	5.2			58.25885533	57.07446421
1572	1	533	18	37	1	0	1	0	0	2.7	1.1	9.5	27	12.7	8.3	2.7	3.3		60.3	59.40250244	64.07683361	4+		3.5	2.3	9.4	27	40.1	9.1	4.7	4.8		86	25.22242601	26.09697905	3+		3.16	1.461538462	9.78	27.33333333	23.01538462	8.37	3.97	4.02		77.62307692	45.92604583	49.01467621
1573	1	1645	54	45	0	0	0	0	0	4.2	1.2	12.7	26	17.8	8.9	3	5			51.63444951	54.53657035	2+		4	1.4	10.9	21	19.8	9.1	3.7	4.2		146.3	43.02741511	44.95315649	1+		4.15	1.4	12.05	22	22.75	8.975	3.4	4.625		148.65	43.98036906	46.05114032
1574	0	1891	62	47	0	0	0	0	0	3.5	1.4	14.1	26	14	7.4	4.5	4.4			57.73581835	59.4235238	Neg		4.5	1.6	16.2	25	17.9	9.5	3.1	4.3			49.49058861	50.56454899	Neg		4.28	1.625	15.46666667	25.4	17.69166667	8.9	3.15	4.42			49.78246775	50.91494974
1575	0	1372	45	61	1	1	0	0	0	3.3	2.4	11.5	26	31.8	8	3.3	5	0.5		29.39863828	28.04167192	3+																3.3	2.35	11.5	26	31.7	8	3.3	5	0.5		30.13860006	28.78199114
1576	1	2210	73	48	0	0	0	0	0	3.4	1.2	11	25	10.7	8.5	4.3	4.3			50.96238217	53.41441869	Neg																4.028571429	1.1625	11.15555556	25	13.7	9.057142857	3.95	4.266666667			54.84014328	57.7362661
1577	0	1142	37	68	1	0	0	0	0	4.7	6.8	8.8	15	99	9.1	4.9	5.2			8.645663927	7.582051336	Neg																4.5	6.25	8.4	16.5	112.7	8.6	4.65	4.65			9.621955642	8.483558284
1578	1	3609	119	69	0	1	0	0	0	3.7	1	11	16	10	9.3	3.6	4.1			58.42927319	57.44749992	Neg																3.6	1.266666667	10.39285714	17.5	16.45	9.05	3.6	4			46.68522764	45.46904318
1579	0	1967	65	67	1	0	0	0	0	3.7	1.6	13.2	19	27.2	8.5	3.9	4.7			46.05378183	43.95388473	2+			1.5		27	25.4			4.5			49.46571854	47.14066057	2+		3.7	1.55	12.32	22.2	26.48	8.45	3.6	4.45			47.96058493	45.82361145
1580	0	559	18	58	1	1	0	0	0	3.8	8.4	9.3	26	47.7	9.2	4.3	4.9			6.997111031	6.298922936			3.5	10.5	9	28	55.4	8.7	4.6	5.7			5.389860621	4.780594456			3.6375	8.72	9.8375	26.44444444	48.3625	8.95	3.2	5.622222222			6.938724877	6.248228861
1581	0	1736	58	61	1	0	0	0	0	3.7	1.4	14.8	20	22.9	9.2	3.4	4.5			54.75946981	53.80349652	2+																3.68	1.38	13.85	21.66666667	21.34	9.225	3.5	4.033333333			56.1289208	55.22516563
1582	1	1947	64	54	0	0	0	0	0	4.3	1.1	13.1	26	17	9.1	2.7	3.6			55.0140677	56.84637379	1+		4.3	1	13.2	26	17.4	9.2	3.4	4.4			61.18193715	63.41607134	Neg		4.333333333	1.066666667	13.4	26.33333333	15.83333333	9.2	3.333333333	4			57.07002418	59.03627297
1583	1	536	18	61	1	1	0	0	0	4.2	1.1	10.9	25	18.2	8.5	3.8	4.9	13.11	70.7	53.66952286	54.10378558	Trace		4.1	1	10	25	16.8	9.4	3.7	4.9	3.28	62.7	59.90938936	60.71156241	Neg		4.2	1.05	10.675	23.75	17.575	8.925	3.4	4.65	7.4	82.93333333	56.78945611	57.407674
1584	0	1150	37	62	1	1	1	0	0	3.1	1.3	11.6	26	17.2	8.1	4	3.6			59.45204566	58.48507811	3+																3.1	1.3	11.6	26	17.2	8.1	4	3.6			59.45204566	58.48507811
1585	0	2165	71	70	0	1	0	0	0	3.5	2.9	11.4	21	43.8	8.9	4.3	5.3			22.98003853	20.97058517																	3.566666667	2.9	11.1	22.8	42.98	8.6	4.366666667	5.48			23.06827875	21.0572283
1586	0	1039	34	74	0	1	0	0	1	3.9	1.4	12.9	18	8.3	9.2	2.5	4			52.65348871	49.17523875																	3.9	1.4	12.9	18	8.3	9.2	2.5	4			52.65348871	49.17523875
1587	0	1489	49	58	1	1	0	0	0	4	2.1	12.6	18	32	8.7	2.9	4.8		41	34.64942208	33.66331063	2+		3.6	2.8	11.6	19	23.1	8.3	3.2	5.7		213.9	24.77476922	23.63119621	2+		3.685714286	2.329411765	10.75384615	18.625	24.43529412	8.75	3.05	4.9625		127.45	31.26864712	30.24054869
1588	1	3848	127	66	1	1	0	0	0	4	1	13	27	18.1	8.9	4.3	4.3			58.95890792	58.65986599	Neg																4	1	12.65	26	20.6	8.9	4.3	4.05			58.95890792	58.65986599
1589	1	3273	108	72	0	1	0	0	0	3.6	3.8	12.7	21	30	8.9	4	4.7			12.41103734	11.19565134	Trace		3.9	2.8	8.9	21	48.1	8.8	3.8	5.7			17.65460416	16.19547438			3.736363636	3.3	10.50909091	20	42.05	8.75	3.9	4.45			14.94853552	13.61273115
1590	0	535	17	42	0	1	0	0	0		2.6		21	34.3			4.3			28.91439401	29.13075909			4	4.6	10.5	17	65.2	8.5	4.5	6.4			14.89691398	14.49667913			3.733333333	3.66	10.43333333	20.25	41.38	8.8	4.366666667	5.025			21.2875854	21.17111494
1591	1	2070	68	48	0	0	0	0	0	4.6	1.1		24	19.5	9.2	3	4.5			56.34530312	59.3396358	Neg																4.3	1.1		26.5	20.3	9.05	3.25	4.5			56.22762688	59.13186396
1592	0	910	30	61	0	1	0	0	0	4.6	1.3	15.4	22	17.5	9.3	3.6	4.2			59.64861432	58.8466551	3+		4.4	1.7	15.1	23	20.2	9.9	2.9	4.2			43.76762013	42.54676546			4.485714286	1.625	15.42857143	24.57142857	23.325	9.5	3.057142857	4.371428571			47.04127289	45.91148713
1593	0	2683	88	79	0	1	0	0	0	3.5	1.2	12.3	26	19.6	8.5	3.6	4.5			62.07539428	57.1584012	2+																3.533333333	1.2	12.33333333	24	15.76	8.433333333	3.1	4.35			62.07539428	57.1584012
1594	0	1413	46	78	0	1	0	0	0	2.8	1.3	9.4	21	18.7	7.6	5.3	4.2			56.7449361	52.24787504	3+			2.1	8.2	18	48.2			5.3			32.62696475	29.25923841	Neg		3.023809524	2.332352941	8.761702128	21.65384615	37.51764706	8.4	4.176470588	3.737037037	670.3		34.66461114	31.34929977
1595	0	1422	47	45	0	0	1	0	0	3.8	1.9	13.7	24	30.6	8.5	4.4	4.8			40.94766564	41.64978188	2+																3.82	1.82	13.12	24.4	28.74	8.64	3.94	5.22			43.32782542	44.19790269
1596	0	1863	61	44	0	1	1	0	0	3.8	1.4	15.8		23	9.2	4.3				58.51406876	60.66323571			3.6	1.4	14.8	26	13.9	8.7	3.5	4.3			58.24773615	60.24999841	2+		3.7	1.4	15.3	26	18.45	8.95	3.9	4.3			58.38090245	60.45661706
1597	0	1187	39	74	0	1	0	0	0	4.8	1.2	14.9		16.7	9	3				62.90479439	59.24956222	Neg																4.8	1.2	14.9		16.7	9	3				62.90479439	59.24956222
1598	1	2849	94	46	0	1	1	0	0	3.6	2.1	8.5	24	23.9	8.6	3.9	4.4			26.94858358	27.53378139	2+																3.72	2.22	9.3	22.4	25.06	8.54	4.1	4.34			25.41678271	25.90034085
1599	0	380	13	58	0	1	0	0	0	4.6	1.6	14.5	27	18.8	9.3	3.1	4.2			47.42229868	46.76693335	Neg																4.5	1.6	14.45	25	19.1	9.3	3.1	4.4			47.42229868	46.76693335
1600	1	869	29	49	0	0	0	0	0	3.9	7.8	9.9	15	52.1	9.2	7.2	5.4			5.852344374	5.518159908																	3.9	7.8	9.9	15	52.1	9.2	7.2	5.4			5.852344374	5.518159908
1601	0	1756	58	64	1	0	1	0	0	3.5	1.2		25	18.7	8.1	3.1	4			64.78631101	63.53146336	2+		3.2	1.4		25	20.1	8.6	3.4	4.8			54.05797582	52.31584224	3+		3.42	1.32		23.4	17.48	8.68	3.08	4.32			58.20545367	56.69349473
1602	0	4217	139	50	0	0	0	0	0	4.3	1.4	16.2		17.6	9.4	3				57.01515117	58.1838119	Neg		3.6	1.4	14.9	28	16.6	8.7	3.2	4			57.01515117	58.1838119	Neg		4.05	1.425	14.78	28	18.125	9.175	3.025	4			55.92429815	57.01972386
1603	1	1275	42	59	0	0	0	0	0	3.9	2.1	9.9	23	35.2	8.7	4.7	5.2			25.62080818	25.13788605	2+																3.75	2.2	10	24	38.4	8.45	4.5	5.15			24.34413919	23.82880148
1604	0	1535	51	53	0	0	0	0	0	4.5	1.4	15.5		24.9						56.34471539	56.9441	Neg																4.5	1.45	15.6	25	18.8	9.5	3	4.4			54.18866382	54.66552995
1605	0	477	16	44	0	0	0	0	0	4.3	2.6	10.7	21	29.1	8.9	4	6.8		69.2	28.64262436	28.7006405	2+		3.9	3.6	9.4	21	54.4	8.9	4.3	5.3		84.3	19.67519136	19.36531845	3+		3.933333333	2.814285714	9.983333333	20.71428571	39.15714286	8.683333333	4.05	5.442857143		71.83333333	26.65333357	26.62859219
1606	1	1020	34	64	1	1	1	0	0	3.6	1.7	8.9	22	24.4	10.1	4.2	5.6	529.3		32.16060866	31.32552468	2+		3.5	1.7	9	22	23.7	9.3	4.3	5.8			32.0595471	31.08002683	3+		3.62	1.75	9.34	21.8	28.23333333	9.64	4.14	5.385714286	529.3		31.25764476	30.36351717
1607	0	283	9	61	0	0	1	0	0	4.5	3.7	10.7	22	28.6	10.2	3.2	6		58.3	17.8396446	16.61588244	2+		4.1	4	10.2	21	33.6	8.9	3.4	5.3		47.4	16.30473549	15.12128732	2+		4.275	3.925	10.55	22	34.475	9.475	3.1	5.675		53.8	16.68846277	15.4949361
1608	0	353	12	49	1	1	1	0	0	4.5	1.7	15.6	26	17.2	9.6	1.8	4.2			45.75779462	46.3374143	Trace		4.5	1.7	16.2	24	15.4	9.1	2.2	4.1			45.75779462	46.3374143	Trace		4.475	1.74	16.2	24.8	19.1	9.55	1.9	4.34		149.5	45.19950367	45.76210535
1609	0	2132	70	84	0	1	0	0	0	3.9	1.2	11.9	24	14.5	8.8	2.5	3.5			61.30686256	55.16681928	Neg																3.9	1.2	11.2	24	14.5	8.8	2.5	3.5			61.30686256	55.16681928
1610	0	1202	40	44	1	0	0	0	0	3.8	1.8	11.4	22	30.4			5.1			43.78320808	44.76822833	2+																3.55	1.8	11.4	23.66666667	26.4			5.2			43.78320808	44.76822833
1611	1	1077	35	63	0	0	0	0	0	3.4	1.6	10.2	28	23.3	8.8	3	3.4			34.60160611	33.91910545	Neg		3.7	1.6	11.3		20.3	8.8	3.3				34.49116429	33.70777146			3.488888889	1.583333333	10.84	27.4	20.85833333	8.833333333	3.511111111	4.02			35.1257141	34.37148304
1612	0	595	19	61	1	1	0	0	0	3.4	1.7	13.3	23	14.1	7.8	4	3.6			43.76762013	42.54676546	Trace																4.083333333	1.466666667	14.28333333	24.6	16.66666667	8.633333333	3.916666667	4.02			53.9690034	53.04781159
1613	0	683	22	44	1	1	0	0	0	3.5	1.9	10.4	24	19.8	8.6	2.5	4.9	1.26		41.13489522	41.93544568	3+		3.3	2.6	8.7	22	29.2	8.6	3.2	5.1	202	48.8	28.5122546	28.50513205	3+		3.242857143	2.226666667	8.830769231	19.66666667	29.14666667	8.528571429	3.45	5.273333333	170.315	64.95	34.6653933	35.05210293
1614	1	2079	69	61	1	0	1	0	0	4.2	1.1		31	16.8	9.3	3.9	4.7			53.66952286	54.10378558	2+																4.25	1.05	12.4	29	15.25	9.3	3.9	4.8			56.6907421	57.22115614
1615	1	749	24	44	0	0	0	0	0	4.4	6.4	9.3	20	63.7	7.3	6	4.9			7.515610529	7.256294366	2+		3.9	5.3	9.1	19	54.8	7.1	4.1	4.9			9.342897895	9.114586159			4.3	5.725	8.7625	19.625	66.1875	7.9	5.2375	4.975			8.586150046	8.343666691
1616	1	1408	46	77	0	0	0	0	0	3.8	3.5	8.4	22	44.4	8.4	3.2	5.9			13.46184882	11.93534948			4.2	4	10	20	51.4	8.7	4.1	5.4			11.50918087	10.08620359			4.08	3.78	10.1	21.5	46.7	9.02	3.78	5.083333333			12.344243	10.8917626
1617	0	666	22	46	0	0	0	0	0	3.8	2.2	12.9	18	24.6	9.1	3.6	4.9			34.42051237	34.64558123	3+																3.8	2.2	12.9	18	24.6	9.1	3.6	4.9			34.42051237	34.64558123
1618	1	391	13	44	0	0	1	0	0	4	1.2		22	18.2	8.6	3.1	4.5		141.9	51.87054346	54.9106209	1+		4	1.1		24	16.5	8.9	3	4.4		102.4	57.34938929	61.00181047	2+		4	1.15		23	17.35	8.75	3.05	4.45		122.15	54.60996638	57.95621568
1619	1	996	32	67	0	0	0	0	1	4.5	1.2	11.5	25	20.1	9.3	3.1	4		44.3	47.62648241	46.75631888	Trace		4.3	1.7	11	27	38.6	9.1	3.6	4.6		192.2	31.86292265	30.68723029	Trace		4.325	1.38	11.25	26.4	26.26	8.975	3.3	4.22		113.475	41.47086446	40.46883725
1620	1	2450	80	72	1	0	0	0	0	4.1	1	11.8	27	14.7	9	3.1	3.9			57.92664193	56.23513385			3.8	1.1		23	12.1	9.1	3.2	4.3			51.89328863	50.11456637			3.8	1.06	11.73333333	24.8	13.98	8.94	3.4	4.14			54.81293675	53.08988278
1621	0	978	32	42	0	0	0	0	0	3.3	3.5	10	24	30	7.8	4.4	4.9			20.51817904	20.33650481	3+		3.5	4.1	10.8	22	45.8	8.4	4.2	6.4			17.0938846	16.79573047			3.525	4.15	10.6125	22.625	46.7	8.3125	4.4625	5.4625			17.05893898	16.76512539
1622	0	1774	59	63	1	1	0	0	0	3.7	1.7	14.5	24	16.7	8.7	2.3	3.7			43.48192448	41.95856133	2+																3.7	1.8	14.65	22.75	17.8	8.7	2.3	4.1			40.7847052	39.23792415
1623	0	1340	44	32	0	0	1	0	0	4.3	1.5		26	14.9	9.4	3.5	5.1			57.64454103	60.75062547																	4.3	1.5		26	14.9	9.4	3.5	5.1			57.64454103	60.75062547
1624	1	1093	36	50	0	0	0	0	0	3.6	1.2	14.4	26	16.6	9	4.2	4.9		264	50.54180882	52.66631759	4+		3.9	1.4	13.2	29	17.7	9.4	4.2	4.6		98	42.30524217	43.71135658	2+		3.714285714	1.257142857	13.64444444	26.71428571	17.97142857	9.028571429	4.071428571	4.442857143		129.35	48.09104633	49.9991037
1625	0	266	9	76	0	0	0	0	0	3	1.5	10.3	29	18.5	7.9	3	3.7			48.36135628	44.55552757	3+		2.4	3.2	7.9	22	44	7.3	4.3	3.3		44.6	20.11927153	17.70496071	3+		2.636363636	2.477777778	8.4	24.35	37.78888889	7.390909091	4.036363636	3.86		118.2333333	28.9081101	25.94347573
1626	1	1143	38	56	0	0	0	0	0	4	1	12.6	26	16.4	9.1	4.4	4.4		184.7	60.9585573	62.9497767	Neg		4.6	1.1	13.8	26	17.4	9.5	4.6	5.1			54.41355432	55.68285152	Neg		4.4	1.066666667	13.16666667	26.33333333	16.5	9.233333333	4.433333333	4.833333333		184.7	56.66050875	58.24367447
1627	0	1572	52	75	0	1	0	0	0	4.3	2.6	14.5	25	26.4	10.2	4.1	5.1			25.70373672	23.06999713	1+																4.35	2.1	14.1	24.33333333	30.15	9.7	3.175	5.366666667			36.14717601	33.06858268
1628	0	1213	40	43	0	1	0	0	0	3.4	2.1	13.7	23	35.6	8.7	4.5	5.1			36.8194911	37.40930309	3+																3.7	2.22	12.14	21.2	31.86	8.72	3.78	5.52			34.51567218	34.92277768
1629	0	973	32	73	1	1	0	0	0	4.8	1.4	12.6	26	21.9	9.7	4.5	4.5			52.79911589	49.50582859	2+		4.3	1.2	12	25	19.1	9.4	3.4	4.5			63.07877427	59.64787861	3+		4.46	1.266666667	12.325	27	19.34	9.34	3.64	4.575			59.51031717	56.12362881
1630	1	1099	36	56	1	0	1	0	0	4.5	1.1	12.2	27	18.2	10.1	4.1	4.7		61.5	54.60941464	56.09839519	2+		4.4	1.1	11.7	25	21.1	9.7	3.8	4.8		66.1	54.41355432	55.68285152	2+		4.425	1.125	11.9	25.75	21.025	9.766666667	3.766666667	4.95		62.1	53.20721355	54.49023065
1631	0	1251	41	36	0	0	1	0	0	4.1	1.5		27	24.4	8.8	2.4	4.6			56.28260933	59.07789236	2+																4.133333333	1.666666667	13.55	26.33333333	23.3	9.233333333	2.433333333	4.633333333			50.19975688	52.41680195
1632	0	1480	49	63	1	1	0	0	0	3.9	1.4	11.1	24	19.6	8.5	3.4	3.9			54.40202423	53.05966938	1+		3.3	1.9	9.7	22	38	8.3	2.9	3.7	17		38.12209454	36.45070074	1+		3.246666667	1.720588235	10.79411765	21.93939394	30.80882353	8.096666667	3	4.058823529	17		44.3835293	42.89112381
1633	0	521	17	56	1	1	0	0	0	2.6	1.7	11.2	29	24.9	8.1	2.4	3.6	3503.3		44.53410405	44.1153098	3+		3.2	2.2	8.9	22	47.5	8.1	4.9	6.3			33.07310739	32.30078361			2.82	2.027272727	9.625	27.2	43.75454545	8.455555556	4.644444444	4.436363636	3503.3		36.98604881	36.33215602
1634	1	596	19	43	1	1	0	0	0	3.5	3.3	11.2	22	36			4.8			16.21652016	16.27239606	4+																3.65	3.6	11.4	20.66666667	38.53333333			4.733333333			14.7523226	14.7388212
1635	0	344	12	60	0	1	0	0	0	4.3	2.1	10	20	25.3	8.3	2.4	4.8		25.6	34.4117829	33.20771695	Neg		4	2	11.6		35.1	8.7	3.8				36.28293182	34.95699001			3.826666667	3.25625	9.1625	19.6	35.20625	8.021428571	4.035714286	5.093333333		35.05	24.73221992	23.55526342
1636	1	476	15	49	1	0	0	0	0		1.2		27	15.5			4.7			50.74951397	53.04036814					8.6	18				5.7							3.4	1.3	9.125	22.5	19.55	8.3	3.9	5.2			46.61430626	48.53108735
1637	0	242	8	72	1	0	0	0	0	3.2	1.9	6.4	19	19	7.8	3.3	4.1		36.7	37.22140753	34.45105415	2+		2.1	1.3	9.7	22	51.3	6.6	1.2	5.3		12.4	57.51323217	54.14615424	2+		2.4	1.512244898	9.144444444	24.14	45.69411765	7.536363636	2.490909091	4.518965517		34.26666667	49.72995477	46.58391388
1638	1	207	7	44	0	0	0	0	0	4.3	1.1	13.1	24	15.8	9	3.1	4.3			57.34938929	61.00181047	2+		4.1	1.2	12	23	13.5	8.6	2.4	4.1		54.2	51.87054346	54.9106209	Trace		4.14	1.16	12.7	25	13.84	8.82	2.7	4.22		53.8	54.06208179	57.34709672
1639	0	308	10	43	0	0	0	0	0	4.1	3.7	13.2	15	34	7.2	4	4.6		104.5	19.1519967	18.86196178	3+		3.7	5.2	11.6	24	50.4	7.5	4.4	5.1			12.87135274	12.41498857	3+		3.9	4.166666667	12.4	22.16666667	39.45	7.216666667	4.033333333	5.133333333		94	17.08042623	16.73226141
1640	0	250	8	57	0	0	1	0	0	3.9	6.3	9.3	18	73.7	8.5	5.1	5.9			9.786589101	8.986082159	3+																3.9	6.3	9.3	18	73.7	8.5	5.1	5.9			9.786589101	8.986082159
1641	1	1595	52	66	1	0	0	0	0	4.2	1.6	15.3	24	12.4	10.2	3.1	4.1			34.27638171	33.23226998	2+																4.2	1.566666667	14.45	24	11.5	10.2	3.1	4.033333333			35.15981036	34.13122423
1642	0	216	7	70	0	1	0	0	0	3.2	2.5	13.5	25	16.3	8.5	4.2	3.9		55.4	27.27314818	25.09228769	3+		2.8	4.2	9.5	22	44.8	7.9	4.5	3.7		61.3	14.98747118	13.40112742	3+		2.773333333	2.435294118	11.58181818	24.375	22.28125	7.888888889	3.988888889	3.90625		62.55	30.79604832	28.55231469
1643	0	237	7	37	0	1	0	0	0	3.2	9.5	11.8	21	69.5	8.5	6.1	5.8			6.650816319	6.2933929	2+		3.7	11.4	11.1	20	104.2	8.2	5.7	5.4			5.359801127	5.015671802	2+		3.6875	9.6125	10.02857143	20.57142857	80.3375	8.5125	5.3	5.857142857			6.583076991	6.224720702
1644	0	1554	51	46	1	0	0	0	0	4.3	1.4	13	30	21	9.7	3.9	4.7			57.98843007	59.8367611	3+		4	1.6	12.6	26	28.7	9.7	4.2	5			49.49058861	50.56454899	1+		4.266666667	1.5	12.9	27	27.6	9.633333333	4.2	5.1			53.67651697	55.1498121
1645	0	1705	56	25	0	1	0	0	0	4.2	1.6			20.4	9.2	3.2				56.25701211	59.00369486	2+		4.6	1.6			22.6	9.7	3.2			143.2	56.25701211	59.00369486	2+		4.285714286	1.628571429			20.14285714	9.328571429	3.471428571			168.2	55.3140036	57.97326239
1646	0	253	9	45	1	0	1	0	0	2.9	2.1	12.2	23	25.7	9	4.4	5.9			36.48125228	36.90308789	4+		3.8	2.2	12.1	25	30.6	9.1	4.4	4.1			34.42051237	34.64558123			3.128571429	1.9	11.51666667	25	31.82857143	8.5	4.3	4.942857143			41.25726088	41.91109862
1647	1	479	16	68	0	1	0	0	0	4.5	1	13.5		13.6	8.9	3.8				58.60268846	57.82053563																	4.5	1	13.5		13.6	8.9	3.8				58.60268846	57.82053563
1648	1	577	19	81	1	0	0	0	0	3.6	2.6	7.9	20	54.5	8.4	5.4	4.7			18.77652186	16.62662396	2+		3.8	3.3	10.2	21	96.6	8.9	5.5	4.9			14.26032108	12.46302594			3.270588235	2.260869565	9.845833333	21.85	47.15652174	8.204545455	5	3.968181818			23.23145288	20.80684874
1649	1	2881	95	50	0	1	0	0	0	3.5	1.3	9	24	31.2	8.9	4.2	4.8			46.08242342	47.80854947	2+																2.9	1.185714286	8.82173913	21.28571429	26.20714286	8.108333333	4.033333333	4.278571429			52.34093756	54.6446846
1650	0	1943	64	58	0	0	0	0	0	5.4	1.4	14.9	23	21.4	9.4	4.3	4.7			55.32294724	54.96056096	1+		4.1	1.4	13.9	25	17.9	8.7	2.6	4.2			55.13129992	54.62997112	Trace		4.36	1.42	14.3	26	20.26	9.2	3.66	4.4			54.32578147	53.82170023
1651	1	604	20	60	0	0	0	0	0	4.4	1.1			18.9	8.7	9.3				53.84991065	54.51932925	2+		4.3	1.5		25	30.3	9.2	4.1	4.7			37.52196552	37.18579557	1+		4.25	1.35		24.66666667	27.325	8.775	5.025	4.5			43.35699678	43.4313503
1652	0	238	8	70	1	1	0	0	0		2.4		24	43.4			5.7			28.5886909	26.36175609																	3.9	1.933333333		23.33333333	33.73333333	9.45	3.55	4.9		81	38.31667513	35.73118955
1653	0	385	13	50	0	1	1	0	0	4.4	1.4	16.2		12.9						57.01515117	58.1838119	1+																4.4	1.4	16.2		12.9					310.6	57.01515117	58.1838119
1654	0	273	9	84	0	1	0	0	0	3.9	2.3	13.6	22	25.7	8.4	2.8	4		104.6	28.93678826	25.12344076	2+																3.766666667	2.923076923	11.68333333	21	26.83076923	8.3	2.925	4.21		105.45	22.49630208	19.31295257
1655	1	520	17	72	1	1	0	0	0	4.3	1.6	11.7	26	24.7	9.2	2.6	4.3			33.67626301	31.85859904																	4.3	1.6	11.7	26	24.7	9.2	2.6	4.3			33.67626301	31.85859904
1656	0	1129	38	69	1	0	0	0	0		1.3	9.5		16.1						58.17494083	55.68285644																		1.3	9.5		16.1						58.17494083	55.68285644
1657	1	3972	131	58	0	0	0	0	0	3.9	1.1	12.4		18.2	9.1	3				54.22178469	55.26730785	Neg																3.9	1.1	12.4		18.2	9.1	3				54.22178469	55.26730785
1658	1	187	6	32	0	1	0	0	0	4.1	4.5	9.9	19	42.9	8.6	5	5.2			12.03827231	12.09214291	3+		3.9	10.6	6.2	24	85.6	8.4	3.8	4.8			4.478869775	4.291828993			4	6.857142857	7.15	21.57142857	67.47142857	7.616666667	5.333333333	5.1			8.002998795	7.899193769
1659	0	2494	82	39	0	0	0	0	0	4.2	1.4	14.8	25	20.6	9.8	3.1	4.1			59.96461861	62.81206967			4	1.5	14.8	28	19.1	9.2	3	4.5			55.37548157	57.78532586			4.166666667	1.4	14.83333333	26.66666667	20.7	9.566666667	3.066666667	4.333333333			60.21953327	63.09900787
1660	1	2879	94	73	0	0	0	0	0		1.1	9.9		14.9						51.74818835	49.78213143																		1.1	10.55		14.9						51.74818835	49.78213143
1661	0	749	25	44	0	0	0	0	0	4.3	1.5	16.4		23.1						54.03594338	55.80845945	2+																4.3	1.5	16.4		23.1						54.03594338	55.80845945
1662	1	1171	38	74	0	0	0	0	0	4.6	1.4	11	24	24.1	9.7	3.8	4.8			39.06888862	36.94354711	Trace		3.5	1.3	9.1	23	20.5	7.6	3.5	4.1			42.55711529	40.40637349	Neg		3.775	1.2	9.7	23	20.55	8.275	3.525	4.525			47.70920311	45.57216988
1663	0	399	13	45	1	0	0	0	0	3.5	3.3	8.8	19	57.5	8.8	3.6	4.4		77.8	21.65437819	21.36694743	2+			4.4	9.8	21	49			4.4			15.53697315	15.09008024			3.75	4.014285714	10.25714286	20.57142857	55.95714286	8.783333333	4.283333333	4.757142857		77.8	17.51256299	17.11269603
1664	0	218	7	49	0	0	0	0	0	4.3	1.6	16.1	30	16	9.2	2.7	4.4		190.2	49.07368603	49.86128684	2+																4.15	1.55	15.55	28	13.65	9.05	1.85	4.366666667		199.1833333	50.93742618	51.82585142
1665	0	2050	68	69	0	0	0	0	0	4.6	1.4	16.2	24	27.6	9.8	3.2	4.6			53.4065871	50.91083542	Neg																4.6	1.4	16.2	24	27.6	9.8	3.2	4.6			53.4065871	50.91083542
1666	0	549	18	78	1	0	0	0	0	3.5	2	9.9	22	27			4			34.51668863	31.03708176	3+			2.3			47.3			4.6			29.3754019	26.21182086			3.45	2	10.07142857	19.75	29.34285714	8.3	3.2	4.133333333			34.67780823	31.19264191
1667	1	2157	71	47	0	0	0	0	0	3.8	1.9	12.3	21	28.2	9.3	3.7	3.8	13.5		30.11614149	30.86073092	1+																3.75	1.9	11.325	21.75	27	9.3	3.7	3.95	13.5		30.51364352	31.29918131
1668	0	818	27	62	0	0	0	0	0	3.7	3.2	9.1	25	42.2	8	3.9	6.3			21.023952	19.68231887	2+		3.4	5	13.1	20	74.4	8	4	5.9			12.52089656	11.38619453			3.444444444	4.377777778	11.22222222	21.11111111	55.42222222	8.033333333	3.933333333	6.077777778			15.67665178	14.44922838
1669	1	2211	73	52	1	0	0	0	0		1.1			13.9	9.2	3.7				55.43716491	57.67746112	Neg																	1.1			13.9	9.2	3.7				55.43716491	57.67746112
1670	0	1819	60	81	0	0	0	0	0	3.8	1.2	14.2	25	18	8.9	2.7	4.5			61.76114338	56.36176843	Neg																3.8	1.2	14.2	25	18	8.9	2.7	4.5			61.76114338	56.36176843
1671	1	2485	81	79	1	1	0	0	0	4.2	1.4	11	20	28.4	9.3	4.4	3.9	108.7		38.55376508	35.63965721	2+		4.2	1.6	11	23	42.3	8.8	4.1	5.3			33.0479169	30.32642761			4.12	1.5	10.15	22	31.52727273	9	4.3	4.56	888.5		36.04750274	33.22754759
1672	1	1232	41	39	1	0	0	0	0	4	1.1	11.3	27	16.5	9.5	4.3	5.2		31.3	58.77106702	63.16263754	2+									5.4							3.975	1.075	11.425	25	13.725	9.425	4.05	5.02		33.55	60.32867596	64.88340273
1673	0	269	8	41	0	1	1	0	0	3	9.3	9.2	13	88.4	7.9	5.4	4.4			6.67557222	6.281504644	2+																3.36	9.6625	9.7375	14.28571429	107.6125	8.26	5.2	5.125			6.40616393	6.016637754
1674	1	3610	119	69	1	1	0	0	0	3.7	1.4	10.5	25	27.2	8.5	3.1	4			39.62768763	38.24743701	2+																3.3875	2.057575758	10.0969697	25.81818182	31.12727273	8.425	3.5	4.555882353			26.53602937	25.15554551
1675	1	854	28	66	0	1	0	0	0	3.6	1.1	11	19	16.6	8.1	3.1	3.3		23.1	52.81803888	52.27539344	1+		4.3	1.6	11	24	21.6	8.8	3.8	4.3		81.6	34.17190612	33.02093599	Trace		3.5125	1.38	9.954166667	22.72222222	20.21	8.5625	3.477777778	4.475		46.125	41.47451584	40.59249883
1676	0	994	33	46	1	0	0	0	0		1.5	10.9								53.55053221	55.04812621			3.7	1.5	10.6	27	24.5	8.9	3.5	5.2		181.4	53.55053221	55.04812621	2+		4	1.528571429	10.55	26.66666667	28.35	9.02	3.76	4.8		133.66	52.45241585	53.86757017
1677	1	791	26	57	0	1	0	0	1	4	1.2	12.1	26	16.1	8.9	4	4.1		107.5	49.21518204	50.12277384	Trace		3.9	1.1	12.2	27	21.4	8.7	3.2	3.8			54.41355432	55.68285152	Trace		3.95	1.15	12.15	26.5	18.75	8.8	3.6	3.95		107.5	51.81436818	52.90281268
1678	1	763	25	70	0	0	0	0	0	4.4	1.6	11.8		38	10.1	3.8				33.86939877	32.33410052	Neg				10.4												4.65	1.55	10.9	21	33.6	10.2	3.7	5			35.12634957	33.50328522
1679	1	1231	40	76	0	0	0	0	0	4.2	1	12.8	22	24.7	9.2	4	4.3			57.29433595	54.64973207																	4.2	1	12.8	22	24.7	9.2	4	4.3			57.29433595	54.64973207
1680	0	355	12	70	0	0	0	0	0	4.4	1.3	15.2	29	24.1	9.2	3.7	3.8			58.00526477	55.32127945	2+		4.2	1.5	15.3	30	12.5	9.3	3.5	3.7			49.17549375	46.53239398	2+		4.3	1.4	15.25	29.5	18.3	9.25	3.6	3.75			53.59037926	50.92683672
1681	0	2631	87	35	0	0	1	0	0	4	2.1	13.6	24	22.9	10	4	5.2			38.39070302	39.58602844	2+																3.883333333	2.033333333	11.6125	24	25.95	9.3	3.766666667	4.8			40.24723064	41.6044759
1682	0	1684	55	75	1	0	0	0	0	4.2	1.2			14.1	9.2	2.8				62.73362013	58.75166674	1+																4.2	1.2			14.1	9.2	2.8				62.73362013	58.75166674
1683	0	3222	106	59	0	0	0	0	0	4	1.3	12.9		18.8	9.1	2.7				60.05364292	59.75059758	Neg																4.15	1.3	13.2		18.75	9.3	2.7				59.95137062	59.52461196
1684	1	1020	34	53	1	0	0	0	0	4.3	1.1	11.3		14.6	9.3	3.7				55.2232153	57.26191746	Trace		4.1	1.2	9.3	22	21.2	9.2	3.5	5			49.94749246	51.54416594	1+		4.433333333	1.233333333	10.43333333	23	18.03333333	9.4	3.433333333	4.65			48.99282886	50.52869668
1685	1	1028	34	69	1	0	0	0	0	4.1	1.4	12.3	19	17.8	9.1	3	3.4	6.66		39.62768763	38.24743701	2+																4.1	1.4	12.55	21	17.8	9.1	3	4.1	6.66		39.62768763	38.24743701
1686	1	513	17	63	1	1	1	0	0	3.8	2.1	10.4	20	20.7	9.3	4.8	4.5	954.2		25.28189666	24.41531444	2+		4.1	5.1	8.9	14	41.3	9.1	4.6	4.2	166.3		9.051620379	8.299630478	1+		3.7625	3.091891892	9.266666667	19.60714286	37.39722222	8.946666667	4.646666667	4.648571429	425.5333333		18.08302375	17.20856669
1687	1	230	7	63	0	0	1	0	0	2.2	1.7	9.9	31	27.2	8	3.4	4			32.26358796	31.52192295	3+		1.8	2.3	8.1	26	39.6	6.9	3.9	3			22.6896811	21.73612615	3+		1.977777778	1.966666667	9.688888889	28.55555556	33.62222222	7.311111111	4.155555556	3.444444444			30.37856469	29.63055718
1688	1	236	8	48	1	0	0	0	0	3	3	7.7	25	40.1	8	4.2	5			17.70218807	17.64204948			3.1	4.8	10.4	23	52.7	8.2	4.7	5.5			10.24836672	9.924668287			2.925	4.2	10.1125	24.125	47.8125	8.1625	4.25	5.4875			12.53192189	12.2789244
1689	1	965	32	69	0	0	0	0	0	4.3	1	13.3	26	19.9	8.9	4	3.9		63.6	58.42927319	57.44749992	Neg		2.2	0.7	11.5	23	10.2	6.5	3.5	4			87.92630224	87.845256	Neg		3.076923077	0.842857143	10.24	23.35294118	10.74285714	7.775	3.7875	3.952941176		63.6	72.16853035	71.50345268
1690	0	363	12	51	0	0	0	0	0	4.6	13.5	11.2	25	60.2	9.4	5.1	6.1		94.8	4.1540434	3.730799898	4+																4.6	13.5	11.2	25	60.2	9.4	5.1	6.1		94.8	4.1540434	3.730799898
1691	1	1109	37	60	0	0	0	0	0	4.5	1.1	13.6	19	15.5	9.5	2.6	5.3			53.84991065	54.51932925	Neg																4.5	1.1	13.6	19	15.5	9.5	2.6	5.3			53.84991065	54.51932925
1692	0	2292	75	45	0	0	0	0	0		1.3		24	15.9			4.3			63.44832703	65.89740641	Neg		4.1	1.2	12.9	27	12.5	9.3	2.9	4			69.58820689	72.59316111	2+		4.3	1.6	12.05	25	18.96666667	9.333333333	3.166666667	4.32			53.17345608	54.84240254
1693	0	422	14	58	1	0	0	0	0	3.1	1.6	12.6	26	24.1	8.4	3.2	4.5	265	57.1	47.42229868	46.76693335	4+																3.15	1.6	12.6	26	25.6	8.4	3.2	4.5	265	57.1	47.42229868	46.76693335
1694	1	512	17	46	1	0	1	0	0	3.2	2.1	9.8	24	26.5	8.5	4.6	5.5			26.94858358	27.53378139	3+		2.3	3.5	13.3	27	25.8	7.7	4.3	5.5			14.94591426	14.84741069			2.783333333	2.8	10.3	23.33333333	28.56666667	8.05	4.533333333	5.883333333			20.52005577	20.7263999
1695	1	2164	71	33	0	1	1	0	0	2.9	2.1	12.6	18	23.3	8	3	5			28.82819517	30.15785724	4+		3.9	1.6	12.7	25	28.2	8.9	3.1	4.2			39.21680144	41.6327961	2+		3.166666667	2.321428571	12.62	20.08333333	32.10714286	8.533333333	3.4	4.538461538			28.19180292	29.53002613
1696	0	2680	88	44	0	0	0	0	0	4.4	1.4	16.4		14	10.2	3.4				58.51406876	60.66323571	Neg																4.4	1.4	16.4		14	10.2	3.4				58.51406876	60.66323571
1697	1	1010	33	59	0	1	0	0	0	5	1.1	12.8	23	20.7	9.3	4.2	4.7			54.03395198	54.93487291																	4.216666667	0.983333333	11.56666667	22.5	18.7	8.9	3.833333333	4.2			62.23501623	63.79830033
1698	1	2624	86	37	0	0	0	0	0	4	1.1	12.3		12.6						59.40250244	64.07683361	1+																4	1.1	12.3		12.6						59.40250244	64.07683361
1699	0	1499	49	67	0	0	0	0	0	4.4	1.8	14.1	24	23	9.2	2.8	4.3			40.20085486	38.12008543	Neg																4.4	1.8	14.1	24	23	9.2	2.8	4.3			40.20085486	38.12008543
1700	1	280	9	30	0	1	0	0	0	3.9	1.3	12.7	25	22	9	3.8	4.3		96.7	51.11761777	55.00699584	2+		4.1	1.3	13.9		17.4	8.8	3.7			51	50.77849175	54.59953661	3+		4	1.3	13.3	25	19.7	8.9	3.75	4.3		73.85	50.94805476	54.80326623
1701	1	1731	57	64	1	0	1	0	0	3.5	1.4	12.5	23	35.4	9.1	3.6	4.2			40.23746034	39.6134169	Neg																3.38	1.333333333	10.38	24	24.06666667	9	3.55	4.48			42.74064455	42.20368282
1702	0	467	15	74	1	0	1	0	0	3.3	1.3			29.9	9.3	4.4				57.35460281	53.78457725			3.5	1.7		24	48.7	8.5	3.7	5.1			42.0843719	38.88682864			3.488888889	1.466666667	9.2	23.25	31.42222222	8.722222222	3.522222222	4.65			50.58860801	47.17353247
1703	0	188	6	82	1	1	1	0	0	3	3.9	8.7	27	51.1	7.9	4.3	4.1			15.80957429	13.45976608			3.3	6	9.7	23	76	8.1	4.8	5			9.616614109	7.995576087			2.92	5.238461538	8.484615385	25.46666667	78	7.877777778	4.511111111	4.306666667			11.44629295	9.601067825
1704	0	1040	34	74	0	0	0	0	0	4.1	1.3	14	26	21.1	8.7	3.5	3.8			57.35460281	53.78457725	2+																4.1	1.333333333	12.7	26.5	16.63333333	8.633333333	3.2	3.75			55.73980518	52.11038531
1705	0	318	11	44	0	1	0	0	1	3.8	5.1	15.3	19	55.3	6.3	3.9	5.1			13.16303596	12.70989678			4.3	6.4	11.7	22	72	7.4	5.6	4.9			10.12885516	9.658791204			4.266666667	5.833333333	13.125	20.4	58.05555556	6.433333333	4.85	4.85			11.52030454	11.05966214
1706	0	751	25	57	1	1	0	0	0	4.3	1.4	15	25	15.7	9.1	3.6	4.4		123.1	55.51861141	55.37379826	3+		4.7	1.4	14.4	25	18.2	9.7	3.3	4.6		160.5	55.51861141	55.37379826	2+		4.5	1.466666667	14.6	25.66666667	18.3	9.533333333	3.333333333	4.7		144.1666667	52.87574765	52.62205365
1707	0	263	9	69	0	1	0	0	0	3.8	1.5	9.5	28	11.8	8.7	3.2	3.4			49.3193411	46.83652727	2+																3.8	2.472727273	9.866666667	28.6	24.27272727	8.828571429	3.857142857	4.01			30.24456125	28.13858811
1708	0	1022	33	54	1	0	0	0	0	4.6	1.4	15.5	24	29.3	9.7	3.4	4.7			56.13132032	56.5308627																	4.6	1.4	15.5	24	29.3	9.7	3.4	4.7			56.13132032	56.5308627
1709	0	534	18	72	1	0	0	0	0	3	1.4	10.1	27	16.7	8.3	3.4	4.8			52.94716293	49.83641843	3+																3	1.25	10.1	26	13.65	8.3	3.4	4.8			61.4421048	58.27174398
1710	0	1595	52	47	1	0	0	0	0	4	1.9	10.9	23	23.9	9.6	4.7	5.5			40.58779176	41.07845428	3+																4	1.9	10.9	23	23.9	9.6	4.7	5.5			40.58779176	41.07845428
1711	0	283	9	76	1	0	1	0	0	3.9	1.2	16.1	24	17.2	9	2.7	4.2		108.2	62.56516973	58.35335036	1+		2.6	1	14.6	24	24.2	8.5	2.9	4.7		154	77.21608619	72.74378971	3+		3.466666667	1.133333333	15.66666667	24.66666667	19.4	8.833333333	2.766666667	4.4		128.2333333	67.44880855	63.15016347
1712	1	462	15	82	1	0	0	0	0	4.5	2.3	11.3	22	29.6	10.2	3.6	4.6		54.1	21.57638658	19.14686975	Neg																4.228571429	2.028571429	10.27142857	19.14285714	27.18571429	9.414285714	3.228571429	4.8		54.1	25.75097868	23.0055933
1713	1	2164	71	37	1	0	0	0	0	3.7	1.6	13.5	21	38.9	8.7	3.4	4.2			38.54938372	40.73462664	2+		3.9	1.6	11.8		23.9	8.8	2.6				38.34125457	40.47045915			3.533333333	1.392	10.59230769	17.15384615	21.404	8.566666667	3.061904762	4.061538462			49.43431835	52.93474267
1714	0	340	11	79	0	0	0	0	0	2.6	5.5	9.8	23	62.3	8.6	5.2	4			10.71312324	9.072181023			2.1	7.6	10.1	22	49.3	8	3.8	4.6			7.376252234	6.136299746			2.309090909	7.6	9.741666667	23.18181818	56.68181818	8.142857143	4.157142857	4.381818182			7.49856829	6.246101675
1715	1	1582	52	73	1	1	0	1	0	3.7	1	11.3		13.6	9	1.9				57.76467163	55.86209814	Trace		4.2	1.4	10.6		18.4	9.9	3			124.1	39.17694399	37.19190709	Neg		4.1	1.26	11.22	33	18.24	9.52	4.34	3.7		97.725	45.40873839	43.44399017
1716	0	3031	99	35	0	0	1	0	0	4	1.8			22.2	8.7	3.4				45.86513333	47.69585089			3.9	2			24.8	8.6	2.9				40.38265992	41.72285904			3.95	1.9			23.41666667	8.75	3.4				43.02835148	44.60040528
1717	1	1785	58	78	0	1	0	0	0	4.1	1.3	10.5	25	24.8	9.3	3.1	4.7			42.10474259	39.25190567																	4.1	1.3	11.3	25	24.8	9.3	3.1	4.7			42.10474259	39.25190567
1718	1	739	24	45	0	0	0	0	1	4.1	2	10.1	22	22.5	8.6	3.8	4.8		44.1	28.63690602	29.4084872	Trace		4	2	8.6	20	18.9	7.8	3.3	4.3			28.50942083	29.2067829	Trace		4.08	2.04	9.44	19.75	20.5	8.38	3.7	4.625		44.1	27.98428225	28.69432419
1719	0	1036	34	55	1	0	0	0	0	4.1	1.4	13.7	29	17.1	9.7	3.9	4.8	3.83	132	55.92262708	56.20027286	Trace		4.1	1.5	13.7	27	19.8	9.1	3.7	4.5	8.55	225.7	51.64282666	51.70265998	1+		4.1	1.5	13.73333333	28.33333333	18.26666667	9.333333333	3.866666667	4.7	5.32	172.3	51.83393074	51.90825314
1720	1	3317	109	32	1	0	0	0	0	4.3	1.3	10.7	24	20.2	9.4	4.2	4.5	12.3		50.45227745	54.25998725	Trace																4.366666667	1.48	10.48	22.2	20.42	9.4	3.7	4.58	12.3		44.25219	47.31819821
1721	0	882	29	74	0	1	0	0	0	4	1.5	11.8	22	20.4	8.4	3.5	3.9			48.6238779	45.23982748	Neg																3.6	1.36	11.82	24.8	14.8	7.96	3.2	3.96			54.66823501	51.15375959
1722	1	1363	45	67	1	1	0	0	0	4.5	1.1	11.1		7.8	10	3.5				52.65704768	51.9429585	Neg																4.5	1.1	11.1		7.8	10	3.5				52.65704768	51.9429585
1723	1	1383	45	68	1	1	0	0	0	4.4	1	16.7	21	24.3	9.7	4.2	5.3	6.3		58.60268846	57.82053563	Trace																4.4	1	16.08333333	21	24.3	9.7	4.2	5.3	6.3		58.60268846	57.82053563
1724	1	424	14	60	0	0	0	0	0	4.1	5.3	7.3	14	58.7	7.7	5.6	5.5			8.772791185	8.146006158	Trace																4.1	5.65	7.3	13.5	65.85	7.7	5.6	5.6			8.18772589	7.57874065
1725	0	1169	39	47	0	0	0	0	0	3.9	1.3	14.8	28	9.7	8.7	3.7	4.6		98	62.89070317	64.99346393	3+		3.9	1.5	14.7	28	18.4	9	2.4	4.4		184.3	53.31725305	54.66795959	2+		3.9	1.45	14.7	27.33333333	16.75	8.85	2.975	4.433333333		131.0333333	55.71061558	57.24933568
1726	0	696	22	39	1	0	0	0	0	4.4	1.4	15.1	29	19	9.5	3.4	4.7		153.1	59.96461861	62.81206967	1+		4.3	1.4	15.8	28	14.7	9.4	3.1	4.2		155.8	59.96461861	62.81206967	3+		4.3	1.4	15.075	28	16.875	9.35	3.125	4.3		191.675	59.96461861	62.81206967
1727	1	846	28	66	0	0	0	0	0		1	13.7								58.95890792	58.65986599																		1	13.7								58.95890792	58.65986599
1728	1	4116	135	66	0	0	0	0	0	4	1.1	14.1		18.6	9.2	3.9				52.81803888	52.27539344	Trace																4	1.1	14.1		18.6	9.2	3.9				52.81803888	52.27539344
1729	1	390	13	63	0	1	0	0	0	2.2	1.1	9.7	22	12.1	8.3	1	3.7		17	53.31919198	53.35580698	3+		3.9	1.3	10.7	24	20.1	8.7	3.3	4		83.8	43.83002176	43.32649796	2+		2.745	1.357142857	10.4	25.33333333	18.03333333	8.016666667	3.025	3.684375		50.93	45.16552144	44.90447148
1730	1	1719	56	46	0	0	1	0	0	4.1	1.1	13	27	21.3	8.9	2.8	4.2			56.83421306	60.17072313																	3.766666667	1.133333333	12.36666667	26.33333333	19.83333333	8.8	3.3	4.2			54.94180892	58.02947413
1731	0	2092	68	59	1	0	0	0	0	4.2	1.6	14.2	27	27.4	9	4.3	5.4			47.25802045	46.48562849																	4.133333333	1.533333333	13.7	28.33333333	30.33333333	8.866666667	3.9	5.266666667			49.57844168	48.74711631
1732	1	947	31	38	0	0	0	0	0	4.1	1.1		27	18.7	8.3	3.9	4.1		87.8	59.08178674	63.66128994	1+																4.1	1.1	13.3	27.5	18.9	8.4	4	4.3		67.25	59.08178674	63.66128994
1733	1	214	7	79	0	0	0	0	0		1.8	10.5	24	23.4			4.1			28.84789171	26.30133875	Trace																	1.8	10.5	24	23.4			4.1			28.84789171	26.30133875
1734	0	4968	163	61	1	0	0	0	0		1.3		29	18.7			4.7	41.2		59.64861432	58.8466551																		1.5		27	19.2			4.975	26.875		51.13840196	50.09720194
1735	1	697	23	58	0	0	0	0	0	3.2	1.4	11.7		15.2	8.4	4.7				41.04962685	41.28984677	3+																3.2	1.4	11.7		15.2	8.4	4.7				41.04962685	41.28984677
1736	1	665	22	57	0	1	0	0	0	4.4	1.1		28	17.6	9.3	3.4	4.6		96.9	54.41355432	55.68285152	Neg																4.533333333	1.066666667		28	16.76666667	9.2	3.766666667	4.5		66.7	56.45842145	57.81121381
1737	1	1544	51	35	0	0	0	0	0	4.2	1.2	12.5	24	18.7	9.1	3.7	4			54.33702773	58.50150619	1+																4.2	1.2	12.5	24	18.7	9.1	3.7	4			54.33702773	58.50150619
1738	0	1422	47	86	0	0	0	0	0		1.6	11.1		29.5						43.77793767	38.46843991			4.2	1.9	9.9	22	34.1	9.6	3.5	5.1			35.90278209	31.2516196			4.166666667	1.675	10.5	24.33333333	29.9	9.433333333	3.333333333	5.033333333			41.80914878	36.66423484
1739	0	1477	49	78	0	0	0	0	0	3.9	1.6	14.7	26	20.6	8.8	3.6	4.9			44.6542994	40.6485526	Neg																3.9	1.6	14.7	26	20.6	8.8	3.6	4.9			44.6542994	40.6485526
1740	1	1427	47	68	0	0	1	0	0	4.3	1		25	17.5	9.7	3.1	4.7		109.9	58.60268846	57.82053563	1+		4.3	1		22	18.6	9.8	3.5	4.8		20.7	58.60268846	57.82053563	Trace		4.175	1.05		23.5	20.925	9.5	3.25	4.7		63.35	55.55080497	54.67397523
1741	1	204	7	82	0	0	0	0	0	3.6	1.9	13.8	27	27.5	8.5	3.5	3.8			26.89868084	24.12201777			3.6	2.1	11.9	22	28.3	8.1	3.6	3.8		62.3	23.96467653	21.37290765	Neg		3.6	2	12.85	24.5	27.9	8.3	3.55	3.8		62.3	25.43167869	22.74746271
1742	1	1435	47	57	1	0	0	0	0	4.3	1.1	11.3	26	19.4	9.9	4.1	4.6	7.9		54.41355432	55.68285152	Neg																4.3	1.1	11.4	26	19.4	9.9	4.1	4.6	7.9		54.41355432	55.68285152
1743	0	268	8	72	0	1	0	0	0	3.7	4.4	11.2	20	74.4	8.3	4.3	3.5			14.1231008	12.48191822	1+																3.45	4.333333333	10.275	22.125	58.31111111	8.266666667	4.033333333	3.2625			14.62595899	12.95440306
1744	1	3155	104	34	0	1	0	1	0	4.2	1.5	11.4		19.5	8.1	3.7				42.24908584	45.01137774																	4.233333333	1.566666667	11.2		22.43333333	8.566666667	3.866666667				40.22756291	42.75898998
1745	0	1609	53	53	0	1	0	0	0	4.4	9.5	8.5	20	81.9	6.7	5.2	5.5			6.182895441	5.62405669			3.6	8.2	9.4	27	40.9	8.4	2.8	4			7.29954559	6.670424313			3.745454545	8.647058824	8.157142857	22.06666667	60.3	7.1	4.346153846	4.8			7.110559495	6.49756545
1746	0	1194	39	70	0	0	0	0	0	3.8	1.3	14.5	19	13.4	8.8	3.3	4.5			58.00526477	55.32127945	3+		3.8	1.6	14.3	25	13.5	8.5	3.5	4.5		45.3	45.514842	42.68801285	3+		3.68	1.475	14.3	22.55555556	12.53333333	8.38	3.08	4.477777778		66.3125	50.60223794	47.79585713
1747	1	758	25	64	0	0	0	0	0	3.9	1	12.2	24	14.3	8.8	3.2	4.5		59.9	59.32835609	59.49919634	1+		4.1	1	12.5	27	17.6	8.9	4.1	4.4		56.2	59.32835609	59.49919634	1+		4.066666667	1.05	12.425	25	17	9	3.866666667	4.466666667		60	56.51412776	56.55660984
1748	0	998	33	49	1	1	0	0	0	3.6	1.8	8.1	23	23.5	8.1	2.5	4.1			42.83696259	43.24342491	2+																3.85	1.65	9.466666667	23	19.8	8.65	3	4.1			47.85253886	48.57552563
1749	0	4038	133	59	0	1	0	0	0	4	1.5	13.9	26	21	9.3	3.4	4			50.91206037	50.25802683	3+																4.033333333	1.51	13.5	26	19.8	9.3	3.833333333	4.2			50.78652661	50.135519
1750	0	308	10	27	0	0	1	0	0	4.2	1.6	15.2	28	11.6	9.2	3.4	4		87.6	55.38493369	58.15978027	2+																4.3	1.55	14.85	27.5	12.75	9.1	3.3	4.35		110.15	57.5261444	60.5196694
1751	0	495	16	70	0	0	0	0	0	4	4.5	10.5	20	39	8.2	4.5	5.6		67.8	13.84046882	12.32865784	1+		3.9	5.3	9.7	17	38.6	7.8	3.7	4.2			11.42597175	10.03315384	1+		3.833333333	4.811111111	10.16666667	19	43.88888889	8.177777778	3.944444444	4.644444444		67.8	12.84703325	11.39828568
1752	1	2039	67	60	1	1	1	0	0	2.2	1.1	10.9	26	18.9	8.2	4	4			53.84991065	54.51932925	4+		2.3	1.1	9.4	25	18.6	8.7	4.6	4.6			53.84991065	54.51932925	4+		2.347368421	1.116666667	10.19444444	24.83333333	18.12222222	8.166666667	4.283333333	4.189473684			53.4332303	54.09071046
1753	0	2507	82	35	1	0	1	0	0	2.6	1.7	12	27	21.3	8.7	4.2	4.7			48.99244074	51.10840336																	2.6	1.7	12	27	21.3	8.7	4.2	4.7			48.99244074	51.10840336
1754	1	1363	45	58	0	0	0	0	0	4.3	1.4	12		23.5	9.2	4				41.04962685	41.28984677	Neg																4.366666667	1.366666667	12.06666667		25.46666667	9.2	3.566666667				42.27131848	42.57991934
1755	1	353	11	64	0	0	0	0	0	3	1.4	12.3	27	27	8.9	4.3	4.6			40.23746034	39.6134169	3+																3	1.4	12.3	27	27	8.9	4.3	4.6			40.23746034	39.6134169
1756	0	2712	89	62	1	0	0	0	0	3.6	1.6	11.4	23	28.3	8.6	3.7	4.4			46.78460545	45.50106147	2+																3.414285714	1.9	11.44285714	24.42857143	30.96	8.76	3.52	4.285714286			44.4763501	43.26842572
1757	0	2353	77	66	1	0	0	0	0	4.5	1.3	11.3	24	19	9.4	3.9	5			58.70227015	56.85798166	Neg																4.5	1.3	11.3	24	19	9.4	3.9	5			58.70227015	56.85798166
1758	0	568	19	65	1	0	0	0	0	4.5	1.4	13.1	33	34.7	9.2	4.7	4.5		29.2	54.05797582	52.31584224	Trace																4.5	1.4	13.1	33	34.7	9.2	4.7	4.5		29.2	54.05797582	52.31584224
1759	1	304	10	56	0	0	1	0	0	2.6	3.9	7.4	24	61.3	7.6	6.5	4.3			12.67494617	12.14498783	2+		3.4	6.4	7.3	23	75.2	8.7	5.8	4.6			7.156538138	6.673022748			3.044444444	4.811111111	6.983333333	22.44444444	67.46666667	8.1875	6.8	4.611111111			10.61720502	10.1044628
1760	0	1878	62	70	0	1	0	0	0	4.5	1.3	14.8		16.3	9.7	3.2				58.00526477	55.32127945	1+																4.5	1.3	14.8		16.3	9.7	3.2				58.00526477	55.32127945
1761	0	335	11	44	0	0	1	0	0	4.3	1.7	15.5	24	18.6	9.4	2.6	3.9			46.76855972	47.97131466	2+		4.3	1.7		26	14.8	9.6	2.9	4.2			46.76855972	47.97131466	1+		4.366666667	1.783333333	15.425	24.33333333	18.36666667	9.6	3.4	4.216666667			44.39311295	45.42551061
1762	1	3855	127	50	1	1	0	0	0	4.2	1.7	11	27	32.2	9	3.5	4.5			33.81332536	34.5660962																	4.3	1.6	11.35	27.5	29.75	9.25	3.5	4.55			36.44045787	37.38965338
1763	0	2346	77	39	0	1	0	0	0	4.1	1.5	12.5	28	16.4	9.2	3	5.2			55.37548157	57.78532586			4.3	1.5	13.2	28	20.4	9.2	3.8	4.5			55.37548157	57.78532586			4.2	1.5	12.85	28	18.4	9.2	3.4	4.85			55.37548157	57.78532586
1764	0	1160	38	48	0	1	0	0	0	5.1	1.4	14.2	16	16.6	9.2	2.2	3.8			57.48959112	59.0102865																	4.95	1.342857143	13.72	20.66666667	14	9.65	3.575	3.966666667			60.48650565	62.19959021
1765	1	992	33	42	0	0	0	0	0	4.1	1.3	12.3		27.2	8.1	4.1				47.7426603	50.5928542																	4.1	1.3	12.3		27.2	8.1	4.1				47.7426603	50.5928542
1766	1	1727	57	49	0	1	0	0	0	3.8	2.3	14.1	27	41.6	8.6	4.3	3.5			23.95372848	24.15503674	3+																3.8	2.3	14.1	27	41.6	8.6	4.3	3.5			23.95372848	24.15503674
1767	0	2484	81	55	1	1	1	0	0	3.7	2.9	9.2		44.8	8.8	4.3				24.13303977	23.30065018			3.7	3.7	8.8	22	54.7	8.8	4.3	5.4			18.15206279	17.22844953			3.733333333	3.28	8.866666667	21.5	46.96	8.733333333	4.233333333	5.225			21.09081901	20.22515156
1768	0	3887	128	28	0	0	0	0	0	4	1.8	14.6	27	19.8	9.6	3.9	4.4			47.99051306	50.07454422	2+																4	1.8	14.6	27	19.8	9.6	3.9	4.4			47.99051306	50.07454422
1769	1	525	17	72	1	0	0	0	0	4.3	1.1			19.9	9.8	3.8			77.1	51.89328863	50.11456637																	4.3	1.1			19.9	9.8	3.8			77.1	51.89328863	50.11456637
1770	1	1015	33	40	0	0	0	0	0	3.8	1.7	11.9	25	24.9	8.6	2.2	4.3		102.2	35.38022708	37.07017419	1+																3.9	1.75	11.45	24	23.3	8.45	2.85	4.5		102.2	34.67747142	36.31221843
1771	1	1489	49	73	0	0	0	0	0	3.4	1	10	20	21.2	9.3	3.9	4.8			57.76467163	55.86209814	Neg																3.62	0.988888889	10.67692308	20	21.73333333	9.16	3.28	4.366666667			60.89636459	59.09746407
1772	0	428	14	57	1	1	1	0	0	2.4	1.4	12.2	26	14.5	7.9	4.7	4.1	3556.2		55.51861141	55.37379826	3+		2.5	4	9.7	25	43.7	7.6	5	4			16.53077134	15.56261522			2.245454545	1.854545455	10.98	24.77777778	24.39090909	7.6375	4.7375	4.127272727	1867.6		47.4970757	47.1758359
1773	1	2927	96	44	1	1	0	0	0	3.4	1.4	10.6	24	23.5	8.9	4.5	4.6			43.41743902	45.57405644	3+		3.2	1.4		21	26.5			5.6			43.41743902	45.57405644	3+		3.2	1.4375	10.13333333	19.875	24.3375	8.9	4.5	5.2625			42.39725726	44.46025659
1774	1	2121	70	38	0	1	0	0	0	4.1	4.4	10.6	20	53.4	7.4	6.1	6.2			11.9309875	11.91200604	1+		4	3.7	11.2	25	31.2	8.9	3.3	4.8			14.49525783	14.57297195	2+		4.08	3.88	10.86	20.5	40.98	8.06	4.28	5.15			13.86190079	13.93440218
1775	1	397	13	81	0	0	0	0	0	4.5	0.9	11.7		24.4	9	3.2				63.87023804	59.95531075	Trace			0.9	11.5								63.71134618	59.53159831			4.5	0.9	11.6		24.4	9	3.2				63.79079211	59.74345453
1776	0	898	30	65	0	0	0	0	0	4.2	3.5	13.3	19	56.8	9.3	3.7	5.4		66.2	18.7774671	17.27920476	2+		3.6	2.9	12.5	22	41.5	8.9	2.8	5.3			23.32836186	21.69016407			4.02	3.22	12.52	20.8	36.62	9.04	3.56	5.14		66.2	20.78912439	19.22624789
1777	1	561	19	82	0	0	0	0	0	3.6	0.9	14.4	23	17.1	8.8	3.6	4.3			63.71134618	59.53159831	Neg																3.6	0.9	14.4	23	17.1	8.8	3.6	4.3			63.71134618	59.53159831
1778	0	1412	46	74	1	1	0	0	0	4.5	1.7	11.9	25	26.7	9.5	3.6	4.4			42.0843719	38.88682864	2+																4.5	1.7	11.9	25	26.7	9.5	3.6	4.4			42.0843719	38.88682864
1779	1	230	8	57	0	0	0	0	0	3.8	1.3	11.4		14.9	8.3	2.9				44.87284706	45.49961384	1+																3.8	1.3	11.4		14.9	8.3	2.9				44.87284706	45.49961384
1780	1	1243	41	65	1	1	0	0	0	2.9	1.6	8.7	28	26.5	8.2	3.3	4.4	2478		34.38277919	33.44360397	2+		3.7	2.2	8.4	26	33	8.3	5	5.4			23.80891828	22.75648127	2+		3.444444444	2.108333333	9	26.875	31.68333333	8.5	4.166666667	4.825	2478		25.66246395	24.63401529
1781	0	895	30	72	0	1	0	0	0	4.4	1.4	12.7	29	20.4	8.8	3.5	4.5			52.94716293	49.83641843	1+																4.4	1.4	12.7	29	20.4	8.8	3.5	4.5			52.94716293	49.83641843
1782	0	401	13	70	1	0	0	0	0	4.2	2.4	13	19	19.1	9.3	3.7	4.8			28.5886909	26.36175609	2+		3.5	2.7	11.8	22	19	8.2	3.4	4.2			24.95538408	22.86288005			3.816666667	2.808333333	11.92666667	20.875	28.80833333	8.583333333	3.583333333	4.508333333			25.20784428	23.13357809
1783	0	306	10	46	0	0	0	0	0	4.7	1.4	15.5	30	13.4	10.1	3.7	4.8	0.1		57.98843007	59.8367611	Neg																4.6	1.4	15.5	30	14.25	10	3.9	4.8	0.1		57.98843007	59.8367611
1784	1	740	24	24	0	0	1	0	0	4.1	5.7	8.8	15	85.5	9.6	5.4	6.4			9.715259022	9.609359239	2+		4	5.6	8.4	18	70	9.1	5.2	5.3			9.915736658	9.817203767			4.06	5.54	8.86	16.4	78.54	9.16	5.34	5.6			10.04740562	9.95402572
1785	0	698	23	75	0	0	0	0	0	3.9	2.1	12.4	20	24.3			4.4		83.9	32.88777114	29.86669665	1+																3.766666667	2.066666667	11.53333333	19.2	21.98333333	7.95	2.05	4.38		90.58	33.5898204	30.53719099
1786	1	1433	47	52	1	0	0	0	0	4.5	1.4	10.2	26	23.7	9.7	3.6	4.9	44.1	72.6	41.96975341	43.09045663	2+		4	1.4	9.9	27	27.8	9.3	3.4	4.9	15	50.8	41.96975341	43.09045663	1+		4.425	1.35	10.85	27	24.25	9.7	3.566666667	5.033333333	42.56666667	79.96666667	44.53361214	45.87509364
1787	0	320	11	19	0	0	1	0	0	2.9	1.7	13.9	28	19	8.5	3.2	4.8		80.5	55.46102707	57.18651271	4+		3.4	2.2	12.7	26	24.1	8.7	4.1	5.1		105.1	40.76130515	41.58426808	4+		3.116666667	1.883333333	13.23333333	26.5	21	8.566666667	3.666666667	4.916666667		113.9	49.84961525	51.18570158
1788	0	848	28	65	0	1	0	0	0	4.1	1.3	14.2	26	23.6	9.3	3.5	4.5		182.8	58.88448814	57.21955865	1+																4	1.3	13.075	26.2	22.4	8.88	3.06	4.46		147.52	59.42438938	57.75320823
1789	1	644	21	50	0	1	0	0	0	3.8	12.4	9.4	27	35.6	9.7	5.3	3.7			3.413636818	3.128356676			3.1	12	6.2	27	50.6	8.6	5.2	4.9			3.531058769	3.231747863			3.4	11.42857143	8.066666667	26.66666667	44.35714286	9.2	5.033333333	4.4			3.838595351	3.537616532
1790	0	1219	40	66	0	0	0	0	0	4.3	1.4	16.2	29	19	9	2.4	4			53.89069347	51.9852524	Trace																4.233333333	1.366666667	15.7	27.33333333	21.4	8.866666667	2.366666667	4.1			55.49455236	53.60949548
1791	1	1647	54	50	0	0	0	0	0	3.5	1.1		28	20.3	9.1	4.8	4.7		61.6	55.88030655	58.50854846	2+		3.9	1		27	16.3	8.8	3.4	4.7		119.1	62.12696008	65.18799098	2+		3.8	1.066666667		27.66666667	17.56666667	9.1	3.933333333	4.733333333		94.96666667	57.88779633	60.59651474
1792	0	2920	96	70	1	1	0	0	0		1.3	13	27	23.2			4.1			58.00526477	55.32127945	Neg																	1.3	13	27	23.2			4.1			58.00526477	55.32127945
1793	1	2593	85	36	0	1	0	0	1	4.6	1.1	12.5		19.6	9.2	3.6				59.73381921	64.57548601																	4.6	1.1	12.5		19.6	9.2	3.6				59.73381921	64.57548601
1794	0	671	22	72	0	1	0	0	0	3.7	2.3	10.9	20	15.6	8.9	2.9	4			29.85661203	27.34555014	3+																3.7	2.3	10.8	20	15.6	8.9	2.9	4			29.85661203	27.34555014
1795	1	1991	66	59	1	0	0	0	0	3.7	1.5	9.8	29	18.9	8.8	4.3	5			37.77674879	37.75700595	2+		3.3	1.3		26	21			4.6			44.55980304	44.888425	2+		3.5	1.5625	9.933333333	26.5	19.2875	8.96	4.44	4.9	1499		37.16022233	37.13840694
1796	0	715	24	51	0	0	0	0	0	4.5	1.5	16.2	26	19.3	9	3.2	4.3			52.44050744	53.14729312	Neg																3.866666667	1.5	15.25	24.16666667	17.03333333	8.533333333	2.633333333	4.133333333			53.10754354	53.8736216
1797	0	1072	35	62	1	0	0	0	0	2.8	1.6	10.7	19	18.7	8.7	3.1	4.5			46.78460545	45.50106147	3+		3.1	1.9	10.7	21	21.6	8.3	3.1	4.9			38.36858435	36.96489558	2+		2.95	1.64	10.34	20.5	20	8.5	3.1	4.425			45.82488822	44.53232806
1798	0	713	24	66	1	0	0	0	0	3	1.3	9.5	23	28.2	8.6	3.9	4.8		59.4	58.70227015	56.85798166	2+		4	1.8	10.6	22	46.5	9	3.7	5.2			40.20085486	38.12008543	3+		3.428571429	1.528571429	10.48333333	22	32.91428571	8.914285714	3.957142857	5.283333333		73.525	50.52236356	48.61529973
1799	1	1067	35	72	0	1	0	0	0	4.8	1.4	10.4	22	18.5	8.8	3	4.2			39.2867949	37.44026707	Neg																4.466666667	1.27	10.7	23.75	24.99	8.9	2.833333333	4.044444444			44.76494153	42.94764018
1800	0	208	6	56	1	0	0	0	0	4.6	2.1	12.8	23	34.6	9.9	4.7	5.6		61.4	34.89712978	34.16952582	Neg		4.4	2.2	11.2	19	28.1	9.3	2.9	5.2			33.07310739	32.30078361			4.644444444	2.288888889	12.01666667	22.77777778	28.01111111	9.544444444	3.588888889	5.077777778		75.95	32.0673015	31.28405949
1801	0	2744	90	73	1	1	0	0	0	4	1.3	16.5		12.6	9.3	3.4	3.9	109.5		57.51323217	54.14615424	2+																4	1.3	16.5		12.6	9.3	3.4	3.9	109.5		57.51323217	54.14615424
1802	0	733	24	70	0	0	0	0	0	3.6	1.8	11.8	33	34.5	8	3.7	3.7			39.84497615	37.32718765	Neg		4.3	1.8			26.5	9.1	3.4				39.84497615	37.32718765			3.925	1.775	11.95	33	26.925	8.65	3.5	3.7			40.69272931	38.16481705
1803	0	301	10	67	1	0	0	0	0	4.1	5.6	12.9	29	53.2	8.7	4	3.7			10.84952628	9.665381469	3+		4.1	7.3	9.4	23	91.7	8.9	5.2	4.7			7.989970552	7.01489195			4.1625	6.4625	10.775	25.125	78.3125	8.95	4.475	4.0625			9.303705459	8.230333016
1804	1	1497	49	68	1	1	1	0	0	4	1.1	11.9	27	16.1	9.4	3.6	4.6			52.49892149	51.52741484	3+		3.8	1.2	11.5	26	21.2	9.2	3.9	5.1			47.34295112	46.08302789			3.785714286	1.1	11.5	25.85714286	19.12857143	9.314285714	3.914285714	5.042857143			53.06854892	52.01348672
1805	1	1619	53	72	0	1	0	0	0	4.5	1			15	9.9	3.6				57.92664193	56.23513385			4.4	0.9			10.3	8.8	3.3				65.232865	63.45093841			4.5	0.966666667	13.2		12.43333333	9.633333333	3.533333333				60.36204962	58.64040204
1806	0	539	17	59	0	0	0	0	0	4.2	1.3	16.6	26	14.5	9.1	2.8	3.7		165.8	60.05364292	59.75059758	3+		4.3	1.2	16.8	24	14.9	9.1	3.3	4.1			65.86501998	65.82178257			4.3	1.3	16.83333333	25	16	9.033333333	3	4		135.4	60.34998761	60.06745042
1807	1	1043	34	53	0	1	0	0	0	3.9	1.1	13.6	20	10.6	9.6	5.1	4.6			55.2232153	57.26191746																	3.9	1.1	13.6	20	10.6	9.6	5.1	4.6			55.2232153	57.26191746
1808	0	2212	72	69	0	0	0	0	0	3.5	1.3	13.4	19	11.6	7.6	3.7	4.2			58.17494083	55.68285644	Trace																4.1	1.642857143	12	20	12	8.666666667	3.4	4.15			46.4200273	44.00960061
1809	0	737	24	48	0	0	1	0	0	4.3	1.5		23	14.8	9.4	3.7	4.2		40.6	53.08986978	54.28779298	1+		4.1	1.5		25	16.1	9.4	3.8	4.6		168.5	52.86811512	53.90762636	2+		4.166666667	1.466666667		24.33333333	15.66666667	9.2	3.533333333	4.433333333		79.93333333	54.40248129	55.59748951
1810	0	456	15	52	0	0	1	0	0	2.7	1.5	12.7	25	20.8	8.1	3.9	4.4			52.23420059	52.76712651	3+		2.3	1.6	11.9	27	19.7	7.6	3.7	3.9			48.48526856	48.8063936			2.709090909	1.516666667	12.44166667	23.09090909	25.21666667	8.327272727	3.663636364	4.027272727			52.93008022	53.54150578
1811	1	432	14	53	1	1	0	0	0	3	1.1		26	10.7			4.7			55.2232153	57.26191746	3+		3.4	1.7	7.9	24	28.1	8.8	5.4	5.8			33.41571765	33.82960267	2+		3.542857143	1.533333333	8.275	24.25	34.64166667	9.025	5.025	5.083333333			39.08328295	39.90279328
1812	0	355	12	53	0	0	0	0	0	2.7	2.3	10.6	25	24.8	8.3	4	4.6			31.77247304	31.24557885	3+		3.1	3.9	9.1	26	44.9	8.2	4.6	4.2			17.27413806	16.50138582			2.86	3.1	9.36	24.75	38.48	8.28	3.96	4.9			23.9618772	23.28627822
1813	1	3231	106	38	1	0	1	0	0	4.1	1.8	11.7	28	43.8	8.7	4.6	4			33.46850463	35.09899909			4.3	1.6	12.6	31	33.8	8.7	3.8	3.8			38.13961232	40.15345817			4.1	1.76	11.58	28.6	38.56	8.64	4.16	4.24			34.96813109	36.74624688
1814	0	348	11	82	1	1	0	0	0	3.7	3.6	7.9	19	34.9	8.2	3.4	4.7		61.3	17.33946312	14.82739641	2+																3.409090909	3.205263158	9.1925	21.19047619	56.02105263	8.271428571	3.83125	4.39047619		46.6	20.28402381	17.48505476
1815	0	648	21	53	1	1	0	0	0	2.8	1.6	14.7	23	13.8	8.4		3.9			48.29814853	48.45476252	2+																2.85	1.633333333	12.24	24.4	26.90555556	8.457142857	3.675	4.681818182	20		47.77078203	47.82949981
1816	0	184	6	50	1	1	0	0	0	2.9	2.6	11.7	20	25.6	8.3	3.1	4		48.4	27.90890451	27.5275898	4+		2.8	2.4	9.7	25	19.6	7	5.3	3.4		60.4	30.60964271	30.32463446	2+		2.836	4.720689655	9.0015625	22.97333333	36.85862069	7.988888889	3.6	4.354545455		42.225	16.25382899	15.68382719
1817	1	349	11	26	0	1	0	0	0	3.3	2.7	11.9	25	32.5	8.5	3.5	5.2			22.64036771	23.3784994	3+		3.6	4	8.8	21	51.9	8.1	3.8	5.1			14.27489017	14.43129821			3.485714286	3.328571429	10.2	21.28571429	41.9	8.271428571	3.757142857	5.271428571			18.74672961	19.21539538
1818	0	1292	42	71	0	0	0	0	0	4	3.5	13	18	52.6	9.2	4.5	6.1			18.44390923	16.56947439	Neg																3.9	3.685714286	13.36666667	18.14285714	50.35714286	9.35	5.2	5.275			17.43633462	15.62386229
1819	0	350	11	47	1	0	0	0	0	3.2	1.5	10.5	22	35	8.5	4.5	5.6		98.8	53.31725305	54.66795959	4+		3.1	1.8	10.4	22	45.6	8.5	4.9	4.9			43.20088146	43.85334628			3.233333333	1.633333333	10.14	21.16666667	44.6	8.383333333	4.633333333	5.4		98.8	48.87183683	49.91670472
1820	0	512	17	64	1	1	1	0	0	3.6	1.4	15.8	25	15.5	8.1	3.7	3.7		121.3	54.2283832	52.72907954	3+		3.8	1.4	13.8		16	8.7	3.4				54.05797582	52.31584224			3.64	1.36	14.18	25.33333333	16.14	8.5	3.75	3.966666667		110.0666667	56.05978663	54.45037051
1821	0	364	12	73	1	1	0	0	0	3.5	2.4	12.5	28	42.2	8.5	3.5	4.6		86.3	28.34618588	25.80178415	3+		3.5	2.2		27	28.5	8.4	3.1	4.1		113.3	31.25382179	28.47254259	4+		3.76	2.45	12.5	27.16666667	40.81666667	8.86	3.2	4.55		83.86	27.95573317	25.4029957
1822	0	420	13	80	0	0	0	0	0	4	1.2	11.6	20	14.7	8.9	3.3	4.4			61.91708742	56.76008482	Neg																3.75	1.25	11.26666667	21	21.8	8.65	3.15	4.4			59.18556512	54.14240294
1823	1	1893	63	68	1	1	0	0	0	4.2	1.1		27	20.1	9.2	3.9	5			52.49892149	51.52741484			4.1	1.2			18	9.2	4.1				47.34295112	46.08302789			3.7	1.435714286	9.758333333	20.91666667	20.42857143	9.26	4.24	4			41.48763808	40.21196753
1824	0	640	21	69	0	0	0	0	0	4	2.1	13.6	27	22.9	9.2	3.3	5.5			33.44918286	31.18285616			3.9	2.1		27	39.6	10	3.9	5.1			33.35162323	30.98037008			3.9	2	13.6	27.5	27.225	9.325	3.375	5.4			35.48227523	33.08830159
1825	0	1685	55	39	0	0	0	0	0	4.5	1.4	15.4	24	28.9	9.6	2.8	4.4			59.96461861	62.81206967																	4.5	1.4	15.25	23	27.85	9.7	3	4.35			59.96461861	62.81206967
1826	0	387	12	35	0	0	0	0	0	4.4	1.6	16.9	30	20	9.8	4.1	4.1			52.54273451	54.99510057	2+																4.4	1.6	16.9	30	20	9.8	4.1	4.1			52.54273451	54.99510057
1827	0	2786	91	57	0	0	0	0	0	4.2	1.9	11.3		19.9	8.7	3.6				39.02911405	38.27894905			4.2	1.5	12.9	26	20.8	8.9	3.4	3.8			51.08904077	50.56216013			4.228571429	1.7	12.53333333	25.5	22.32857143	8.616666667	3.6	3.8			44.96447995	44.27081034
1828	0	2125	70	43	0	0	0	0	0	4.2	8.7	9.7	24	74.5	10.3	5.2	4.8			7.140253491	6.709095418			3.8	9.9	10.8	28	54.9	8.9	5.5	3.9			6.122503419	5.699954858			3.985714286	8.7	10.71428571	27.85714286	46.52857143	10.07142857	4.257142857	3.742857143			7.15033741	6.709028016
1829	0	3246	106	39	0	1	0	0	0	4.5	1.7	15.7	25	21.7	9.6	2.6	4.1			47.92794119	49.67057104	2+																4.2	1.633333333	14.85	24.5	18.31666667	9.6	3.516666667	4.05			50.30551201	52.22027792
1830	0	1087	36	27	0	0	0	0	0	4.4	1.9			26.2	9.9	3.9			89.1	45.42181087	47.24879234	2+		4.4	1.7			21.7	9.8	3.1			89.8	51.64259354	54.04942401	1+		4.5	1.766666667			21.23333333	9.766666667	3.333333333			94.33333333	49.56899932	51.78254679
1831	0	1340	44	64	1	1	0	0	0	4.2	1.3			12	9	2.1				59.07011018	57.67152989																	4.4	1.3			14.15	9.25	2.4				59.07011018	57.67152989
1832	0	764	26	66	0	1	0	0	0		2.3	11.3								30.38866367	28.52462859				2			28.3						35.70729161	33.77564779			4.4	2.05	11.3	23	23.96666667	8.8	3.1	4.5			34.9219871	33.00310752
1833	1	891	29	45	1	1	0	0	0		1.6	11.4	22	24.3			4.6	288.6		37.04761452	38.51561974	2+																	1.6	11.4	22	24.3			4.6	288.6		37.04761452	38.51561974
1834	0	1518	50	62	1	0	1	0	0	1.8	1.3	15		15.5	7.4	4				59.45204566	58.48507811			3.7	5.6	9.6	20	68.3	9	3.9	5.4			11.02169651	10.0056029			2.103225806	5.616216216	8.994117647	18.33333333	57.5	7.426470588	4.173529412	3.9	3914.6		17.26017632	16.23580324
1835	1	1223	40	65	0	0	0	0	0	3.7	1	10.8	24	23			4.1			59.14192254	59.0329017	2+		3.9	1.3	11.3	22	26.5	8.7	3.8	4.6		58.8	43.55708445	42.71530911	1+		3.875	1.125	11.16666667	24	23.525	8.766666667	3.833333333	4.45		51.2	52.35750207	51.86590903
1836	0	291	10	64	1	0	0	0	0	3.3	1.3	13.9	22	15	7.4	4	3.9			59.07011018	57.67152989	Trace		4.5	1.7	14.6	28	20.4	9.2	3	4.6		20.4	43.34313836	41.69713727	Neg		3.816666667	1.558333333	13.86666667	25.625	16.5	8.758333333	3.183333333	4.0625		106.25	48.98761038	47.43467085
1837	0	815	27	73	0	0	0	0	0	4	1.4	13.9	25	23.9	9.5	4.6	4.1			52.79911589	49.50582859																	4	1.3	14.15	25	23.9	9.5	4.6	4.1			57.93894508	54.5768536
1838	0	1274	42	29	0	0	0	0	0	3.8	2.8	12.6	25	32.7	9.5	4.2	4.6			28.61711063	29.17255084	2+		4.1	2.8	10.7	17	36.7	9.4	4.2	5.7			28.42084338	28.95804679			3.92	2.64	11.475	20	31.62	9.32	3.76	5.12			30.7141918	31.41871279
1839	1	1891	62	30	1	0	1	0	0	2.9	2.8	7.5	28	56.9	8.8	6	5.8			21.08826579	21.75511483	3+		3.9	3.2	11.1	30	80.5	8.8	6.1	4.8			18.07665876	18.51181989			3.4	3.0125	11.4	28.875	71.6875	8.757142857	5.228571429	4.825			19.46061478	20.00153963
1840	0	674	22	26	0	0	0	0	0	4.5	1.6	15.4		12	9.6	3.4	4.5			55.81088312	58.58173757	3+																4.5	1.6	15.4		12	9.6	3.4	4.5			55.81088312	58.58173757
1841	0	2378	78	71	0	1	0	0	0	3.9	1.4	11.1	17	18.6	8.5	3.1	4.6			53.0977045	50.16700827	1+		4.5	1.5	11.6	25	24.2	8.6	3.4	4.8			49.03409752	46.15222736	1+		4.2	1.45	11.35	21	21.4	8.55	3.25	4.7			51.06590101	48.15961782
1842	1	902	30	38	0	0	0	0	0	4.6	1.1		25	19.7	9.7	3.5	4.5			59.08178674	63.66128994	Neg		4.7	1.2		26	16.4	9.5	3.1	4.4			53.1564019	56.85568376	Neg		4.65	1.15		25.5	18.05	9.6	3.3	4.45			56.11909432	60.25848685
1843	0	1588	52	60	1	1	0	0	0	3.2	1.8	10.4	16	21.4	7.5	3.5	5.2			41.11154229	40.01084167	2+		3.4	2.4	10.3	24	31.7	8.8	4.7	4.8			29.39863828	28.04167192			3.436363636	2.410714286	9.604545455	20.5	33.35	8.063636364	4.309090909	4.837037037	372.9		31.10871614	29.81886892
1844	0	2997	98	74	0	1	0	0	0	2.9	1.5	9.8	27	28.9	9.1	4.2	5.4			48.6238779	45.23982748	Neg		3.7	1.3	14		18.2	8.8	3.5				57.19853153	53.33260601	Neg		2.765517241	1.173076923	11.35806452	24.40740741	13.50769231	7.95	3.021428571	3.822222222			67.4758674	62.37999079
1845	0	558	18	41	1	0	1	0	0	3	1.7	8.9	24	29.4	8	3.6	4.3			47.44383273	49.01701089	4+		2.5	2	9.9	22	35.2	7.5	4	6.7			39.13854922	40.0045431			2.957142857	2.0625	9.216666667	24.875	40.3125	8	4.257142857	5.8			38.65903933	39.56455616
1846	1	923	30	77	0	0	0	0	0	4.4	2.5	9.8	24	43.4	9	5.3	5.1			19.84890085	17.92684796	2+		4	3.3	9.3	16	50	8.3	3.4	4.9	117.9		14.36999306	12.7272597	2+		4.285714286	3.057142857	9.642857143	20.28571429	42.87142857	8.5	4.457142857	4.728571429	117.9		16.02929106	14.30727966
1847	0	1132	37	60	1	1	0	0	0	4.6	2.1	12.7	29	28	9.4	2.8	4.9		99.1	34.4117829	33.20771695	Trace		4.4	1.7	12.8	26	13.1	9.9	3.8	5.2		138.6	43.91472678	42.87354553	1+		4.35	1.955555556	12.3	28.66666667	23.01111111	9.475	2.9125	4.833333333		107.2166667	37.92061432	36.77699499
1848	1	1268	42	50	0	0	0	0	0	4.5	1.2	13.8		11.2	9.4	2.9				50.54180882	52.66631759																	4.5	1.2	13.8		11.2	9.4	2.9				50.54180882	52.66631759
1849	1	216	7	82	1	0	0	0	0	4.4	1	14.1	25	16.8	8.6	3.7	4.7			56.4173441	52.41151778	Neg																4.4	1	14.1	25	16.8	8.6	3.7	4.7			56.4173441	52.41151778
1850	0	3102	102	37	0	0	1	0	0	4.5	1.6		23	16.6	10.2	3.7	4.5			51.95334734	54.2215122	2+		4.2	1.4		25	20.8	9.8	4.7	5.3			60.28164859	63.30795443	1+		4.425	1.55		24	18.55	9.95	4.25	4.625			54.03542265	56.49312276
1851	0	281	9	48	0	0	0	0	0	2.3	3.2	13.2	21	49.3	7.5	5.8	6.5		133.5	22.14511286	21.72051881	4+		2.5	4.3	8.5	14	47.7	7.3	5.9	5.4			15.68124507	15.08971992			2.418181818	4.309090909	10.40769231	16.09090909	54.73636364	7.509090909	6.481818182	5.418181818		164.175	16.36273331	15.8169604
1852	1	996	33	48	0	1	0	0	0	2.9	1.9	10.8	24	22.6	8.6	4.8	4.1			29.98770451	30.64612222	3+		3.9	3.1	9.1	23	44.3	8.9	5.1	5.7			17.04486177	16.95634893			3.327272727	2.24	9.52	22.14285714	26.39	8.642857143	5.157142857	4.985714286			25.37803783	25.74362271
1853	1	973	32	75	0	0	0	0	0	4.4	3.5	9.3	18	69.9	9	5.4	7.4			13.53396004	12.09940926	2+		4.2	2.6	9.6	21	43.2	9.2	4.3	5.5			19.07217265	17.33163982			4.2	2.885714286	9.257142857	20.14285714	46.54285714	8.871428571	4.114285714	5.742857143			17.11206445	15.47484806
1854	0	3934	130	63	0	1	0	0	0	3.5	1.9	17.3	21	20.8	8.9	3.3	4.5			38.24416271	36.67923178	3+				14.2												3.5625	1.9125	15.46153846	24.625	21.7	9.233333333	3.466666667	4.475			38.00242077	36.43756724
1855	0	279	9	36	0	0	0	0	0	4.4	11.5	14.5	22	54.1	9.3	6.3	6.5			5.364610914	5.034259942																	4.55	9.175	14.5	22.75	40.025	9.675	5.8	5.65			7.171503926	6.821464098
1856	0	878	29	75	1	0	0	0	0	3.5	1.6	10.3	34	13.5	8.7	0.6	2		46.6	45.0112473	41.49246718	2+																3.42	1.693333333	9.433333333	26.45454545	16.43571429	8.2	2.225	3.5375		57.76666667	42.75008368	39.32620369
1857	0	1081	36	78	0	1	0	0	0	4.2	1.3	15.4	28	24.2	9.4	4.2	4.6			56.7449361	52.24787504	Neg																4	1.25	15.1	27.5	21.35	9.25	3.8	4.35			59.49053324	54.90229631
1858	1	586	19	42	0	0	0	0	0	4	1.2	14	26	15.8	8.5	2.9	5.3			52.36270644	55.73353211	Neg																4	1.2	14	26	15.8	8.5	2.9	5.3			52.36270644	55.73353211
1859	0	715	23	61	0	0	0	0	0		1.3	15.4								59.64861432	58.8466551	1+		4.2	1.2	14.3	29	19.5	8.9	4	4.5		64.4	65.42079686	64.82599161	1+		4.25	1.266666667	14.85	28.5	20.75	8.9	4.15	4.25		70.55	61.57267517	60.83976727
1860	0	5004	164	59	0	1	0	0	0	4.4	1.5			18.1	8.9	3.5				50.91206037	50.25802683																	4.4	1.5			18.1	8.9	3.5				50.91206037	50.25802683
1861	1	1114	37	63	1	1	0	0	0	3.7	2.6	10.1	29	31	9	4.6	5.8			19.75929633	18.85917417	3+																3.7	2.6	10.1	29	31	9	4.6	5.8			19.75929633	18.85917417
1862	1	1273	42	32	0	1	0	0	0	4.2	1.2	12.6	24	11.1	9.1	2.7	4		76.8	55.33453261	59.77327806	Trace		4.4	1.2	12.3	29	18.5	9.5	3.6	4		125.6	55.33453261	59.77327806	Trace		4.12	1.266666667	12.225	25.75	17.25	9.06	3.1	4.125		113.08	52.44100302	56.50961563
1863	0	2584	85	62	0	0	1	0	0	4.2	1.8	12.4	27	29.1	9	3.5	4.8			40.83879887	39.46191244	Neg																4.26	1.64	12.55	26.4	22.58	8.96	3.08	4.66			45.68668732	44.38858742
1864	0	3069	100	76	0	0	0	0	0	4	1.6	13.7	29	18.3	9.4	4.6	5.2			44.89038447	41.21116232	Neg																4	1.6	13.7	29	18.3	9.4	4.6	5.2			44.89038447	41.21116232
1865	0	491	16	60	0	0	0	0	0	3.2	2.8	8.1	22	32.3	7.9	3.7	4.7			24.69038558	23.45244284	3+																3.2	2.8	8.1	22	32.3	7.9	3.7	4.7			24.69038558	23.45244284
1866	1	1643	54	77	1	1	0	0	0		1.1		23	16.2			4.1			51.1908185	48.36928296	Neg			1		26	16.5			5.2			56.99301669	53.90366064				1.08		24.2	18.2			4.84			52.32447547	49.40967151
1867	0	1789	59	49	0	1	0	0	0	4.2	1.5	15.7	23	16.5	9.1	2.9	4.4			52.86811512	53.90762636			4.6	1.8	13.8	24	20.4	9.3	3	4.5		463.6	42.83696259	43.24342491	2+		4.5	1.7	14.4	22.33333333	21.66666667	9.166666667	2.933333333	4.166666667		463.6	46.1806801	46.79815873
1868	0	461	15	39	0	0	0	0	0	4	1.5	9.5	15	13.2	7.7	1.9	4		16.7	55.37548157	57.78532586	Neg		3.8	1.3		14	6.8	7.5	1.3	3			64.98365543	68.24765684			4.02	1.457142857	9.94	15.14285714	11.04285714	7.86	1.96	3.471428571		16.7	57.64800762	60.26366962
1869	0	3930	129	49	1	1	0	0	0	5.9	3.4	17.3	18	33.4	10.7	4.8	5.8			20.56252625	20.04409863	2+																5.066666667	2.545454545	15.03333333	24.45454545	30.74545455	10.2	3.8	4.581818182			38.49504792	38.88066482
1870	0	1020	34	77	1	0	0	0	0	3.9	2.8	11.6	20	36.4	9.3	2.1	4.3			23.47118188	20.80689288	2+																3.633333333	2.766666667	10.6	18.66666667	28.56666667	8.6	2.133333333	4.4			24.34763395	21.63502371
1871	1	296	9	67	0	0	0	0	0	4.4	1.1	13.1	27	16.1	9.6	4.6	4.5			52.65704768	51.9429585	Neg																4.4	1.1	12.7	27	17.45	9.6	4.6	4.3			52.65704768	51.9429585
1872	0	3843	126	64	1	0	0	0	0	4.1	1.3	13.4	24	17.8	9.1	4.6	5.3			59.07011018	57.67152989	1+																4.05	1.233333333	13.06666667	24.25	20.4	9	4.533333333	4.625			63.25653669	61.9740052
1873	0	3188	105	61	1	0	0	0	0	4.1	1.7	13.2	26	20.7	9	3	5.2	6.3		43.76762013	42.54676546	Neg																4.133333333	1.5	13.46666667	25.33333333	15.16666667	9.5	3.833333333	4.833333333	6.3		51.09551991	50.05125283
1874	1	371	13	50	0	0	0	0	0	4	8	7.4	20	72.1	9.3	5.4	6			5.660569065	5.314070184	2+		3.7	11.2	10	19	115.6	9.2	4.7	6.4			3.823688506	3.512877515			3.8	10.475	8.575	18.25	99.25	9.175	5.1	6.15			4.274494418	3.958318959
1875	0	1192	39	49	0	1	0	0	0	3.5	4.8	10.7	20	47.8	8.8	4.7	3.9			13.81181498	13.21064085	3+																3.6	5.233333333	10.2	20.33333333	57.46666667	8.366666667	4.4	4.7			12.59750809	11.9988693
1876	0	858	28	67	0	0	0	0	0	4.2	1.8	14.2	27	22.8	9.1	2.7	4		102.6	40.20085486	38.12008543	Neg		4.1	1.6	12.5	27	19.7	8.9	3.3	4.6			45.91548488	43.60225365	Trace		4.383333333	1.546153846	12.81428571	26.57142857	18.26923077	8.916666667	2.883333333	3.92		76.8	48.37407486	46.25753477
1877	0	746	25	49	0	0	0	0	0	2.8	1.5	11.9		16.4	8.2	3.5				52.86811512	53.90762636			2.8														2.7	1.766666667	10.7125	22.25	19.9	7.966666667	3.366666667	4.175			44.13193424	44.62435731
1878	1	2160	71	58	0	0	0	0	0	2.9	3.2	8.1	20	45.7	8.4	3.3	5.4			15.81240364	15.19797559			3.2	3.7	8.2	22	41	8.3	2.5	5.8			13.37322579	12.75135045			3.5	3.6	8.66	19.8	48.82	8.78	3.4	5.34			14.0645003	13.44961509
1879	0	2054	67	70	0	0	0	0	0	4.5	1.3	15.6	28	13.1	9.6	4.3	3.4			58.00526477	55.32127945	Neg																4.5	1.3	15.6	28	13.1	9.6	4.3	3.4			58.00526477	55.32127945
1880	0	1979	65	67	1	1	0	0	0	3.8	1.4	14.5	25	16.7	9	3	4.6			53.72643278	51.65466256	Neg																3.8	1.4	14.5	25	16.7	9	3	4.6			53.72643278	51.65466256
1881	0	1203	40	41	1	0	0	0	0	3.4	1.5		26	18.7	8.1	2.4	5			54.81614731	57.02499262																	3.5	1.533333333	10.4	26	25.83333333	8.566666667	3.433333333	5			53.87297021	56.00919953
1882	0	850	28	59	1	0	0	0	0	4.5	1.6	12.9	23	23.8	9.3	3.7	4.2	0.41	172.6	47.25802045	46.48562849	Neg		4.6	1.4	14	25	16	9.8	3.3	4.7	0.92	120.1	55.13129992	54.62997112	Neg		4.55	1.5	13.45	24	19.9	9.55	3.5	4.45	0.665	146.35	51.19466018	50.5577998
1883	0	1134	37	19	0	0	0	0	0	4.7	1.8	13.8	24	18.3	9.5	4.3	4.6			51.92081397	53.3681196	1+																4.7	1.8	13.8	24	18.3	9.5	4.3	4.6			51.92081397	53.3681196
1884	0	1044	34	61	1	0	0	0	0	3.6	1.7	11.3	23	28.2			5.8			43.76762013	42.54676546				2.3		22	35.8			6.4			30.77680327	29.34091367			3.733333333	2.053846154	10.66666667	22.30769231	32.03076923	9.233333333	4.566666667	5.276923077	3491.6		35.91143021	34.59442391
1885	0	2281	75	71	1	1	0	0	0	4.7	1.3	12.6		23.3	9.6	3.8				57.83847996	54.86930822			4.7	1.4	12.5		23.4	9.1	3				52.94716293	49.83641843			4.666666667	1.333333333	12.46666667		22.46666667	9.366666667	3.466666667				56.15338011	53.07115262
1886	1	2529	83	54	1	1	0	0	0	3.9	1.1	11.1	25	21.7	9.7	4.1	5			55.0140677	56.84637379	2+			1.5		21	23.2			5.1			38.46197695	39.07078981	2+		3.9	1.3	11.1	23	22.45	9.7	4.1	5.05			46.73802233	47.9585818
1887	0	1929	64	63	1	0	0	0	0	3.9	1.5		27	17.2	9.5	3.3	4.2			50.23859668	48.81339368	2+			1.3		30	15.6			3.9			59.25925457	58.03310688			3.8	1.35		28.75	16.45	9.2	3.25	4.325			57.0040901	55.72817858
1888	0	3692	121	73	0	0	0	0	0	3.3	1	12.7	29	15.4	7.9	2.7	4.3			77.84996177	74.35755978	1+																3.3	1.9125	12.9	23.66666667	38.1625	7.9	2.7	3.816666667			45.46884838	42.52596608
1889	0	921	31	29	0	0	0	0	0	4.4	1.6	16.5		14	9.9	3.8				54.58730967	57.3861919			4.5	1.7			11.9	9.5	3.6				50.89886469	53.33050785			4.45	1.65	16.5		12.95	9.7	3.7				52.74308718	55.35834988
1890	0	1199	39	63	1	1	0	0	0		1.3			13.8						59.25925457	58.03310688	2+			1.4			15.8						54.2283832	52.72907954	2+			1.35			14.8						56.74381889	55.38109321
1891	1	206	7	63	1	0	1	0	0	3.6	2.8	7.7	20	31.2	8.4	3.1	4.3		62.8	18.13971042	17.24294287	1+		4.3	3.2	10.3	26	39.7	8.7	4	4.2			15.49955537	14.58091492	Neg		3.983333333	3.079166667	9.356521739	19.66666667	47.22916667	8.471428571	3.607142857	4.785714286		46.66666667	16.66884109	15.78333402
1892	1	2027	66	51	0	1	0	0	0	4.1	3.2	9.7		51.2	8.6	3.2				16.23069171	15.97501494			3.8	3.2			64.4	8.7	4.7				16.16683835	15.86074445			3.9	3.325	9.95		52.175	8.6	4.025				15.52702202	15.22757327
1893	0	240	8	73	1	0	0	0	0	4.1	1.8	14.7	19	33	9.5	3.2	4.8			39.50698911	36.53428988	1+																4.1	1.8	14.7	19	33	9.5	3.2	4.8			39.50698911	36.53428988
1894	1	2574	85	69	0	0	0	0	0	3.9	1.2	12.5	23	16.4	8.5	3.6	4.2			47.34295112	46.08302789	Neg																3.9	1.2	12.5	23	16.4	8.5	3.6	4.2			47.34295112	46.08302789
1895	1	801	26	44	0	0	0	0	0	4	1.5	11.9		31	9.4	3.9				40.09466999	41.9268417			4	2.3	11.7	28	21.7	9	3.5	4			24.37141733	24.83642001	3+		3.933333333	2.016666667	11.38571429	25.2	23.68333333	9.2	3.7	4.04			29.05171015	29.89059072
1896	0	1495	49	70	0	0	0	0	0		1.3	13.4		15.4						58.00526477	55.32127945																	4.3	1.625	11.58	21.83333333	25.31666667	9.2	3	4.2125		44.6	45.71728219	43.13163098
1897	1	2184	72	60	0	0	0	0	0		1.5			19.2	8.5	2.2				37.64808	37.47140076	1+																	1.5			19.2	8.5	2.2				37.64808	37.47140076
1898	0	1421	46	74	0	1	0	0	0	4.3	1.5	12.6	25	25.8	9.3	2.7	4.3			48.6238779	45.23982748	1+																4.3	1.5	12.6	25	25.8	9.3	2.7	4.3			48.6238779	45.23982748
1899	1	343	11	55	0	0	0	0	0	4.5	1.1	11.9	27	18.2	8.1	3.2	4.2			54.80952835	56.51393885	Neg																4.5	1.1	11.9	27	18.2	8.1	3.2	4.2			54.80952835	56.51393885
1900	1	3574	117	41	0	0	0	0	0	3.3	1.7	7.8	21	16.7	7.7	1.4	4.4			35.20332388	36.82467634	3+		4.3	1.3			20.1	8.4	3.6				47.97678016	50.93240356			3.528571429	1.325	7.833333333	21.42857143	18.85833333	8.05	3.366666667	4.714285714			47.7945049	50.75361834
1901	0	1947	64	67	1	1	0	0	0		1.3			18.7						58.52334361	56.49640467				1.3			12.8						58.52334361	56.49640467	2+			1.3			15.2						58.52334361	56.49640467
1902	1	809	27	63	1	1	1	0	0	3.7	1		30	22.9	9.3	4.7	5.6		124.2	59.51832739	59.87223206	3+		3.7	0.9		24	19.7	9.4	3.8	5		75.7	66.99871279	67.58213474	3+		3.775	0.975	13.2	27	22.925	9.275	4.275	5.3		95.43333333	61.38842374	61.79970773
1903	0	392	13	52	0	0	0	0	0	4.3	1.6	15.4	24	18.1	9.2	3.5	4.2		110.5	48.48526856	48.8063936	Neg		4.5	1.5	15.2	28	29.4	9.3	3.5	4.6		41.5	52.23420059	52.76712651	Neg		4.425	1.55	15.3	26	23.075	9.275	3.875	4.4		75.1	50.35973457	50.78676005
1904	0	281	9	73	1	1	0	0	0	2.5	2.5	17	29	22.5	7.7	3	3.2		55.6	27.04180231	24.55928158	3+		2.7	3.7	9.9	28	29.6	8.2	4.5	3.7			17.15355406	15.18655922			2.611111111	2.86	13	28	28.67	7.888888889	3.722222222	3.444444444		55.6	24.03566668	21.70998486
1905	1	3732	122	48	1	1	0	0	0	3.8	1.2	12.2	25	15.7	9	3.9	4.4			50.96238217	53.41441869	2+		3.8	1.1	12.8	27	14.9	9.2	4	4.7			56.34530312	59.3396358	Trace		3.833333333	1.2	12.33333333	25.66666667	17.76666667	9.1	4.033333333	4.633333333	94.9		51.25785807	53.74723422
1906	1	1297	43	69	1	0	0	0	0	4.3	1.3	11.2	21	22.3	9	4.4	6.3		30.2	43.1658061	41.83248079	2+																4.3	1.3	11.2	21	22.3	9	4.4	6.3		30.2	43.1658061	41.83248079
1907	1	595	19	77	0	1	0	0	0		1	13								57.14249938	54.27669635																		1	13								57.14249938	54.27669635
1908	1	2091	69	60	1	1	0	0	0	3.8	1.1	11.5	25	17.7	9.4	3.5	4.2	51.3		53.84991065	54.51932925	2+		3.7	1.4	10.9	24	27.7	9.9	4.1	5			40.76809257	40.73103682	2+		3.8	1.18	11.3	24.8	21.06	9.4	3.7	4.68	53.76666667		50.42790493	50.91581754
1909	1	2026	66	67	0	1	0	0	0		2.5			43						20.4174215	19.25134016																		2.5			43						20.4174215	19.25134016
1910	0	1786	59	76	0	1	0	0	0	4.2	1.3	10.9		25.5	9.3	3.5				57.04494378	52.97102902																	4.2	1.3	10.9		25.5	9.3	3.5				57.04494378	52.97102902
1911	1	2468	82	52	0	0	1	0	0	4.3	2.3	10.1	17	41.9	10.6	3.7	6.4			23.66651157	23.6439993	1+																3.7	2	10.54	24.6	31.74	10.1	3.22	4.02			28.16217145	28.37924463
1912	0	457	15	47	0	0	0	0	0	4.5	2.1	14.1	25	27.2	9.4	3.1	5		107.4	36.16063205	36.39687269	2+		4	2		23	33.2	9.6	3.3	4.5		50.1	38.09187566	38.33992452	Trace		4.22	2.08	14.1	24.8	28.24	9.4	3.32	4.52		89.36	36.49504283	36.67750759
1913	0	883	29	63	0	0	0	0	0		1.3	16.4								59.25925457	58.03310688																		1.3	16.4								59.25925457	58.03310688
1914	1	1043	34	61	1	0	0	0	0	4.2	1	12.1		20.5	9.7	3.3	4.1	14.15	28.8	59.90938936	60.71156241	Trace																4.2	1	12.1		20.5	9.7	3.3	4.1	10.315	28.1	59.90938936	60.71156241
1915	0	1273	42	63	0	1	0	0	0	3.4	1.5	11.8	23	12.8	7.4	2.4	4.1			50.23859668	48.81339368			5.1	2	13.6	28	26.8	8.9	3.8	4.9			35.93104056	34.25892415	Neg		4.2375	1.525	12.55	24.33333333	16.1625	8.5125	2.7875	4.633333333			50.73302415	49.31170679
1916	1	1596	53	45	0	0	0	0	0	4.2	1.1	13.1	25	19.2	9	3.2	4.4		129.5	57.08835783	60.5862668	2+																4.2	1.1	13.1	25	19.2	9	3.2	4.4		129.5	57.08835783	60.5862668
1917	0	1996	66	45	0	1	0	0	0	4.4	1.8	15.6	27	24.7	9.8	3.8	4.6			43.58392445	44.46326764	1+																3.46	2.354545455	11.43333333	20.15789474	28.14545455	8.6375	3.98	5.0375			34.30398997	34.66240873
1918	1	347	11	46	1	0	1	0	0	3.4	1.8	8	25	27.7	8.5	4.3	4.9		32.5	32.19530463	33.17451089	3+		3.2	2.8	8.9	22	33.9	8.2	3.2	5.5			19.33555496	19.44531252	3+		3.285714286	2.3125	9.375	23.125	37	8.471428571	4.157142857	5.175		48.5	24.63815826	25.08082401
1919	1	910	30	67	0	1	0	0	0	2.7	1.6	12.2	22	21.2	8.4	4	5			34.17190612	33.02093599	3+		3.4	1.7	11.4	22	36.4	9.4	5.2	5.3			31.86292265	30.68723029			3.066666667	1.715384615	11.2	22.75	34.01538462	8.975	4.511111111	4.716666667			31.69562034	30.52265474
1920	1	2960	97	61	0	0	0	0	0	4	2.1	11	20	24.1	9.8	4.5	4.7			25.44801001	24.7575852	1+		4.2	1.3	10.9	22	22	9.5	3.6	3.9			44.25927183	44.20932629	1+		4.233333333	1.585714286	10.9	22	24.67142857	9.583333333	4.1	4.55			36.71149948	36.38198835
1921	1	1056	35	82	0	1	0	0	0	3.9	0.9	12.2	27	17.8	8.6	3.4	3.8			63.71134618	59.53159831	Neg																3.9	0.9	12.2	27	17.8	8.6	3.4	3.8			63.71134618	59.53159831
1922	0	858	28	47	1	1	1	0	0	2.8	1.4	10.5	25	24.7	8.7	4.1	4.3	400		57.73581835	59.4235238	3+		2.5	2.2	10.5	24	29.1	8.1	4.1	4.4			34.27056823	34.40631617	3+		2.671428571	1.628571429	10.67142857	24.71428571	23.5	8.3	4.028571429	4.285714286	238.9		51.64971472	53.00632622
1923	1	2022	67	67	0	0	1	0	0	4.3	1.1	12.4	26	23.4	9.5	4.1	4.9			52.65704768	51.9429585	2+		4.3	1	11.9	26	22	9.4	3.7	4.6			58.60268846	57.82053563	Trace		4.25	1.075	11.85	25.5	21.425	9.425	3.8	4.8			54.06439478	53.20458095
1924	0	2347	77	68	1	0	1	0	0	2.9	1.6	10.7	28	26.8	8	5.1	3.5			45.91548488	43.60225365	Neg		4	2			38.1	9	3.7				35.49155437	33.29237144			3.31	1.58	10.46	26.16129032	29.91	8.3	3.766666667	3.725806452	219		48.93856219	46.67458836
1925	0	1084	35	45	0	0	1	0	0	2.7	1.5		27	38.4	7.4	4.2	5.1			53.7899934	55.42829283																	2.96	1.614285714	8.733333333	26	50.37142857	7.933333333	5.7	5.628571429			49.74932156	51.08251602
1926	1	1722	57	72	0	0	0	0	0	4	2.2	9.2	20	47.6	9.1	3.9	4.4			23.31967959	21.67797505	1+		4.1	2.1	10.8	26	39.6	9	3.5	5			24.60578849	22.93214113			3.9	2.133333333	10.25	21	44.58333333	8.816666667	3.533333333	4.85			24.27047111	22.60762448
1927	0	831	28	63	1	1	0	0	0	3.7	1.5	10.6	27	18.7	8.5	3.7	4.1	468.5	122.7	50.23859668	48.81339368	3+		4	1.7			24.5	9	3.6				43.34313836	41.69713727	4+		3.775	1.5	12.6625	26.66666667	19.92727273	8.442857143	3.885714286	3.975	468.5	200.6	54.2931158	53.03162724
1928	0	986	32	74	0	0	0	0	0		1.5	14.1								48.6238779	45.23982748																		1.5	14.1								48.6238779	45.23982748
1929	1	1527	50	82	0	0	0	0	0	3.9	1.1	11.7	25	29.8	9	4.5	4.8			50.54119181	46.70710829	Neg																3.9	1.1	11.7	25	29.8	9	4.5	4.8			50.54119181	46.70710829
[truncated: 326 more rows]
[truncated: 96 more columns]
