# Supplementary material for: Can we predict when to start renal replacement therapy in patients with chronic kidney disease using 6 months of clinical data?
Source: PLoS One. 2018 Oct 4;13(10):e0204586. doi: 10.1371/journal.pone.0204586 (PMC6171856; doi:10.1371/journal.pone.0204586)
Supplement: S2 Table — (CSV) [file pone.0204586.s005.csv]

PATNO	obsday	age	balbumin_ajmean	bcreatinine_ajmean	bhemoglobin_ajmean	biocarbonate_ajmean	BUN_ajmean	calcium_ajmean	phosphorus_ajmean	potassium_ajmean	ualbumin_ajmean	ucreatinine_ajmean	CCR1_ajmean	CCR2_ajmean
1	214	64	3.8229668	5.838995	8.827751	22.739235	79.19044	8.9	5.73756	4.800957			10.578088	9.518425
2	2334	57	3.65	1.7	11.723332	27	19.5	8.5	2.6	4.4			44.29619	43.62514
3	882	73	3.7	4.204464	8.285418	23.1	77.16488	8.45	4.95	4.4403844	1		11.017486	9.813143
4	1245	46	2.6999996	1.5	8.8	27	18.25	8.6	4.45	4.55			39.64795	41.21283
5	1633	65	3.989572	3.3005352	10.3526745	21.09091	57.25855	8.780748	3.4663103	4.647326	85.4		21.297953	19.741796
6	199	47	2.9329145	3.5350962	8.059808	16.4375	69.21827	8.1134615	5.008654	4.980288			16.67718	16.66658
7	358	25	3.6013072	1.8510929	10.309478	24.144808	41.61667	9.117974	4.127124	4.5068307	7136.2		48.01089	50.018276
8	356	58	3.3978262	2.8929348	9.274457		29.735868	7.874457	4.1625				33.03552	32.263428
9	442	69	2.5561225	2.8954082		24.938776	33.19796			4.5632653			23.805704	21.835857
10	2212	60	3.7	2.4	11.6	21	28	9	4.8	4.7			21.887108	21.22848
11	399	31	3.8423078	4.5384617	11.549999	20.442308	39.694233	8.6	4.35	4.8153844			16.287733	16.156734
12	2175	42	4.3795457	2.1711037	15.258442	21.243902	22.636038	9.3036585	2.4963415	3.9756098			35.675922	36.306667
13	3557	30	4.1318707	1.9321637	12.736549	26.935673	22.106432	9.461112	3.3023393	5.0845027			43.7244	45.478275
14	612	62	4.2	1.7381189			22.699505	9.4	4.1				31.580956	30.958868
15	1007	56	3.3	1.9350001	14.2		21.985	8.8	3	4.77875	586.8		38.87238	38.272163
16	906	35	3.8719387	5.1334186	10.658163	24.12755	59.483425	9.007653	3.9895406	4.8869896			13.758761	13.5116005
17	316	50	3.2935674	3.489474	10.012572	21.019531	45.933624	8.323392	4.5944448	4.655469			21.011143	20.472006
18	830	31	4.641279	3.7165697	13.336629	23.331396	36.49971	9.100582	3.6831396	4.9543605		85.77615	20.275612	20.330385
19	396	30	3.3	1.45	12.45	22.5	19.8	8.75	3.6	4.65			45.132015	48.280468
20	2304	61	3.9679804	1.9509852	12.1495075	27.656717	31.017735	9.022906	3.6027093	4.465298			27.803562	27.166206
21	250	76	3.2	7.3	8.1	13	79	7.5	5.8	4.9			7.7881303	6.5771627
22	1768	74	4.5	1.4	12.9		22	9.8	3.4				52.65349	49.17524
23	1111	28	3.8107142	1.5761904	15.7	26	20.073809	8.860714	2.8654764	4.65			56.044025	58.9473
24	426	64	3.2276595	6.6885633	10.773936	22.63564	52.838566	7.8401594	4.183511	4.173404			9.05657	8.081929
25	317	32	3.55	4.95	12.25	24.5	39.1	7.95	4.2	4.5			17.14694	17.126974
26	991	58	4.1782126	2.5329607	9.78715	23.734636	26.918436	9.504749	3.8969276	4.892737			20.802164	20.259375
27	1555	51	3.8434148	3.7187803	12.392439	24.643902	31.72195	8.354878	3.3465853	5.1107316			18.455013	17.75537
28	375	60	4.238601	4.1598444	9.759325	20.533678	54.893	8.958032	5.0821247	5.1067357	127.60651	85.44067	11.650568	10.924845
29	447	74	4.3	1.2	14.899999	24	19.65	9.35	3.55	4.4			62.81921	59.00061
30	1911	68	4.3	1.7	11		19	8.8	3				31.76724	30.441732
31	453	38	3.7919643	3.0526783	11.594345	22.214285	36.424408	8.435714	2.7863097	4.7670064		124.7	24.989979	25.179226
32	1348	59	4.304945	1.8774726	13.325823	24.09066	28.41044	9.019231	2.7692308	4.723077		74.4	39.888927	38.9389
33	1545	64	3.9	1.6	11.9	23	19.1			5.1	77.3		46.48405	44.868126
34	363	68	2.05	2.48	9.85	22	29	7.339999	3.86	3.9000003			28.507397	26.480774
35	818	72	4.1153	1.2631147	10.8710375	23.538252	29.311203	9.826503	3.7576504	4.8557377			45.24474	43.343735
36	596	66	3.2784317	2.0931373	9.070098	23.147058	44.24706	8.357598	3.604657	5.2259803			35.410206	33.44755
37	1027	41	3.8653846	2.0662088		20.211538	31.269505	8.503571	4.165934	4.982143	122.5		28.10208	29.075283
38	875	63	3.425401	3.137968	9.108023	16.61017	42.855076	8.355202	4.1395955	4.75508	610.1		22.351648	20.86435
39	2690	39	3.9500003	3.2078652	9.1	23	43.0618	8.65	3.7000003	5.1499996			17.111244	17.340118
40	1068	64	3.8969047	2.0709524	13.905715	28.47857	31.744047	8.908334	3.6652384	4.5319047			34.671776	32.973778
41	2389	49	3.8133154	2.28125	10.614674	23.986414	29.29076	8.5	4.4	5.28913			33.238033	33.16663
42	1142	76	3.7	1.2	11.3	23	27.3	9	3.5	5.4			62.56517	58.35335
43	632	70	3.6777775	2.58	9.988888	22.3	21.3	8.700001	3.725	3.975			20.29176	18.923107
44	291	54	2.9605262	2.9792104	9.230263	22.389473	33.199474	7.843158	4.217368	4.6707897		62.05	19.267147	18.958986
45	861	29	2.7626982	4.0365076	10.452645	17.92328	43.189682	8.562963	4.371958	5.2685184			19.60791	19.651989
46	253	56	2.3889503	5.122376	7.8604975	27.790054	62.639503	7.762707	4.998895	4.44779			13.691732	12.851077
47	2745	52	2.1615624	2.2171874	8.760625	17.5	21.947811	8.16	3.9743752	4.7917476			25.11019	25.169222
48	332	46	3.4314818	2.210053	9.847619	23.021164	35.731216	8.319841	4.073809	5.0605826		53.65	26.24239	26.80111
49	2946	70	4	1.2	11.5	21	23.9	8.6	3.3	3.7			47.20487	45.783787
50	219	25	3.5327585	9.106897	11.036206	18.50739	65.32241	7.4931035	5.3103447	5.4879313			9.776444	9.502954
51	391	62	4.3	5.8	8.8	20	85.1	6.9	7.5	5.7			7.8535395	7.2046065
52	197	55	3.6116664	7.566428	9.109761	20.130953	69.82548	8.033571	4.5771427	5.5473814			6.6619625	6.2326865
53	567	37	4.3625	11.550001	9.05	21.5	45.875	8.987499	5.55	4.75			5.6706715	5.3331995
54	510	49	3.205324	1.5071428	10.139861	26.285715	25.039171	8.445139	3.6965275	5.1838703	2125.05		53.164455	54.21587
55	1217	50	3.2	2.25	11.8	25	24.7	8.3	3.4	4.85	247.39998		33.430737	33.23114
56	350	60	2.8499997	2.5500002	11.850001	27.5	23.5	8.7	3.3	4.2			27.623053	26.38183
57	549	64	3.5868752	3.193125	10.553125	26.99375	74.78625	8.7275	3.705625	4.9412503			21.238358	19.736889
58	519	70	3.5083768	2.2219894	11.002878	20.123037	30.759686	9.447644	3.8866491	4.6518326			25.368809	23.94239
59	198	43	2.7618227	10.257389	9.499015	17.179804	66.3835	7.664039	6.6849756	6.087684			7.8924284	7.491301
60	316	48	2.0431035	2.689655	9.403449	27.01724	26.194828	7.809483	3.6810346	3.960345			21.141605	21.28994
61	1089	58	3.61798	1.3282298	10.85598	26.342106	37.090195	8.968966	4.4391623	4.5803833	143.4		44.46173	44.91646
62	435	57	3.3887098	4.2415586	7.9961033	20.415585	48.45487	7.6967745	5.358871	5.2035713	450.8		16.346981	15.393777
63	821	32	3.908152	2.9831524	10.130163	26.714674	39.94674	8.524184	4.427446	4.7138586			19.372187	19.905842
64	1896	65	3.6	8.6	11.9	21	46.6	10.5	3.7	4.3			4.9372396	4.3780985
65	457	59	3.2719073	1.9118555	8.8682995	23.628866	27.950518	8.19098	4.064175	4.61701	3059.85		28.883392	28.48722
66	875	77	3.7686746	2.6186748	8.891868	16.150602	44.45241	8.940061	4.0740957	5.544277			25.51541	22.665298
67	681	56	3.6390352	2.855702	9.00614	25.697369	52.557453	8.517982	3.9276316	4.876316			18.246431	17.791933
68	493	46	2.2557375	1.6147541		24.691257	19.440983	8.050273	3.9827867	5.0576506			36.726627	38.06899
69	2898	64	2.75	1.1273584	12.1444435	20	15.875471	8.099999	3.95	4.24717			54.04074	53.99366
70	391	62	3.5251267	3.9428935	9.262121	20.469543	43.41294	8.141879	4.538579	5.074873			13.101294	12.301543
71	468	50	2.75	1.7	11.200001	19.5	29.349998	8.85	3.65	3.85			39.82015	41.161446
72	834	38	2.3799067	1.3799065	10.567991	18.92757	23.552803	8.258411	3.9399533	4.5425234			46.62941	49.716015
73	476	41	1.8434783	1.9103866	9.115459	20.432367	21.651932	7.4768114	3.3103864	4.6589375	22		33.698654	35.272575
74	2129	23	3.7	1.3	12.4		26	9	4.4				53.9505	57.7913
75	849	54	3.5	2.05	10.4	22.5	30.4			4.8	386.8		36.17381	35.677063
76	878	54	4.5	3.8	8.7	25	51.5	8.3	3.5	5.1			17.732368	16.904255
77	225	41	3.119173	5.9733086	8.533083	23.353384	65.69361	8.107896	5.2654133	4.599624			8.504863	8.315251
78	1192	63		1.75	8.8	20.5	58.699997			4.6000004	2		31.182367	30.371353
79	476	44	3	2.4	10.1	23	34.6	8.4	5.2	4.9			23.309458	23.752596
80	2133	76	4.2	1.9	16		22.9	9.5	4.3				36.815113	33.479797
81	1264	55	3.7	1.05	11.6		24	8.799999	4.45	4.7	117.1		59.33263	61.450996
82	2910	74	4	1.8	13.6	25	23.3	9	4.3	5.1			39.39802	36.29032
83	682	69	2.7524457	2.89375	8.600543	17.005434	46.841026	8.643477	4.0016303	5.6040764			23.654419	21.704065
84	434	50	2.6785715	10.857142	5.558334	12.214286	68.34286	8.292857	6.5	4.457143			4.0050974	3.6990962
85	2461	73	3.966763	1.534971	13.1	22.563583	22.7448	9.212138	3.5479772	4.5433526			47.46436	44.18986
86	354	46	3.38125	3.99775	8.76875	21.145	48.3205	8.66025	4.7382503	5.0459995			18.333197	17.939022
87	2013	54	3.5678573	1.4285713	11.951191	23.416666	16.821428	8.454762	3.2690477	4.0464287	686.4		55.29398	55.6595
88	2070	64	2.6650002	5.437308	11.111539	22.965385	42.44654	8.686922	3.758846	3.5542307			8.449142	7.7229
89	1096	83	4	1.9	10.5	21	26.7	8.1	3.6	5			36.1625	31.88008
90	1561	41	2.5	1.6500001	7.45	22.5	21.85	5.35	3.85	4.45			36.478848	38.2249
91	3486	52	3.8499997	1.45			26.58025	8.75	4.3				40.363766	41.366226
92	1081	57	3.710891	2.847525	10.720297	24.19307	31.976238	8.356931	2.9727724	4.7440596	116.95		24.580194	23.585312
93	487	48	4.1260753	6.1626344	10		40.673656	10.6411295	2.9580646				9.041026	8.760003
94	217	57	2.525	3.5649998	9.959047	18.235714	36.838806	8.233571	3.8319044	4.4085712			16.40414	15.910776
95	254	51	3.2	8.4	7.1		90.9	8.1	6.8	4.5			5.3291974	4.9740934
96	598	66	3.651099	3.0208795	9.446154	17.4	31.213186	7.864286	3.8115385	5.0824995		31.9	16.58746	15.538215
97	816	48	2.4267857	1.6017858	8.6910715	22.678572	31.182142	7.95	4.1	4.964286			49.68757	50.66113
98	606	60	2.2399015	1.6659524	10.046552	23.980953	27.147858	8.181429	3.9776192	4.218809	9903.399		35.034782	34.792984
99	768	63		2.1	12.4	24	27.2			5.4	175.95001		34.072636	32.499016
100	1020	62	4.6	5.4	11.8	32	26	10.4	3.2	5.2			8.528624	7.8547187
101	2349	72	3.995098	1.840196	11.380393	27	29.72549	9.422549	3.8049018	3.9			28.866373	27.113472
102	1390	65	3.85	1.8142856	10.875	21.571428	23	8	2.5	4.371429			40.451015	38.619602
103	408	70	3.4833333	4.6666665	11	18.5	95.666664	10.166667	7.2833333	4.4			9.848807	8.864868
104	1359	67	3.7	1.3	12.7	22.5	18.45	8.75	3.05	4.05			58.52334	56.496407
105	259	72	3.3	4	10.75	17	45.4	7.4	4.2	4.5			15.765118	14.006353
106	343	65	3.8623624	2.4840658	10.661333	25.846153	71.26154	9.606319	4.0810437	4.2936816			28.168825	26.434399
107	3082	76	3.6889706	1.3584558	9.994118	23.294117	17.683456	8.3632345	3.297794	3.8066177			40.299286	37.80158
108	282	61	4	1.5	10.65	24	18.45	10.85	3.35	4.8			50.772038	49.65228
109	519	63	4.0240836	2.9722514	9.259424	25.46597	43.65262	8.896335	3.862827	4.768848			17.020905	16.119915
110	2478	68	4	1.95	12.4	29	34.45	9.1	3.8	4.9			37.303963	35.0948
111	365	57	3.0171196	2.7315216	10.59076	25.519022	39.47853	8.971195	5.078261	4.9119563	741.6		19.807898	19.312437
112	269	74	3.006591	1.0913637	9.196818	27.402273	14.643181	8.647045	3.7627273	4.198409			52.09598	49.813477
113	901	25	3.7609093	1.3381816	12.203636	25	14.553637	9.069091	3.6090908	4.3727274			51.3849	55.11201
114	680	55	3.35	2.603719	13.110976	24.512396	37.508675	8.4	3.45	4.6516523			28.595222	27.829618
115	456	62	2.0455449	2.1237624	9.789851	22.502476	37.068317	7.832425	3.3448021	3.9527228			35.225517	33.836647
116	1846	76	3.4000003	1.9	12.600001	24	18.233332	8.9	3.3	3.8999999	246.3		27.316813	25.15214
117	869	66	3.654	3.5779998	8.712001	19.1	36.56	7.9820004	3.0039997	4.002			13.6215515	12.640279
118	864	61	3.1380115	1.6663743		26.789474	24.897951			4.259064			33.498783	32.972878
119	973	52	3.5	1.3	11.1	26	21.6	8.5	3.7	4.6	468.2		45.71698	47.12945
120	316	59	4.2	1.3			18.3	9.4	2.4				60.053642	59.7506
121	2288	72	3.5182927	3.0731707	8.846342	22.04878	31.698778	8.659756	3.5560977	4.518293			16.359907	14.965526
122	225	67	2.7450552	3.429945	9.691208	27.53022	49.145332	8.345605	5.2192307	4.6662087	31.2		14.775966	13.703291
123	249	41	2.2546341	2.9568293	10.1773	22.90244	32.234146	7.5487804	4.229268	4.2258534		57.7	31.609865	32.193222
124	1130	47	4.7	7.5	11.7	28	33.5	11.2	6	5.2			6.1753316	5.8677316
125	1081	44	3.5977273	1.9522728	11.299999	15	27.407728	9.397727	3.351818	4.5			40.695827	41.489315
126	280	51	4.2182927	2.4482844	10.291465	24.846153	40.80662	9.473171	3.25	4.637805	123	54.1	22.375048	22.37027
127	472	43	3.0000002	1.5526316	7.9210525	22.578947	31.552631	9.213158	4.855263	4.7052627			39.357037	41.2186
128	351	50	4.0913043	4.29212	10.49701	20.138586	55.48043	9.651087	4.433696	5.2065215			12.058319	11.723711
129	363	47	3.6999996	8.55	10.65	22.5	38.699997	12	5.7	4.65			5.314394	5.013815
130	1021	36	3.1051023	1.2096939	10.917091	23.765306	30.925	8.980357	4.3607144	5.2892857			54.342842	58.458675
131	804	58	4.7	9	8.8	23	132	7.6	5.9	4.5			6.461617	5.794831
132	3837	30	4.206829	1.8092682	11.133415	24.215117	22.715853	9.300976	3.3009756	4.331977			35.31185	37.342354
133	1102	45	4.3	12.2	10.6	23	76.8	10.6	6.5	5.3			4.789074	4.3976107
134	1504	69	3.0767858	1.4314207	9.002975	23.355192	26.823496	8.544642	2.7029762	4.695628			53.76208	51.304245
135	854	51	3.5706792	2.2203705	9.5648155	25.19753	35.78426	8.62539	3.571875	4.877469			25.043676	25.134226
136	2257	48	3.25	1.52	10	21.25	28.429998	8.55	3.7	5.77			38.877605	40.227947
137	2881	47	4.375	1.6795455	10.55	23.568182	24.24659	8.877273	4.4295454	4.221591			35.026115	36.160355
138	231	66	3.3252752	5.454945	8.7065935	16.923077	38.84396	7.8733516	5.0491757	5.320055			11.572266	10.362597
139	1959	36	4.209559	3.4509804	13.0875	20.656862	43.962257	9.100491	3.552941	4.6786766			21.526314	21.578436
140	202	67	3.8392682	3.8885362	11.47317	17.065853	47.326588	8.840488	4.4041457	4.739756			33.55104	32.006775
141	448	30	2.575	2.2466166	9.971923	25.402256	34.420677	8.471805	4.5740604	5.109022			37.419598	38.652206
142	1256	47	3.526389	1.5958333	11.75	23.152779	30.191668	9.1	4.1	4.326389	3191.6		37.226578	38.54569
143	1757	21	4	1.8	15.2	27	18	8.7	2.9	4.6		38.1	50.876587	52.636215
144	2246	45	4.55	1.45	15.049999	25	14.899999	9.2	3.25	4.5			55.899136	57.649067
145	318	48	3.2	7.1333337	6.7749996	17	79.46667	8.3	4.9	5.15			6.5759964	6.2530746
146	820	63	3.8764565	7.20534	8.852184	18.764563	70.28107	8.004127	5.807039	6.025			6.332429	5.7220526
147	1388	28	3.8000002	1.25	13.1	23	13.75	8.950001	3.4499998	4.05			54.346786	58.586555
148	190	44	3.1161902	8.91762	6.0326185	13.092857	82.341194	5.6790476	6.02381	4.6304765	142.9		7.2040753	6.7583246
149	1542	71	3.9424655	6.002397	8.668493	21.869864	83.450005	8.306164	5.084932	4.183219			7.380964	6.519822
150	311	19	3.55	11.65	15	26	77.450005	8.55	5.2	4.3		88.15	25.881556	26.33343
151	3189	46	3.8533835	2.491133	11.35	26	27.899755	8.511655	3.548496	4.4			22.29586	22.579607
152	2519	78	4.2	1.26	12.8	27.5	16.1	9.1	3.25	3.8000002			59.843315	55.26518
153	1542	70	3.6	2.1	11.3	23	30.1	8.2	3.7	4.7			33.351624	30.98037
154	687	42	3.0606952	2.2441175	8.606685	23.245989	50.636097	8.136631	3.9965243	4.2403746		67.3	26.008612	26.79002
155	1392	49	4.188462	4.275721	10.250721	21.475962	45.115864	8.66226	3.8329327	4.591106			15.942715	15.354119
156	999	67		1.7541237		24	38.605927			3.825			30.998692	29.78946
157	641	69	3.1	1.4	11.5	19	17	8.4	2.5	3.7			53.406586	50.910835
158	832	36	3.8	1.1		26	23.6	8.6	5.4	4.9	82.3		59.733818	64.575485
159	3422	61	4.7	1.3	14.5	28	20.2	9.9	4	4.3			59.648613	58.846657
160	273	40	2.7986703	1.5066489	8.650266	24.473404	14.632978	7.8	2.65	4.9827127	410.39996		55.16179	57.4914
161	623	54	4.522807	6.9125733	8.660819	19.488304	59.45526	7.7538013	5.6652045	3.7125733			6.655734	6.2175565
162	489	53	2.8037162	3.3881755	9.994595	23.458334	33.31486	7.9412165	4.8739862	5.7100487	5703.8		21.0303	20.298033
163	575	51	3.2	1.8	9.9	24	22.9			4.1			42.49049	42.633503
164	536	65	2.75	2.625	9.583333	19.583334	72.13333	8.1	3.9	5.05			26.537466	24.835625
165	765	51	3.8302705	2.5648646	11.94919	23.921621	44.831623	8.684325	4.567297	5.4300003			28.7698	28.315863
166	558	61	3.2194288	3.9371428	9.756571	20.745714	53.202	8.395143	4.5848575	5.4922857			17.102234	15.87855
167	1403	61	4.2	1.1600001	10.9	24.6	22.350002	9.6	3.9	3.6899998			50.593147	50.862343
168	3640	48		1.9			23.2						29.987705	30.646122
169	1265	40		1.2	11.8	25	27.2			4.3			52.883904	56.481632
170	1335	38	3.8	2.6	11.8	23	36.3	9	4.7	5.5			29.507854	29.951895
171	300	37	2.3095453	3.081818	10.159091	23.786364	32.951817	8.094545	4.425909	4.220909			29.195286	29.769775
172	1687	72	3.9	2.8	10.3	27	24.7	8.5	2.8	5.4			23.793266	21.557657
173	1618	61	3.85	1.9	10.950001	21	19.575	8.25	3.1	4.4875			38.62838	37.331436
174	1054	64	2.1533332	3.2683334	9.675	17.6	28.743334	7.8266664	6.153333	4.2	12.7		15.410784	14.500693
175	1374	42	2.8260002	1.3102857	10.442572	27.79143	16.99086	8.207999	3.26	4.963143		59.31	48.212624	51.065674
176	515	50	3.0365853	1.7865853	8.514634	23.558537	32.157314	7.9419518	4.212195	4.679756	795.75		44.779793	45.214367
177	368	73	3.695476	4.6014285	12.137142	26.559525	45.89952	8.80119	4.6895237	4.825			9.998218	8.8952265
178	636	57	3.670833	2.545238	12.77738	25.83631	29.125595	8.308928	4.41875	3.6970236		82.6	27.99285	27.026966
179	3112	27	3.3	1.2	13.4	28	15.2	8.4	4	4.2			57.276287	61.86796
180	345	67	2.3225276	4.13956	8.647527	20.613157	52.5956	7.470055	4.6271977	5.3907895			15.527953	14.038505
181	758	70	2.9232557	1.7941861	8.054167	25.151163	21.423256	8.152326	3.6244187	4.522093			29.896376	28.367826
182	2076	63	3.1965115	4.9209304	9.004652	21.060606	13.07093	8.509302	3.3	3.0767443			9.578768	8.834872
183	219	53	2.9181082	4.052703	8.678919	22.894594	71.16433	7.9075675	4.096757	4.6675677			12.708673	12.264692
184	301	65	3.1	2.0005953	9.330358	23.830357	33.349106	8.45	3.2999997	5.3139877	28.8		27.744076	26.742868
185	1412	64	3.15	3.5	10.8	22.5	33.65	8	3.5	4.95			20.504818	19.076643
186	812	58	4.009945	2.5386739	9.426795	22.632597	37.50193	8.406905	3.979558	4.4502764			20.663761	20.084948
187	843	59	3.5	5	8.7	18	72.9	7	4.8	5.5			9.415048	8.807185
188	328	56	2.5411763	14.250001	8.135294	14.617647	63.850006	6.2352943	4.9441175	4.3058825			3.8491535	3.393465
189	1400	71	4.203961	1.9277227	11.185149	24.13	46.15941	9.050495	3.279703	5.0055003			27.517254	25.883867
190	1609	60	4.4	3.55	11	20.5	42.5	8.35	2.65	4.8			18.891562	17.719795
191	805	47	3.2	10	5.9	17	79.2	6.8	4.5	5.9			5.9714127	5.5160375
192	252	66	3.5023937	5.782447	9.9952135	20.74468	57.078716	9.280851	4.5577126	5.430851	3495.1		10.999996	9.850119
193	205	46	4.3795123	10.984634	7.6743903	14.878049	66.48854	8.858049	5.635854	5.38561			5.4856873	5.0613155
194	871	35	4.5	10.2	12.1	23	61.9	10.5	2.8	4.7			4.5977616	4.400475
195	1190	25	2.6359649	1.8543859	8.403334	22.614035	34.088596	7.368334	4.4800005	4.5964913	6.5		49.025906	51.130024
196	736	40	3.3000002	1.1	12.7	23	15.049999	8.6	3.8	5.25	214.5	32.46	58.469788	62.747093
197	1027	66	4.1	2.1560607	9	24	46.3947	9.2	4.1	4.7	197		24.387451	23.266481
198	3035	61	4.3	1.3	10.6		21.1	9.4	3.4				44.259274	44.209328
199	2230	47	3.4388888	1.2944444	10.424999	30.5	18.88889	8.88611	4.4805555	4.183333			63.668472	65.84862
200	1556	45	4.061111	1.6920139	10.445486	24.764463	25.656599	9.212153	3.6371527	4.9421487			47.103115	48.229885
201	3101	35	3.6999996	3.4	11.6	27.5	25.6	8.7	3.45	4.5			22.039795	22.13344
202	1209	76	2.9607146	1.5250002	10.721429	24.446428	16.619118	7.7374997	2.8660715	3.8089283	407.3		38.21478	35.832188
203	882	62	3.15	2	11.299999	21.5	32.1	8.45	4	3.85	534.35		36.276035	34.858513
204	3197	27	3.9	1.5	13.3	28	19	9.1	3.6	4.6			59.667355	62.87956
205	2598	64	3.8	2.7	11.1	25	41.2	8.7	3.8	4.4			25.41351	23.834179
206	729	59	3.2010639	2.4651597	8.703191	22.845745	48.363297	9.142022	4.936436	4.632979	970.82965		28.903399	27.77832
207	231	59	3.4813433	4.7839556	8.438461	18.048508	47.60746	7.5559707	3.9108207	4.7772384	2.4		10.04891	9.432722
208	382	27	2.9328573	3.4635713	9.57881	20.7	35.887142	8.479847	4.5188775	5.355714	5430.5		24.225073	24.492674
209	1095	74	3.294444	2.85	9.116667	23	33.7025	8.072222	3.5111113	4.361111	20.3		18.334152	16.691692
210	3235	19	4	1.7			19.6	8.9	3.8				55.461025	57.186512
211	2039	40	2.5787082	2.2777512	7.535167	17.131578	43.171528	7.842823	3.7265549	5.5208135	967.14233		30.084421	31.427378
212	960	78	3.2066672	2.2764704	9.967647	17.735294	40.379414	7.9233327	4.836667	4.435294	86		26.219608	24.000078
213	1000	82	4	1.2	9.2	26	14.5	9.1	1.8	3.6			45.712765	42.04328
214	736	50	4.0053573	2.8184524		21.16369	29.086609	8.536905	4.065774	5.3264885			18.952559	18.84952
215	2256	58	3.7	7.2	9.4	23	58.4	8.1	4.7	5.3			8.359405	7.589357
216	763	57	2.9425595	1.7395834	9.582143	24.5	29.717562	8.591072	4.35	4.7925596	1476.6		32.883556	32.82675
217	2002	59	3.8	1.4	12.8	20	22.4	9.3	5	5.5			40.907425	41.04149
218	475	62	2.1397958	1.8367347	8.532594	26.64966	16.100342	7.6163263	3.5448978	3.8554423	40.9		31.974081	31.32402
219	206	52	3.745631	3.2631066	9.625243	20.565535	43.077183	8.51966	3.9509706	6.4133496			21.46985	20.766584
220	259	23	2.5034392	3.1301587	9.490476	20.039682	58.000263	7.5103173	5.11164	5.060582			26.215757	26.471525
221	235	65	3.9555001	9.469749	8.7805	21.9825	110.451	7.2190003	4.9552503	5.07125			6.2463226	5.4492826
222	1696	30	4.5	1.5	17.2	28	18.5	10.4	3.8	4.9			58.404728	61.58699
223	1099	60	4.7	1.5681819	11.45	19	23.45	8.8	2.6	4.25			48.8004	47.899414
224	1084	45	3.8384616	4.033136	11.478993	21.485207	70.42751	8.427515	3.2337277	4.8644967			17.274504	16.833595
225	2418	68	3.7	1.8	11.7	22	24.9	8.6	2.9	5.2			29.73946	28.409111
226	324	47	2.9322114	5.130288	9.727524	22.54327	44.314182	8.234615	4.2144237	4.352885			15.571009	15.135778
227	788	64	3.984426	4.0136614	7.93989	22.688524	58.288795	8.951137	4.598485	4.845902	540		12.167566	11.321179
228	1041	61	2.409406	5.857426	9.189604	20.220297	41.84208	8.225247	4.582921	5.509159			8.098629	7.450553
229	2546	40	3.8	2.2942305	9.9	20	24.407692	8.2	3.7	5.1			25.099018	25.872934
230	4725	67	4.3	1.4	14.7	31	17.1	9.4	3.1	4.5	3.6		53.726433	51.654663
231	848	30	2.4975002	1.6680851	8.027272	21.68617	18.1			5.0191493			39.0321	41.48071
232	1009	57	4.1	1.9	9.8		38.7	9.4	5.3				28.959602	28.757566
233	450	44	4.2133336	8.374243	10.200909	19.136364	84.042114	8.016363	5.826061	4.2672725			7.47496	7.022293
234	534	38	2.075	2.5	10.6	21.887096	39.949997	8	4.3250003	4.637903	1048.6		32.053204	32.697662
235	2385	39	4.2	2.310909	15.347448	25.906061	23.883032	9.209394	3.440606	4.25			33.797894	34.452827
236	340	45	2.6714284	4.214583	9.221428	21.565475	44.949104	8.036309	4.616369	5.1940475			12.455758	12.303083
237	2156	84	3.8479865	1.4016129	11.785484	22.486666	19.732258	8.5	3.05	4.045			51.208492	45.574356
238	2054	59	4.2	1.4	12.7		15.4	9.5	3.9				55.131298	54.62997
239	281	64	3.0855672	5.5476804	8.798712	19.005156	51.830154	8.373711	5.046392	5.202835			11.504796	10.386467
240	360	40	3.9236114	9.435	10.878612	21.688889	92.20611	7.9047227	7.04	4.678056			7.0036173	6.6252213
241	485	62	3.3	1.9	9.77931	26	20.6	8.5	4.1	5	19.2		28.46949	27.770365
242	1108	47	3.7	1.9	11.3	23	26.5	8.7	3.4	4			30.116142	30.860731
243	414	64	3.1764247	5.094559	7.6784973	18.645079	68.66062	8.013472	4.9489636	5.682383			12.29724	11.117209
244	600	56	4.021875	1.6752605	9.346635	18.771084	20.528646	8.3255205	3.1994793	3.4132526			39.575188	40.113228
245	2017	60	3.9606385	3.598936	11.35851	19.053192	39.07234	8.447872	3.0500002	5.4393616			18.575449	17.408731
246	4354	51	3.6	2.4499998	12	23	35.45	9.1	4.3999996	5.45			22.152086	22.100527
247	1211	56	1.9	8.5	7.9	17	71.8	7.7	6.4	4.7			6.951545	6.3028154
248	542	51	3.591892	2.6864865	8.181655	21.103603	40.39695	8.37013	4.051299	5.0076575	2950.1		20.00248	19.847443
249	212	71	3.7029128	3.8214288	7.9430947	17.307142	45.29405	8.624514	4.117476	5.4402385			12.719025	11.5084715
250	650	43	2.4785354	1.7828283	10.144444	24.714647	22.50404	8.338131	3.1679294	3.5441918	4367.3		45.069786	46.251984
251	771	72	3.6253808	3.3730965	9.145939	21.977158	48.002026	8.362183	4.7289343	5.309899			14.320475	13.008519
252	1456	33	4.196842	3.6507893	12.401316	25.607895	46.854214	8.673421	3.9292104	4.9121056			21.177366	21.272852
253	853	61	4.3	2.4772725	14.754546	22	36.445454	9.049999	3.4499998	5.6000004			28.455372	27.102709
254	1717	35	3.4982588	2.0345771	11.854229	23.310057	24.969902	8.87015	4.0044775	5.57486			40.32779	41.68293
255	1196	67	3.4071426	3.3738093	10.876191	20.642857	45.657146	8.414286	3.9642856	4.8714285			19.809805	18.169218
256	464	31	2.4485073	1.5802199	9.5	22.802198	29.973078			5.657692	16.1		40.519444	43.119114
257	1238	72	3.85	1.5	11.25	24	30.400002	8.95	3.6999998	4.7			36.280148	34.443985
258	659	61	4.3	3.4	8.7	20	34.7	9.8	4	5.8			14.593795	13.826536
259	1232	57	4.1	1.9	12	21.125	29.1125	9.3	4.5	4.425			39.029114	38.27895
260	845	78	3.6278763	1.6783185	11.416668	19.2	20.990265	8.412832	3.0716813	3.9181478			43.519917	39.60309
261	802	44	2.0559323	2.4237287	8.182032	21.17514	37.525986	7.664407	4.2519774	4.943785	9883.2		32.12441	32.397797
262	2158	58		1.1			29.3			5			54.221786	55.267307
263	1613	62	3.65	1.35	11.7	23.5	26.9			5			42.89029	42.67972
264	414	39	3.8473332	3.3966668	10.732333	23.25	47.863003	8.920334	4.6206665	4.743667			22.049906	22.032143
265	731	69	4.1	7.4	10.3	21	39.5	8.4	5.2	6			5.801457	5.1094007
266	2607	53	4.4	1.6	13.1		19.35	9.3	3.6				35.837227	36.40228
267	2321	58	3.98625	2.20225	9.151501	23.555	30.6075	9.22475	3.9642498	4.501			24.306652	23.799444
268	1033	66	4.3171687	2.1619403	11.808133	16.75	38.544777	8.699699	2.714759	3.7903612			33.14397	31.246683
269	455	29	4.4	2.3916667	15.183333	22.1	22.650002	9.2	2.9	3.9600003		104.649994	37.419407	38.733486
270	462	45	2.7390625	2.997656	10.510158	23.734375	40.357815	8.257031	4.94375	3.932031			18.023117	18.075687
271	602	47	3.8	6.2	12.6	19	65.7	7.9	4.8	7.6			10.367095	9.831633
272	533	30	3.130769	1.3980768	9.403206	20.358974	13.108118	8.567522	3.8826928	4.942521		79.88596	48.070984	51.606186
273	837	80	4.3127904	1.8228682	15.354263	22.813953	27.462788	9.477132	3.1271317	4.8500004			38.323997	34.340477
274	2415	48	4.602885	2.7942307	12.256411	19.955128	44.96538	9.460897	4.103205	5.9			26.226572	25.889029
275	838	47	3.6021976	3.1357143	12.49066	21.78022	32.452198	8.607142	2.9362638	4.5274725			22.854605	22.508656
276	1976	53	3.95	1.1500001	11.9	23	24.3	9.7	4.75	5.55		47.1	52.585354	54.40304
277	308	46	2.534694	2.5196428	8.615051	23.920918	49.188015	8.143367	4.493367	4.0625			23.435505	23.781471
278	2575	78	4.1	1.3	16.9		18.9	9.6	3				56.744938	52.247875
279	460	33	3.8500004	3.7400002	10.45	24.5	30.730001	8.49	2.8100002	4.95			15.084142	15.307912
280	1661	31	3.049738	1.705759	9.149738	24.979057	26.559427	8.345551	2.8115184	4.0892673			38.597668	41.00564
281	2769	56	4.2055554	1.2583333	14.4	24.13889	26.549076	10.2694435	3.2768517	4.5287037			46.730854	47.48855
282	919	55	3.908025	1.7567899	12.25	22.709877	31.152779	9.01111	2.9623458	4.9592595			43.614887	43.331314
283	1540	65	3.1305418	5.26133	8.049754	17.502462	56.398766	7.995074	4.0672417	4.563054			8.847084	8.069759
284	1590	45	3.6908855	1.8140625	14.15	25.25	25.12448	8.069531	4.4388022	5.0382347	79.5		43.26082	44.08412
285	980	36	4.008915	3.9600778	10.431783	24.100775	44.632168	8.5732565	4.072093	5.1019382			13.922725	14.049257
286	2462	63		1.2			12.3						48.22537	48.02809
287	348	73		1.7849728		22.445354	22.188799			4.2846994			30.532795	28.572826
288	568	69	3.6177213	3.6465192	9.989873	20.943037	47.104744	8.539873	4.5962024	4.945253			18.4153	16.666769
289	1328	27	3.8673794	1.6248664	12.551872	25.483957	26.429144	9.234759	3.9368982	4.904546			54.692165	57.408752
290	1859	32		1.75			25.65					158	48.694622	50.91986
291	1025	51	3.33025	3.8825004	8.8827505	24.2725	63.804	8.684	4.4867496	4.1355			15.167533	14.881884
292	577	58		1.3499999	11.9		28.85	8.6	4.15	5.2			42.882164	43.224957
293	910	63	3.993687	4.5073233	8.031313	19.813131	54.192177	8.165657	3.8676765	5.393687			10.666243	9.890544
294	658	28	2.8	1.6731293	9.861225	21.962585	29.862926	8.138776	3.5112247	5.411905		101.7847	52.089394	54.622543
295	530	47	3.8	13	9.7	24	65.6	9.6	6.1	5.8			4.411502	4.0167027
296	2425	28	3.8891666	1.7983334	13.34847	22.702778	17.866386	8.946389	3.4699998	4.226389	433.4		48.507313	50.67251
297	796	72	3.85	4.8	12.2	23.5	93.7	8.6	5.05	5.35			12.780751	11.242081
298	2563	53	4.067883	1.4978102	10.05876	24.605839	16.219341	9.259489	3.6532848	4.282847			52.161797	52.52438
299	1694	35	3.5	1.6	14.75	25.5	19.599997	8.75	3.4	4.15			52.542736	54.9951
300	3023	21	4.2	1.55	15	28	17.3	9.1	3.8000004	4.3			60.53709	63.154144
301	1751	44	3.8	1.6	15.6	27	10	8.8	3.6	3.8			50.157696	51.619442
302	2030	45	3.715	1.9535714	10.453571	24.25	34.562855	8.538213	3.6285715	5.535357			40.85233	41.560925
303	428	43	3.8268423	4.0842104	10.772368	19.273684	40.46868	8.809473	4.278684	5.3599997	424.1		17.340685	17.00214
304	890	50	4.086905	1.7782738	10.127679	27.482994	19.991964	9.365178	3.645238	5.3156466			32.534313	33.20861
305	3714	39	3.8	1.1	10.85	27	18.7	8.55	3.6999998	4.45			58.77107	63.16264
306	1914	54	3.1	1.700495	10.496535	30	20.3802	8.65	3.8	3.5			44.76575	44.556816
307	1482	68	4.3	3.5	10.8	21	21.8	10	1.8	3.8			13.805846	12.714633
308	1508	55	4.198642	1.84375	11.207608	26.067934	26.856792	9.794837	3.607337	4.5597825			40.71533	40.174274
309	867	74	4.1242347	2.269898	10.769133	19.061224	31.818623	8.908419	4.2436223	5.428316		82.7	22.6386	20.844122
310	254	50	4.2711735	6.4390306	8.730102	17.390306	70.06811	8.785714	5.664541	5.647959			7.407175	7.0468388
311	886	55		2.05	12.4	25	27.4			4.8			36.193123	35.57553
312	898	50	3.9323812	3.2742856	12.035476	23.3	38.615234	8.9092865	4.023095	5.517143			21.69218	21.09881
313	1582	66	2.9833333	1.55	13.5	25.833334	18.933332	8.516667	3.3333333	4.4833326			47.98049	46.03007
314	278	75	3.4959526	6.544286	8.324763	19.533333	68.96358	7.1785707	4.6073813	5.823096			9.561254	8.221536
315	837	67	4.1603823	3.7653005	9.497815	20.740437	49.087704	8.464208	3.9453552	5.573497			17.274765	15.737291
316	1799	49	4	1.8	12.8	23	23.1	9.2	3.2	4.6			42.836964	43.243423
317	985	44	2.7455413	1.113889			16.382538			4.595135			56.720535	60.30682
318	532	44	2.9711733	4.520663	9.022449	25.732143	52.18776	8.500766	5.480357	4.195153	10323.1		11.86016	11.717362
319	1201	51	3.6	1.3	10.15		18.7	9.2	4.5	4.7			45.89755	47.469
320	1727	47	4.1181817	2.5607142	13.698052	23.126623	27.936361	8.690909	3.8051944	4.635714			29.049152	28.943153
321	280	29	1.5476879	1.7849712	8.395954	21.589596	26.754913	7.0765896	4.2450867	4.384393		81.624565	42.388462	45.461018
322	560	47	3.85	1.6320345	10.4	22.38961	24.588747	9.071203	4.178481	5.1939397	446.59		49.396214	50.472885
323	771	30	3.8115382	2.353846	9.125001	19.9375	35.015385	9.392307	3.5211537	5.015384	67.4		26.203318	27.326645
324	811	45	2.8	1.05	12.2	25.75	18.5	8	3.6	2.925			60.407036	64.28601
325	544	74	3.1234694	3.7461731	9.381378	19.680328	42.55791	7.8448977	3.2931123	4.9770494	128.5	49.2125	16.964617	14.944593
326	3053	48	4.1	1.3	13.5	29.5	24.85	9.450001	3.4499998	4.3999996			46.80983	48.873337
327	575	45	4.1610065	2.4257863	10.193082	22.550314	30.214466	8.938364	3.8968556	4.4820757	135		31.517609	31.679008
328	1994	60	3.6999998	1.1	9.6	27	13.95	8.8	3.3	4.35	190.5		54.408066	55.126644
329	2583	61	3.833735	1.6222891	15.65	27	20.8503	9.215361	2.9560242	4.7	84.9		46.36017	45.1949
330	1655	58	4.084456	4.906736	9.8	20.81088	57.35026	8.998705	4.9937825	4.2844563			9.888624	9.299662
331	2753	28	3.9826083	1.839441	12.215218	26.959627	20.112423	9.089751	4.211801	4.171428			35.55724	37.57566
332	791	45	3.6534758	1.8189839	9.9189825	24.32353	33.383156	8.7168455	4.363904	5.4906416	268.5	56.989246	43.736923	44.576954
333	2302	57	3.35	1.2	11.549999	26.5	20.45	8.9	4.25	5	75		49.56413	50.421455
334	1064	41	4.292709	3.6869793	11.156772	20.794271	39.32422	8.847656	3.5677083	4.796875			19.500105	19.313013
335	2112	56	3.15	1.4	11.950001	25	21.2	7.950001	2.85	4.3500004			55.71845	55.787037
336	1024	60	4.040397	2.488079	10.9745035	23.344372	51.905296	9.473179	3.9009933	4.5963573			21.24168	20.579725
337	1063	73	3.857143	2.077296	9.576275	25.87245	32.435715	8.598215	4.0466833	5.3676023		52.377605	25.393438	23.616425
338	4077	28	3.9996622	1.5405406	11.967905	29.807432	17.467567	8.943243	3.587838	4.7179055			42.760643	45.59877
339	378	48	3.2076924	1.6820514	9.8	25.961538	26.98077	8	4.425641	4.6179485	254.05		34.421307	35.33418
340	504	51	2.7499998	2.6339285	8.680358	23.535715	18.564285	7.266667	4.047619	3.789286			33.323463	34.343212
341	373	42	2.5490825	2.2713304	9.547248	25.355505	37.183712	7.9247713	4.588532	4.801147	2225		35.73765	36.41773
342	1687	73	4.2	1.24709			29.178045	9.576455	3.88836				60.658432	57.25993
343	423	48	3.30725	2.168	9.592751	19.85	32.5965	8.383851	3.4422362	5.0855002			37.601856	37.889236
344	2052	61	3.75	1.4000001	11.4	22.5	28.2	9.1	3.7	5.55			43.072548	43.033802
345	3465	70	4	1.4	12.2		16.2	9.1	3.4				53.25082	50.580246
346	2583	45	4.36712	1.5328804	13.043207	26.315218	19.87038	9.11712	3.9171195	5.085598	57.6		52.62284	54.17351
347	2430	46	3.2510417	1.4489584	14.25	27	27.267708	9	3.2	4.616774	515.5		55.701496	57.306206
348	429	68	2.9110577	3.4084134	9.504087	16.271635	40.757935	8.0278845	3.869471	5.662981			19.596931	17.85076
349	996	65	3.4068968	1.6465517	9.2	22.712645	24.688505			4.456897	300.6		45.080986	43.25854
350	1292	52	3.4	2.1195238	12.4	27.828571	30.448572	8.5	3	4.470952			35.40627	35.12012
351	3494	48	3.5767083	2.1326087	9.595549	22.720497	28.53199	8.739441	3.14441	5.0192547			26.430412	26.841705
352	5057	30	3.6740112	1.9525422	12.148305	24.768362	30.71384	8.931921	3.8112993	4.9262714			43.063393	44.74923
353	987	39	2.85	1.3		26.5	16.65	8.65	3.9500003	4.35			49.82452	53.14451
354	877	71	3.3799045	2.8684208	9.157177	19.794258	36.17847	8.142584	4.3351674	5.1315784			17.734598	16.300623
355	1463	60	3.6	1.4			22.9	9	4				54.94352	54.216732
356	250	46	3.3552244	3.8758702	8.23607	19.743902	58.95448	7.9291043	4.9940295	5.51878			14.48421	14.403273
357	309	69	2.278235	3.0120587	7.776766	18.494118	23.881176	7.6570587	4.7011766	4.277941			17.771442	16.538914
358	901	44	4.0884805	5.884804	9.060294	20.514706	68.72108	9.141422	6.3531866	4.7080884	5545.4		8.390844	8.140238
359	2143	72	4.2	1.1500001	11.8	31	13.75	9.7	3.65	3.5			49.41449	47.612534
360	1424	49	3.4	2.172857	11.981905	22.019047	29.414762	8.698334	3.9354763	4.7852383			35.22227	35.24608
361	534	59	3.8109376	4.526302	8.154946	18.626345	54.671097	8.696094	5.1679683	4.852688			15.255704	14.230607
362	410	40	3.6053395	4.827427	10.01966	20.745146	69.13932	8.263593	3.6480582	5.350728	41		14.607022	14.281293
363	344	52	2.77	2.835	10.275	26.35	27.609999	8.31	4.4799995	4.245			18.84044	18.625471
364	1523	52	3.5364075	1.1500001	9.902381	26	24.662619	9.109223	4.51602	5.05	629.85		52.66896	54.564644
365	1083	50	3.4103448	1.7268965	14.013793	25.389656	20.793104	8.826896	3.595862	4.691035			44.9816	45.394444
366	284	46	2.4334135	3.775721	9.919951	22.59375	36.14303	7.802404	4.840144	4.589183			23.25955	23.089613
367	1740	29	4.7	2.1	11.8	24	24.4	9.2	3.1	4.1			39.884586	41.30716
368	464	46	3.0500002	1.8	9.1	21	28.8			4.7			43.556904	44.340935
369	2852	51	4.5	1.1500001	10.5	25	22.5	9.9	5	4.2			52.898563	55.00561
370	1386	31	3.2589808	2.4009707	8.730825	21.218447	39.80461	8.496875	4.1072917	5.0849514			34.35023	35.323917
371	1528	72	3.6486957	2.1878262	11.9	18.801888	37.073048	9.150869	3.960435	5.4900947			31.941095	29.356571
372	743	44	3.106853	3.4312184	13.070813	23.218273	32.915733	8.790101	3.8197973	5.4022837			21.325468	21.078531
373	2004	73	4.0920763	1.3806009	13.515846	25.994535	24.189072	9.01284	3.477869	4.736612			53.735767	50.384415
374	2097	48	4.4204082	1.639796	14.639795	23.204082	35.50102	10.030612	4.6979594	5.0693874			48.003437	48.854362
375	2355	56	4.1	2.5078945	13.75	26	28.27281	8.861403	3.877193	4.8500004			28.422327	27.492113
376	1907	66	4.1729813	3.2900617	10.795652	16.5559	34.954037	8.906211	4.1583853	3.791615			14.920921	13.871541
377	2659	51	3.9	1.2	11.9	26	20.55	8.5	2.65	3.6			52.13124	54.29445
378	2891	40	3.2	1.9	13.3	26	25.8	9	3.7	5.5			41.938522	43.135235
379	1173	42	3.25	1.3	11.2	23.542553	17.95	8.65	4.3	5.291489	460.1		47.97129	50.77086
380	1118	73	3.5466256	3.039264	10.759816	20.312883	48.97055	9.315644	4.043558	5.4236197	1543.5		21.633402	19.425684
381	1950	65	3.6000001	2.145122	9.493902	20.166666	17.321138	8.7	3.8	4.922222	197.8		33.53082	31.694853
382	2090	26	3.65	1.3	10.391771	22.544304	26.982279	8.886709	3.713924	5.0044303			52.624332	56.56892
383	2248	53	3.9914474	1.2115132	13.273026	22.898026	15.943422	8.97171	3.7562497	4.363487			49.584904	51.062855
384	615	63	2.7	1.4	8.8	18	17.7	8.8	3.6	3.7		48.5	54.748924	53.42325
385	2619	34	3.11	1.6233333	15.283334	25.466667	20.29	8.863334	3.74	4.3366666			52.139797	54.638695
386	1770	69		0.95			16.1						62.206333	61.34961
387	1399	45	4.055769	3.7478368	10.298318	21.513275	41.08173	8.742548	4.2846155	5.503097			14.047062	13.948371
388	2673	67	3.0318182	1.3158385	11.200002	27.02174	31.365528	8.7	3.7	4.7220497	3606		43.768032	42.776165
389	611	63	3.140955	2.1103015	10.341207	24.829145	29.62412	8.611306	3.938191	5.4221106			34.761917	33.183537
390	558	50	4.376923	4.669126	11.883333	21.739012	46.15792	8.74423	4.082418	5.1717033			14.315925	13.680989
391	536	58	3.6730769	2.3628078	9.951923	24.73077	34.41749	8.55	3.95	5.08202	2226.2		30.404654	29.360275
392	850	70	4.1980953	1.3685714	11.043095	23.549019	28.581669	9.210238	3.8645241	5.1859474			55.02474	52.356888
393	1862	47	4.282143	4.09898	11.829082	16.811224	50.407654	9.262755	3.6301022	5.265816			16.851984	16.359617
394	1584	71	4.1747575	2.4798543	9.152912	21.322035	23.15267	9.273058	3.97767	5.2847457			20.481956	18.994308
395	4038	66	2.5472221	1.2829787	11.604255	25.666666	24.05851	8.380556	3.6999998	3.8472223	16.9		60.244926	58.44227
396	1005	49	3.0490146	1.4332513	13.637686	23.344828	27.26404	8.905664	3.2352216	4.5			55.792603	57.037758
397	1314	35	3.5508242	4.214286	12.931594	23.612637	43.300274	8.114285	3.3203292	5.4038463			17.225035	17.09678
398	1472	46	3.1142857	2.6642857	9.607142	25.5	37.100002	8.511905	4.2619047	4.25			27.910063	27.821661
399	269	70	3.0204918	3.3956285	9.174767	19.410614	42.612022	7.9158473	4.0603824	4.5801682	1960.25		14.710533	13.508466
400	194	36	2.327805	3.9246347	6.7748775	18.36508	33.46146	7.1021953	3.6551218	5.243			16.355663	16.671318
401	1386	85		1.1500001			9.1						64.38977	57.806217
402	1077	39	3.1294944	1.8412921	9.985955	24.524	30.595222	8.912359	4.415169	4.6252003			32.681236	34.14416
403	1099	27	3.125817	1.7117647	9.975491	20.62745	42.181046	8.510131	4.074183	5.5947714		48.940525	38.754528	41.111397
404	453	56	3.19779	1.7859116	12.314089	28.348066	25.16989	8.680387	4.5662985	5.29779	642.3		42.987103	42.417023
405	2043	40	3.5736842	1.8157895	11.677106	22.533058	27.260788	8.826033	4.0074377	5.203719			45.354324	46.85727
406	1926	60	4.5	1.6	14.1	28	21.3	9.4	3.5	4.2			47.097057	46.134
407	2078	19	3.9204142	2.633136	13.086957	24.822485	23.639053	9.025444	3.362426	4.6544375			33.72653	33.967525
408	2314	34	4.3554053	1.6662161	12.799999	27.608109	21.043243	8.97973	3.216216	4.1216216			51.14589	53.56191
409	2268	63	4.303681	1.8095093	10.668406	21.380953	26.735888	9.291104	4.016564	4.39881			31.093893	30.33329
410	401	51	3.618883	2.1077127	10.430053	24.734043	46.699467	8.835904	4.3720746	5.540692	102.5		36.09782	35.89419
411	1340	64	4.3	1.4387641	13.3	30	24.736235	9.9	3.4	3.5185397			52.824757	51.308823
412	2644	34	4.141667	4.7409525	10.70262	24.145239	49.49643	8.79119	4.1264286	4.1514287			15.183378	14.990351
413	1871	37	3.8878129	1.871875	11	21.5125	20.756561	8.586563	3.9728127	5.070937			32.302254	33.833942
414	1383	71	3.85	3.555	9.65	22.328571	38.26	8.799999	3.25	4.102857			14.429864	13.182794
415	3533	26	3.34006	1.6719879	9.516071	25.626507	28.51295	8.881928	4.740663	4.4186745			39.78843	42.21731
416	644	50	2.5532608	2.0163462	10.332608	19.318182	33.152164	8.678261	4.354348	5.318029	1559.2001		28.50875	28.917591
417	387	62	2.9924245	2.1782827	8.002526	23.75	40.43182	7.823991	5.0588384	4.1752524	1358.65		25.28107	24.464455
418	950	49	3.7	1.4	12.3		25.9	9	3.2	5.1	200		57.24946	58.59705
419	1524	67	4.2	1.1			19.4	9.2	3				52.657047	51.94296
420	211	43	2.666848	3.2940216	8.299999	20.842392	35.35272			5.2646737			26.09617	26.157778
421	241	27	4.2	10.6	7.9	20	76.6	6.6	7	4.6			6.24803	5.9130154
422	430	28	2.5802379	2.1961906	9.0907135	20.27619	23.27119	7.893334	4.464286	5.1183333			30.713625	32.306526
423	420	72	4.4	1.7	9.3		21.6	9.4	3.4				31.40077	29.60704
424	1269	45	3.75	1.6	9.178858	22	23.400002	9.25	4.45	4.95	202		37.22825	38.71741
425	3532	46	4.3500004	2.0013044	12.746522	26.634783	20.483479	9.203913	3.0634785	4.4173913			38.41002	38.84168
426	665	64	3.6891534	12.8235445	7.6674604	27.066137	51.996563	8.9619055	5.889683	3.8645504			4.264829	3.6608303
427	634	44	2.7497683	1.6775461	12.525464	23.715279	18.04815	8.075325	3.3759737	4.487963	6653.4478		49.20572	50.600693
428	3071	53	4.3500004	10.35	9.4	22.5	72.8	8.55	5.6	5			5.6480165	5.1165614
429	509	59	2.5345001	2.8322496	9.203501	23.64	39.48425	8.524	4.58825	4.936			25.919363	25.641142
430	192	86	4.0292854	11.252382	6.8128576	14.059524	142.6669	8.255365	7.80317	4.9345245			4.7228026	3.8555403
431	361	64	2.6702898	2.9144926	8.861353	22.074879	47.506763	7.9439607	4.510628	4.4973426			24.647394	23.116888
432	371	46		4.9			29.5						10.136563	9.885119
433	1688	76	3.95	1.9499999	10.35	26.5	36.699997	8.85	5.05	4.4			26.674103	24.492352
434	581	38	2.6	2.1	9.9	21	28.6			4.6			28.014296	29.131044
435	1492	77	3.3323529	1.0985295	12.066176	30.647058	11.782353	7.8	3.3	3.675			69.972275	65.42535
436	960	39	3.6	5.2	8.3	28	57	8.4	6.6	4.9			9.787299	9.657306
437	191	74	3.766754	8.219792	8.522656	17.330729	79.0198	7.441406	5.5585938	6.092968			6.9921594	5.934866
438	2096	35	4.9	8.4	11.6	24	66.5	10.4	6.5	7.3			5.7524486	5.5647225
439	1097	47		1.664054	10.4	27.765217	30.942162			4.267391			47.600967	48.533108
440	868	40	3.5412621	1.3145632	9.499757	25.303398	23.64126	8.92767	4.6650486	4.8849516			48.622337	51.728123
441	369	49	4.124759	2.416346	11.278365	24.1875	34.048077	9.125	3.713221	4.597836		93.74592	22.644987	22.73696
442	1301	55	3.6	1.3			17.7	9.4	4.2				45.19939	46.17871
443	651	71	3.7	10	9.2	23	75.4	9	3.8	5.2			5.4917088	4.6567936
444	1117	63	3.1	1.8	10.3	19	42.6	8.7	4.4	5.4			40.706367	39.15695
445	679	50	4.267428	5.8342857	9.522	16.597143	73.05143	8.214571	4.855143	5.591714			10.991709	10.370852
446	1380	56	3.258974	1.5589744	10.763142	25.179487	17.706732	8.474999	4.2009616	4.1942306	515.4		49.38041	49.09746
447	435	66	3.4359694	2.975	9.741582	22.663265	34.36939	8.524745	4.989541	4.671684	1043.25		22.868082	21.156788
448	1603	56	3.6579998	1.4660001	12	26.06	25.397333	8.935	3.5839999	4.901	122.5		39.41469	39.844612
449	349	59	2.8896635	4.8086543	8.751924	16.350962	48.536057	8.177885	4.302885	5.8372593			14.833969	13.84232
450	1903	43	4.2883782	4.8900003	12.52973	25.413513	48.801624	7.902703	4.179189	4.897027			13.958662	13.541001
451	750	54	3.8	2.7	10.1		36.6	6.3	5.5				19.518532	19.19675
452	2266	68	3.8950777	2.2089744	9.940156	22.810184	31.735641	8.90544	3.884197	4.8550925			31.780008	29.628765
453	574	56	3.1647959	1.4065729	8.801765	21.5	25.327702			4.7852106	320		42.687477	43.385464
454	1398	28	4.0734754	2.039939	12.67561	23.655487	20.705488	8.909145	3.712805	4.660061			41.71345	43.23999
455	952	47	3.8463054	1.458867	12.851232	23.1133	19.77389	9.101231	3.302217	4.9160104			55.240746	56.740784
456	681	61	3.6729796	5.309596	7.714899	15.391414	44.27551	7.618435	3.92601	4.9075756	42.2		8.753232	8.078635
457	381	50	3.9559782	3.8937497	9.57799	22.304348	55.522552	8.475	3.8760867	5.5			18.239687	17.623175
458	1116	58	3.021795	1.851923	9.657143	20.788462	30.137499	8.20641	4.508333	3.9166667			43.104343	42.325542
459	739	39	3.5	1.6	13.6		19.2	9	3.4				51.401096	53.447926
460	212	74	3.7954545	4.6755986	10.373923	17.258373	53.51052	8.50622	4.383971	4.6263156			9.809726	8.686997
461	1393	47	4.1	1.3	14.6		13.3	9.6	3.6	4.6	4.5		46.6649	48.827198
462	863	20	2.6	11.2	8.2	24	66.6	4.9	9.4	4.8		68.4	6.231696	5.813176
463	1900	72	4.285778	1.3746666	9.315999		23.452002						54.239605	51.053238
464	420	50	3.63756	2.2007177	8.5899515	26.363636	29.086601	8.598085	4.5052633	4.6100473	321.70004		26.079683	26.313776
465	1489	50	3.2	1.65	10.9	25.5	19.099998			4.5			48.54816	49.202637
466	1353	52	3.6111429	2.6697145	10.379715	26.737143	42.85857	8.883143	4.227714	5.015714			26.965834	26.32115
467	401	50	3.2299516	4.7038646	8.904831	16.727053	52.552414	8.488163	4.410145	5.712078	190		14.627017	13.974892
468	315	72	3.9805422	4.4876847	9.761084	17.01724	49.99532	7.553202	3.8142853	5.215025		73.75	14.376445	12.728606
469	2493	55	4.1000004	2.407639	11.3	26.42361	30.82639	8.549999	3.5999997	5.2614584			29.977512	29.245934
470	1897	33	3.304762	9.92381	7.7714295	30.833334	35.595238	9.023809	2.833333	3.4333334			4.882277	4.6954427
471	649	51	4.073399	3.3770936	10.354187	19.73399	51.120197	8.828079	4.233005	5.774384			15.397303	15.111018
472	3038	75	4.1499996	1.9			25.8	7.3	4.6				27.390362	25.323826
473	1455	65	3.362805	1.6896342	8.436267	21.859756	34.402134	8.404578	4.40946	4.3320117	1512.1		33.666134	32.645584
474	1295	43	4.45	1.9270831	10.1	24.53125	19.398958			4.957292	1.6		40.892467	41.76215
475	415	48	3.1999998	1.3747253	10.950001	22.186813	16.885166	8.8	4.4	4.306044			44.516506	46.385704
476	662	69	3.4842236	2.1892858	13.116429	20.554762	29.159285	8.401214	3.27767	4.6988096			32.186867	29.917843
477	1953	63	4.1	1.1	12.6		18.7	9.4	3.4	4.7			53.31919	53.35581
478	185	60	4.040489	8.482701	8.875272	22.097298	72.98135	6.6127024	5.344324	5.284324	782.5		5.24874	4.744387
479	1943	58	3.9	1.4	11.8	24	18.4	8.8	4.1	4.7	107.6		55.32295	54.96056
480	1706	52	3.2434464	1.3323672	9.800001	17.94686	22.482124	8.06256	3.8444176	4.6062803	259		44.770824	46.11731
481	2835	40	4	1.1			18.2	8.549999	3.8000002				58.46979	62.747093
482	215	66	3.1104763	2.7523808	8.085	18.1	42.983574	7.6440477	4.0057144	4.908095		33.70933	27.66422	25.92699
483	879	56	3.0984125	2.2670135	9.202084	23.003471	35.774998	7.8253965	3.9722223	4.923264			32.43851	31.66368
484	833	37	4.332143	2.3206632	12.908674	28.864796	56.197197	9.242347	4.9431124	2.8877552	241.9		25.36369	26.273033
485	2569	68	4.05	1.2	13.8	21.5	23.7	9.1	3.2	4.35			49.173992	48.158165
486	1349	20	3.4	2.1	12.35	25.5	28.4	8.15	3.3	4.4			44.12509	45.21707
487	2961	44	3.9363098	2.7702382	11.341965	22.190475	40.948215	8.714286	3.6836307	4.809226			27.030746	27.021286
488	2518	63	4.043907	1.3042018	13.268629	22.668068	19.783403	9.023109	4.146639	3.9855042			49.816723	49.814835
489	946	47	3.6111112	1.462963	15.353704	24.148148	17.137037	8.824074	4.2166667	4.412963			54.953754	56.42928
490	815	46	1.9497536	1.6519705	12.670444	26.452381	22.166256	7.692118	4.1066504	3.8761907			50.17855	51.4598
491	3053	61	3.4375	0.9517857	11.764287	25.178572	13.891072	8.337501	3.5339284	4.101785	1		64.12878	65.40013
492	2461	60	3.5058138	2.4953487	8.73372	15.732558	29.586433	8.541084	3.4720926	4.703876			25.41983	24.936972
493	438	44	2.8580954	2.8340476	7.2335715	20.233334	39.06286	7.8	4.9	5.0492864			20.33638	20.62166
494	839	55	3.8	1	10.2	22.5	28.1	9	3.6	4.95			64.36225	66.96272
495	2068	60	4.1	1.3	9.5	23	31.7	9.3	4.45	5.8			44.736736	44.903236
496	1069	57	3.9819875	3.2586958	8.803416	20.037268	36.036022	8.887579	4.6276402	4.9127326			15.639833	15.084092
497	413	45	4.1151595	7.1015964	8.736436	19.359043	69.95585	7.1422873	4.5723405	4.4978724			9.006132	8.52044
498	575	51	2.8224998	2.043125	12.7	22.25	24.184376	8.589688	4.681875	3.9653125	528		37.932076	37.88677
499	1984	62	3.6	1.4201458		22	22.828884	9	3.8	4.53625	371.75946		53.782692	52.47199
500	702	37	3.0934145	1.9190243	11.328186	27.119513	25.489756	8.603903	3.2441463	3.9195123	240		42.844532	44.3224
501	1779	42	3.5	1.3	12.7		13.3	8.5	4.2				47.74266	50.592854
502	2499	56	3.1891894	1.3297298	9.231081	26.554054	27.567568	8.339189	3.6554055	4.3148646	34		45.24746	46.103615
503	797	41	3.2200482	2.09686	10.81087	25.463768	31.744448	8.945652	4.919565	5.169807	634.2		37.65528	38.45104
504	400	40	4.063063	5.077027	7.215766	15.355856	63.381527	6.0653152	5.1945944	3.9351354			10.32155	10.194968
505	2270	45	3.9480002	1.3479999	11.884	24.34	21.995998	8.466001	4.478	5.042			45.457493	47.731106
506	1862	65	3.7858694	1.6402175	11.583967	22.108696	25.413588	8.805706	4.634239	5.2059784			33.54271	32.591335
507	438	69	3.1425288	3.833621	9.656034	20.804598	52.90202	8.124712	5.1939654	5.374138			17.051203	15.39778
508	370	70	3.152153	4.162201	8.775359	22.818182	49.738754	8.180143	4.408373	4.880143	2752.8		16.223356	14.591611
509	1578	60	3.6000001	2.078022	11.4175825	22.82258	28.42088	8.951098	3.609341	4.567742	73.5		35.057087	33.86634
510	2578	62	3.697778	1.6444445	12.765184	28.555555	25.731482	8.671111	3.5566666	3.906296			46.099968	44.648357
511	1420	46	2.1265385	1.2288462	7.923077	20.26923	20.743462	7.515384	4.3230767	4.361923	3561.2		50.267937	52.91522
512	246	48	2.7460318	5.0563493	10.205291	21.907408	45.511906	7.8325396	4.7103176	5.261111			15.903454	15.419524
513	2136	68	3.7	1.45	12.2	27	30.2	9.3	3.4	4.6			51.442215	49.038975
514	748	56	3.5190477	2.2587304	10.85	24	39.073017	9.044445	3.9817462	4.85			32.172417	31.38212
515	1529	27	3.6381357	1.6197741	11.85	23.604519	21.60339	9.009321	3.687288	4.35791			40.51964	43.059635
516	911	37	4.225121	5.4975843	11.17029	19.10628	44.192757	8.286473	3.4828503	5.4671497			12.667878	12.361805
517	452	39	3.0480225	1.9477401	8.8	21.5	33.12175	8	4.4	4.8115816			41.31589	42.520943
518	1126	44	3.4	5.381819	9.366667	16.454546	61.61818	7.8	4.9818187	5.290909			14.599307	14.2152
519	980	51	3.0767195	1.591799	11.160582	24.452381	26.119577	8.276471	3.8835292	5.113228			49.484814	50.02666
520	1379	52	2.7432203	1.172599	9.343221	24.745762	23.411299	8.258192	4.208757	4.657062			51.72032	53.63887
521	1388	37	3.580986	1.130986	14.610563	24.880281	20.026762	9.0929575	3.4204226	4.542958	270		57.78884	62.26132
522	1318	63	3.9715347	2.329208	12.744801	19.59901	29.579454	8.835396	4.341089	4.893564	321.5		23.558512	22.6755
523	434	48	3.874	3.104			44.896	8.652	4.008				23.15469	22.740704
524	994	28	2.25201	2.1183417	8.144221	24.334171	34.53417	7.9002514	5.029397	4.489196			30.933815	32.524403
525	2726	39	3.7250001	1.5750002		23.75	20.725	9.375	4.3	5.1749997			52.39469	54.532276
526	689	36	3.1	3	13.9	30	24.9	8.4	3.9	4.8			25.292141	25.555225
527	835	34	4.061111	3.6069446	12.555555	21	43.669445	9.001389	3.5500002	5.0319443			20.807186	20.86698
528	2573	37	3.9	1.45		25	28.15	9.1	3.05	4.05			58.289654	61.17144
529	867	43	4.051985	2.0789683	9.936905	22.039682	34.40476	9.120238	3.8301587	5.103969	53.1		28.953985	29.898571
530	627	50	3.1125002	4.8375	8.85	15	51.4125	7.31875	4.9625	4.075			13.641245	13.003791
531	1993	56	3.4375	0.9423077	11.707691	22.692308	9.142307	8.7	2.6	3.65	3.5		66.62358	69.12994
532	1698	48	3.3494651	1.5168449	16.1	27.163101	20.009092	8.333156	3.3679144	4.299465	508		52.448025	53.601383
533	3916	50	4.2	1.1500002	12.6	27	19.8	10.1	3.7	4.1	22.8		53.21106	55.587433
534	2129	51	4.3500004	1.8652173	12.3		24.634785	11.65	3.8999999	4.1	59.5		40.87121	40.935463
535	1239	69	3.3530118	2.123494	11.309035	17.951807	39.694576	9	3.1	4.7144575			33.11775	30.861723
536	615	41	3.652857	1.5171429	10.3	21.757143	28.351429	8.565714	4.32	5.6371427			54.118717	56.204197
537	1414	71	2.5666666	1.8074075	9.676191	19.785715	15.835185	7.766667	3.0428572	4.169048			30.16395	28.510286
538	1043	33	3.8999999	2.75	12.5	20	37	8.9	3.75	5.8			21.197117	21.854362
539	1497	70	3.741927	2.082031	9.884376	24.635416	26.366667	9.144271	4.3632817	5.04375	110.2		27.018293	25.500738
540	2346	55	4.3	1.4499999			40.648277	9.5	4	5.8569994			53.66645	53.71685
541	3288	58	4.2	1.55			21.25	8.7	3.5				49.25567	48.664547
542	717	42	4.1	5.2	9.7	19	58.2	8	6.4	5.9			12.99348	12.601045
543	414	47	4.04011	4.9271975	9.646703	21.692308	51.043957	7.8230767	4.6945057	4.8706045			10.211577	9.943157
544	2710	48	3.7	1.6	9.6	25	31.7	8.8	4.1	6			36.565407	37.723118
545	1760	59	3.6351192	1.386012	9.700596	23.5	29.372913	8.500298	3.390774	4.177778			41.49781	41.66549
546	2049	39	4.323413	1.7845238	13.078571	27.392857	14.387302	9.070238	2.526587	4.150397			45.933075	47.52301
547	1009	56	2.4028091	1.5505618	11.235955	25.730337	26.134832	8.279776	2.8519664	4.4280896	488.90448		50.040424	49.82204
548	3815	62	4	1.7			20.7	9	3.7				43.623386	42.285343
549	237	77	3.0380383	5.066905	9.375713	18.82619	68.98786	7.951436	4.0645933	5.181667			13.121992	11.344263
550	795	46	3.9154053	2.3437839	13.952433	24.816216	33.863243	9.404054	3.241081	4.4586487			32.648335	32.795353
551	346	62	3.867488	4.30665	10.606158	22.938423	51.724384	8.42463	3.7431033	4.827586			16.05705	14.870236
552	430	50	4.5	1.4			20.7						57.015152	58.18381
553	4284	56	4	2	12.7		20.2	8.9	3.3				27.393408	27.230082
554	300	37	2.454703	2.2955446	11.100901	28.64604	25.960396	7.7703595	4.4380236	3.939356		193	36.341087	37.342876
555	2413	66	3.8	0.95	10.433333	21.875	24.675	9.6	4.6	4.125			63.473206	63.399323
556	1313	53	4.3727503	2.0095	9.94475	20.86	36.27225	9.08	3.619091	5.8644996		47.35	27.754684	27.784912
557	686	67	5	2.7	11.6	22	60.2	10	3.6	4.2			18.68228	17.540892
558	647	45	2.7719805	2.1705315	9.294444	21.29843	24.652899	8.140579	4.3280196	5.452618			27.036095	27.715963
559	1032	64	4.0248666	2.1839573	9.25107	22.71123	44.779945	9.001069	3.3163104	4.492246	305.7		24.189396	23.151821
560	279	67	3.7932992	5.074227	10.410898	19.85567	44.01469	8.896391	4.2922683	5.318041	86		10.634103	9.7393055
561	1016	47	2.8032737	1.4699405	12.21637	24.535715	29.245235	8.59375	4.009524	4.743155			54.631256	56.006115
562	1792	39	3.9294646	1.8883928	11.016072	23.401785	25.371428	9.030356	3.8526785	4.410714			31.599228	32.97364
563	861	44	3.4729052	1.7159218	13.1	26.146067	18.500559	8.996649	3.8	4.452809			47.52202	48.75001
564	3281	49	4.3	1.5	12.6	23	15.3	9.6	4.2	4.4	34.8		52.868114	53.907627
565	1009	65	4.45	4	12.599999		56.45	9.15	4				29.556223	28.152065
566	2233	47	3.9503498	1.7486013	10.249485	20.83916	29.831116	9.4	4.1	4.566084			44.934105	45.706203
567	514	44	3.0458736	1.992233	11.779369	20	20.741262	8.681068	4.372573	4.3			43.41033	44.44407
568	2863	55	2.3566668	1.5200001	9.783335	24.2	34.12167	7.98	3.5849998	4.236666			50.901524	50.9265
569	1093	59	3.575	1.9051095	13.625	22.277372	26.701094	9.8	3.8	4.9036493			39.12453	38.093204
570	1556	39	2.7883978	2.379558	9.143094	24.273481	55.13398	8.693502	4.7488704	4.936464	465.40002		33.703472	34.371655
571	916	35	4.33119	3.4928572	10.691428	21.1	40.96881	8.2952385	4.8126187	4.922381			15.811755	16.048315
572	4368	76	4.1	1.4	15.5		14.4	8.8	3.1				52.36921	48.43141
573	3322	56	4.5	1.3			19.5	9.4	3.9				45.034367	45.839165
574	258	41	3.8499997	8.952817	5.441549	12.521127	67.6831	5.352817	6.5042257	4.4514084			5.168577	4.9306207
575	994	64	3.405691	1.0390245	10.390945	23.268293	19.240242	8.710162	4.138618	4.399594			57.2194	57.297993
576	2358	47	4.4	1.8824174		27	29.84286	9.3	4.1499996	4.8			40.928295	41.369896
577	1914	67	3.3	1.354348	12.130435	18.5	23.41087	8.05	4.55	3.7			57.278214	55.386356
578	562	60	3.5351999	1.8483999	11.666667	17.6	23.8872	8.9284	3.4844	4.9839997		93	41.23991	40.178074
579	240	31	3.5242424	2.9843435	8.952021	24.883839	51.57323	8.670201	4.169697	4.1272726			30.016962	30.776281
580	518	22	3.941026	3.066987	13.945513	25.929487	27.138462	9.285577	4.451282	4.727244		90	27.50663	27.72338
581	3286	20	4.3	1.4	11.5	25	25.9	9.6	5	4.9			50.95373	53.956207
582	3283	58	4.5	1.3	11.5	23	23.5	9.3	4	5			44.714703	45.160065
583	2297	45	4.265493	1.6	14.292958	21.65493	22.182394	8.830986	2.8042254	4.42676			50.172836	51.536415
584	1368	59	3.616667	1	13.783333	24.333334	20.466667	8.7	4.0666666	4.2	4319.1		61.074112	62.47667
585	739	38	3.2263157	2.447847	8.146412	17.739235	39.889236	8.36244	4.5363636	5.087321	103.5		24.359392	25.187325
586	743	65	2.75	1.35	8.5	24.5	19.05	7.9500003	3.8000002	4.25			42.480835	41.75621
587	725	62	3.4	3	10.4	24	42	9.5	3.3	4.5			16.805964	15.986563
588	1288	31	3.35	1.6	12.15	24.5	21.55	9	3.6	5.3	169.4		54.115837	56.83851
589	3444	40	3.4	1.2	10.4	26	18.8	9	4	4.8			52.883904	56.481632
590	2366	44	4.1	1.9	12		27.75	9	3.4				30.522093	31.504557
591	2056	35	4.05	2.2166665	12.049999	23.166666	22.983334	9.25	2.8000002	4.533334			36.070305	37.079346
592	284	79	3.8310125	3.7037976	9.176898	19.13924	36.77278	8.112342	3.197785	5.536709			18.233997	15.851886
593	1162	43	2.9069948	3.3455958	10.614078	20.417477	32.610622	8.31114	3.71943	5.5524273			21.501234	21.27439
594	1597	57	3.85	2.1044445	13	24.802778	23.0825	8.799999	3.7999997	4.1638894			36.11495	35.320557
595	1767	56	4.2047997	1.4452001	15.278399	21.048	23.3636	9.15	3.1904	4.6452			53.808094	53.787415
596	467	35	3.6490476	4.9449997	11.289525	18.330952	76.079285	8.44881	5.797143	5.4888096	8728.6		11.123244	11.119152
597	1394	62	4.074375	1.4478124	10.0775	22.178125	22.715937	9.309062	3.9396873	4.6446877	1138.8501		39.01577	38.635094
598	573	62	3.1904762	3.702381	8.542857	19.5	47.471428	8.104762	3.9166667	5.785714			17.935392	16.668285
599	658	64	3.8066986	6.58134	7.3119617	17.880383	63.827515	8.581578	4.7842107	5.052392	489		9.163025	8.151359
600	606	57	3.0911765	2.6799998	9.981764	23.032352	33.168823	8.203235	4.432353	4.9070587			28.92214	28.021057
601	1060	61	4.10133	2.5313828	7.803126	19.664894	34.351063	8.727393	3.5191488	4.660639			21.299171	20.566061
602	1819	63	3.9499998	1.0941558	9.938313	25.5	21.080843	8.799999	3.8000002	4.3646107	243.69998		53.645065	53.62739
603	3785	54	4.100483	1.9268116	11.137681	24.241547	21.202171	9.500483	4.0471015	4.8859906			29.516582	29.583101
604	1428	46	4.1	1.25	10.9	19.5	15.25	9.1	3.9	5.1			49.930817	52.56194
605	2512	58	4.3	2.3	11.049999	21.5	33.7	8.9	3.85	4.3500004			23.367002	22.886713
606	355	46	3.6445782	6.512349	8.795783	19.442772	61.853317	8.535543	5.3996987	5.0129514			7.5348697	7.2481556
607	1233	39	3.2163212	1.6585493	14.096855	26.220125	24.495855	8.827461	4.3375654	4.690881			50.02502	51.967606
608	1587	58	3.9914837	2.9585166	8.6		42.957966	8.282967	4.2510986				17.320993	16.720661
609	1911	62	3.293578	1.3366972	8.488532	20.12844	35.54587	8.9440365	4.0495415	5.4793577	134.14908		43.273285	42.974594
610	1283	45	4.006522	3.5581522	11.259783	24.782608	34.78315	8.845923	3.9565217	4.469022			19.866209	19.485073
611	2392	59	4.4	1.3	14.7		16.1	9.5	3	4.7	38		60.053642	59.7506
612	818	74	3.9290814	3.6795921	10.5081625	22.913265	50.861736	8.9045925	3.779592	4.277041			12.863641	11.486052
613	312	64	2.893194	2.5667539	9.875655	22.662304	29.729055	8.192408	4.31911	4.1049743			20.794031	19.860779
614	2340	59	2.642857	1.2952383	10.089999	27.709757	22.652142	8.25	3.4499998	3.970714	6118.5		45.58934	45.99735
615	890	61	3.407857	1.3800946	13.4	25.5	21.651184	9.1	3.5	4.55	68.4	72.1	56.02183	55.057335
616	372	75	3.9	1.45	10.147618	22	19.2	8.8	2.3	3.8			50.500885	46.81083
617	313	39	3.7483335	8.289167	8.297501	21.680555	86.154724	8.215277	7.821944	4.77		59.95	7.846949	7.46418
618	182	41	3.8602874	8.693541	9.526225	20.732058	81.738525	8.790909	5.6129184	4.866029			7.327236	7.1570907
619	954	89	4.030622	2.5002391	7.509091	18.83051	41.885166	7.317703	3.3657892	5.2364407		30.1	19.788557	16.893356
620	491	77	4.0636363	4.5499997	8.799999	19.40909	57.46364	8.247728	1.9613638	4.597728			13.438451	11.593597
621	528	41	3.2	1.4	10.299999		22.1	9	3.7	4.6	37.38		59.358932	61.985596
622	365	50	2.8530433	2.910435	8.131646	24.943478	41.22304	8.088696	4.268696	5.144782			24.802526	24.297817
623	484	28	2.7554185	1.857882	8.383251	17.672413	39.073402	7.394089	3.747044	4.98202	1207.7	35.91584	38.75627	41.24153
624	398	42	2.5238094	2.3147619	10.11619	24.5	34.805	8.182142	4.506191	4.1569047	1660.6	45.09923	27.77593	28.761858
625	644	50	1.965761	1.7703804	10.37011	24.418478	31.857607	7.9464684	3.6309783	4.8027177	120	100.807724	43.72009	44.05639
626	343	41	3.5686529	3.2295337	9.25829	21.15285	38.010105	8.269949	4.038601	4.8217616		63.449997	17.30085	17.498894
627	419	49	3.75	4.5	8.75	18.5	65.1	8.1	5.2	5.8000007		114.65	18.966774	18.526455
628	926	44	3.6	2.2	8.8	16	22.6	8.2	4.9	5.5			25.771528	26.387453
629	353	35	4.5080953	6.871905	9.445714	22.192858	47.750717	7.5004754	2.3847618	3.5002384		74.1	7.2667828	7.1080856
630	1262	44	4	2	11.95	18	32.9	8.8	3.4	4.2			38.770683	39.41387
631	774	40	3.5500004	2	8.700001	16	54.25	8.9	3.75	5.75		64.15	30.854471	32.16073
632	1830	56	4.0577955	3.6682794	8.012365	15.373656	51.523117	8.311022	3.1556451	4.945968			18.361612	17.43754
633	1059	70	3.6687503	1.4482143	14.545535	22.321428	20.994644	8.94375	3.8875	4.232143			52.719006	50.088463
634	413	60	4.1931214	5.051587	8.903968	20.515873	76.725655	9.101587	4.412434	5.663228			9.321751	8.658134
635	364	55	2.4530928	2.3515465	11.85	25.206186	23.62835	7.942268	4.2762885	4.2185564		105.5	31.522816	30.84494
636	812	47	4.587778	3.8488889	11.542308	24.619318	37.06056	9.464444	3.9661112	4.621591		68.343506	18.473766	17.980827
637	920	63	4.487218	2.8082707	9.0552635	21.172932	48.22632	8.510901	4.4082704	4.979699		75.75339	18.100521	17.20449
638	937	59	4.2464285	1.6428573	13.639286	27.071428	20.996428	9.739285	3.25	5.0607142	128	105.21923	45.8895	45.07765
639	231	47	4.3719807	5.7475843	11.51087	20.39855	57.625122	8.520532	4.064976	5.1987925		96.392265	11.387253	10.849371
640	949	46	3.9816668	1.1511111	9.4	21	17.201668	8.6	4.45	4.7			54.11798	57.166893
641	416	42	3.4718752	2.2841349	9.32524	23.73798	38.814903	8.170193	4.5069714	4.5343747		71.6363	26.596363	27.397318
642	268	72	2.7829897	1.1219072	10.385533	22.502577	19.596392	8.238625	3.208201	4.291753	23.3	33.25	51.796432	49.888462
643	630	62	3.870278	7.6613894	10.627222	18.993422	80.73166	8.467777	5.056389	6.014474			8.414702	7.5587726
644	413	56	3.5118647	2.8096046	10.393171	25.217514	36.344067	8.609039	3.5901132	5.00791		96.57401	25.617651	24.736052
645	235	65	3.9535296	4.4685297	9.52353	21.62353	45.78235	8.901176	4.758824	3.8391178		63.050003	10.727331	9.876851
646	1080	64	3.7840314	2.6018326	11.65	22.227749	26.301832	8.285603	3.2217278	4.773037		75.15421	26.601624	24.98068
647	217	66	3.4037037	3.4608464	8.072752	22.084656	30.932808	8.392592	3.2732806	4.987037		51.4	14.953534	13.953344
648	1183	81	3.9555085	1.25	13.746187	23	18.194916	8.552119	2.6881354	4.2			59.036495	53.762455
649	416	59	3.6470747	2.1640959	10.035638	27.398935	33.677658	8.381383	4.3409576	4.8566484		61.2	36.561222	35.606247
650	809	31	3.665489	1.5725542	10.760326	21.20924	17.102446	8.459239	3.520652	4.2274456		77.987495	40.93311	43.56817
651	562	45	3.5046875	1.6203126	10.845759	28.29241	26.68125	9.094196	4.1801333	4.47567		67.75	49.617146	50.92634
652	505	50	3.8828037	2.4838624	11.583069	25.309525	26.719048	9.32037	4.674603	4.4880953		82.40001	22.015795	22.040049
653	630	36	3.5294118	1.4544117	8.588235	26.532352	33.76912	8.6829405	5.0711765	4.938823		29.2	44.91859	47.898163
654	923	36	4.5438504	2.8885028	13.140374	22.334225	36.58797	9.268497	3.5783236	5.087166		63.885838	26.549528	26.891172
655	352	55	2.748305	2.5776837	11.07486	25.926554	25.883615	8.262712	4.1618643	4.6231637		97.91328	29.203562	28.492239
656	393	45	3.9942305	4.258013	10.484936	25.698717	42.350643	8.255129	4.0897436	3.3759613		56.2	12.094231	11.909669
657	477	43	4.2095375	2.313873	11.854913	24.17052	47.62919	9.367052	3.6118495	4.4245667		52.05	24.563501	25.144247
658	751	80	4.001111	3.6855555	8.652223	12.82	60.00722	8.062778	4.5194445	5.856667		47.6	12.625427	11.019633
659	277	52	3.4713564	3.080402	9.28593	18.296482	47.78945	8.496232	4.1396985	6.0977383		41.8	25.374975	24.82833
660	291	65	3.130193	4.861594	9.855072	20.227053	54.379707	8.348068	4.274396	5.3152175		80.7	13.257339	12.005821
661	290	56	4.0432205	1.3991525	11.638135	25.5	18.461863	9.6406765	3.1474578	4.301695			41.298866	41.78594
662	535	48	2.8999996	2.3166668	11.266667	25	27.716665	8.283334	3.9833333	4.983333		77.600006	35.962803	36.168324
663	392	37	3.2068965	2.1206896	11.2672415	22.413794	29.613794	8.160345	3.639655	5.444828		103.66035	28.1642	29.323757
664	426	32	4.302989	3.6970108	12.804892	23.14674	54.266846	9.178532	3.1847825	4.1804347		85.086205	20.552551	20.625921
665	2092	36	4.2	1.6			19.35						52.24312	54.64347
666	503	50	3.35	1.9893565	6.5	23.190594	60.71584	8.25	5.1000004	5.5326734		47.2	38.441544	38.45768
667	301	59	4.1838093	5.0109525	10.106191	22.02143	69.832146	8.326667	3.2464285	4.677619			12.827109	11.835051
668	378	50	3.7	8.6	7.4	12.5	65.7	7.3	5.6000004	5.3999996			5.215212	4.8770876
669	699	40	4.2630596	5.6738806	11.341789	22	60.388805	8.478731	4.010448	4.655224		75.3	11.912425	11.540183
670	322	75	3.8209357	4.153202	8.615024	18.610838	63.889164	8.840887	4.804434	5.0665026		59.1	11.2304535	9.924513
671	245	67	2.371354	2.1539583	11.723928	27.210417	38.47479	8.028316	3.4	3.7662501		129.5817	36.705982	34.753727
672	260	49	4.2334337	4.223494	9.010843	21.611446	61.494274	8.226808	5.1539154	4.9650598		41.628567	12.326188	12.043359
673	581	36	2.8974745	2.6775253	13.267663	23.434343	32.979546	8.674747	3.9510105	4.5757575		77.35	29.370852	29.903967
674	246	44	3.3438096	3.7580953	10.701904	19.909523	40.06286	7.74619	4.460952	4.774286		40.32237	16.172812	16.258734
675	224	44	4.0746155	1.9059526	8.466429	21.26923	23.643574	8.797436	3.6720512	5.1238103		105.549995	41.75489	42.61797
676	488	54	3.2564356	1.5386138	10.4	26.30693	25.668316	8.35	3.6999998	4.65495	170	38.04581	40.686104	41.506866
677	439	62	3.594643	2.3890624	8.004018	19.392857	43.329018	8.239509	4.3292413	4.51317		50.998367	31.136898	29.743256
678	194	46	4.2639174	6.408505	10.5195875	18.940722	62.36005	7.313144	5.002062	5.4579897		100.3	10.48145	9.980757
679	745	24	4.209645	2.4121828	13.059645	24.124365	14.706092	9.089086	4.1243653	4.1012692			35.286495	36.16725
680	569	63	3.9516232	2.6172075	9.416234	28.113207	49.146103	9.221752	4.1142855	4.4537735		61.37453	19.984283	19.068876
681	2057	47	4.561644	1.4000001	15.6		17.386988	9.2	2.8000004				57.724014	59.40371
682	1548	69	3.8868055	1.607986	8.953125	24.04514	23.474653	9.172569	4.0121527	4.877778			36.130444	34.74852
683	2486	68	4.1548195	1.1888554	11.400606	26.354166	25.553314	8.791265	2.9849398	4.2348213			48.38336	47.22318
684	1325	69	2.8947763	1.4671643	8.966419	20.460938	21.596266	7.208197	3.4860654	4.5984373		93.85	51.149437	48.639717
685	1427	64	4.3801885	1.1132076	10.805659	19.28125	20.310377	8.951886	3.7858493	4.246875			53.913372	53.86225
686	267	68	2	1.3	9.6	27	24.1	7.7	3.5	4			58.347603	56.044434
687	769	53	4.1260867	7.9500003	11.55	22.5	56.760868	9.456521	5.308696	4.7			7.5971985	6.9787903
688	1225	79	3.5800004	1.0883334	10.598001	18.5	27.996666	7.9093337	3.0286667	4.8326664		31.5	52.09818	48.8587
689	318	77	4.7	1.2	12.8		14.3	9.6	3.7				62.399364	57.955032
690	673	59	4.2	2.2166665	10.833333	23.166666	26.533335	8.95	5	3.8166666		86.7	26.001602	25.570803
691	2498	74	3.9	1	12.8	25	16.1			4.1			57.60535	55.489063
692	1414	56	4.2	1.5	14.65	26.5	26.15	9	2.85	4.3			51.362	51.13241
693	277	75	1.5166667	1.0944445	9.700001	22.88889	15.805555	7.1500006	3.1333332	3.2166665			52.29256	49.874252
694	847	28	4.2800508	1.5737374	13.813131	23.863636	17.353786	9.317172	3.1941922	4.6199493			56.229065	59.121033
695	986	37	3.844307	1.7636138	11.726733	22.230198	24.63391	9.42104	3.5559402	4.8373756			46.523323	48.30212
696	999	70	3.8358333	2.0455554	11.823889	18.61111	29.27111	8.97639	4.3783336	6.526389			34.607822	32.209347
697	1522	28	4.157143	2.15	12.200002	22.571428	31.407143	8.707144	3.392857	4.985714			29.026976	30.368912
698	1058	77	4.2026315	1.3263159	12.080701	24.298246	17.55614	9.114035	3.5912282	4.2122808			43.980198	41.30925
699	979	55	4.4069443	1.9941666	14.917779	24.655556	17.994724	9.133333	3.2519443	4.5027776		86.80904	38.01041	37.529808
700	1096	66	3.7726803	2.0432992	7.9340205	23.814432	29.164948	8.507216	3.6592784	4.2845364			35.161633	33.226387
701	2865	48	3.9000003	1.2	12.955555	27	13.3	8.9	3.1	3.7			74.40741	77.480896
702	501	20	3.878643	5.2527633	14.0447235	24.007538	41.231155	9.03794	2.930402	3.913317		63.9	15.345054	14.984426
703	2713	37	4.1	1.3	13.6		14.9	9.4	3.4				48.98705	52.35851
704	1163	53	3.4134529	5.203363	10.146639	18.804348	57.43655	9.38296	4.140359	5.1152177		109.399994	15.055251	14.414936
705	1435	69	4	1.1			17.3	8.9	3.7				52.343567	51.19498
706	2889	61	3.5	1.5	11.8	23	24.1	9.4	2.9	3.6			37.521965	37.185795
707	1574	52	4.3	1.7	10.95		28.8	8.9	2.7				45.1219	45.193684
708	1030	77	4.1499996	1.4	13.85	28	22.75	9.25	3.1	4.35			39.0021	36.383995
709	1126	52	3.6002476	2.2524753	10.73193	24.269802	54.908657	8.580197	4.4631186	5.2873764		51.357693	33.784763	33.371582
710	821	69	3.034615	1.2432694	9.881729	22.25	12.322115	7.973077	3.4067307	4.235577	14.5	52.75	46.23466	44.893166
711	470	72	3.983407	1.0783186	11.177434	19.640495	13.936284	8.840265	3.6561944	3.2508266			53.610672	51.749683
712	566	50	4.4808135	1.177907	12.073546	28.369186	19.936337	9.1020355	3.595349	4.1697674			52.39858	54.675793
713	576	69	3.8571076	6.2595587	9.619362	17.046568	86.48627	7.7495103	5.253186	4.9303923		29.686	7.2386765	6.4426184
714	1116	75	3.0632813	1.4710939	11.346094	24.6875	24.667973	8.161719	3.3460934	4.2382817		95.2	53.3934	49.701443
715	1136	38	3.9500003	1.2	12.450001	25.5	15.85	9	3.15	4.8500004		130.85	53.43744	57.304546
716	2087	49	4.1	1.4	15.3		19.3						57.24946	58.59705
717	2504	36	4	1.1	13.5		22.7	8.8	2.8				59.733818	64.575485
718	234	79	4.433654	1.5951922	10.512501	25.076923	16.63654	9.2384615	3.3211539	4.3307695			45.03567	40.84571
719	3495	42	4.4877863	1.1740458	11.86603	24.82061	12.511832	9.679389	4.1916027	3.1381683			54.43301	57.968315
720	495	74	3.3664558	2.161076	14.587178	22.822784	24.093039	8.611709	2.9370253	4.427848			32.508278	29.688427
721	892	58	2.4362066	1.5853448	12.087932	29.775862	30.275	7.933621	3.9758623	4.211207			48.147182	47.522015
722	296	72	4.3	1.3	17.3	28	23.1	9.4	4	3.9			57.674496	54.507732
723	3599	68	3.9	1	11.2	25	14.6	9.1	5.4	4.2			58.602688	57.820534
724	956	40	3.6401157	3.53625	10.63	21.93314	40.887207	8.621511	3.7049417	5.123256		93.32252	23.628025	24.50047
725	1287	76	3.7397223	2.7447221	8.473055	23.647223	37.394722	8.489167	3.5919445	4.6408334			18.117535	16.304398
726	1346	43	3.7	1.5	11.85	25	20.65	8.1	3.3	3.4			54.28871	56.188625
727	1043	72	4.305172	2.177586	12.194827	19.655172	40.267242	9.372415	3.737931	5.5879307		51.450005	23.599539	21.93305
728	1381	61	4.3	1.3	13.7		11.3	9.1	2.7				59.648613	58.846657
729	1320	58	3.5500002	1.5318965	8.590082	24.334711	30.863792	8.15	4.15	5.2260003			37.08016	37.119022
730	1938	69	4.014595	1.0600002	11.533782	21.881945	11.841352	8.79108	3.4856758	3.936111			55.89928	54.874687
731	530	71	4.1	1.1453022	11.85	28.5	19.7	8.9	3.5	3.8500001		106.39999	49.813896	48.191418
732	359	73	3.787736	1.2018868	10.033019	24.518867	12.65283	9.191508	3.1566038	3.278302			47.719856	45.61724
733	1951	73	2.364953	1.6775701	10.65701	27.350468	31.889254	7.89486	4.17243	4.95			42.94367	39.811485
734	3106	50	3.8	1.1	12.7	24	16	9.2	3.8	4			55.880306	58.50855
735	547	31	3.6	2.4	13.9	25	31.2	8.7	3.1	3.5			25.026876	26.01783
736	1822	54	4.205676	2.4664865	12.661892	22.643244	28.371082	9.179729	3.3867571	4.764324			29.28198	28.559568
737	744	81	3.4	3	11.1	15	56	8.5	3.8	6.5			21.453224	18.615519
738	1555	28	3.871186	1.407627	11.565254	24	15.467373	8.526695	3.6639833	4.3			47.35553	50.715057
739	305	65	3.2482498	4.23575	9.156251	19.345	39.949253	8.66925	3.6532502	5.141			15.250513	13.863873
740	1077	61	4.8	1.1	13		18.5	9.7	4				53.66952	54.103786
741	961	85	4.3	1.4	13	26	22.8	9.2	3.5	4.2			51.192833	45.456104
742	931	46	4.0954976	1.5011792	9.678837	24.390995	25.624998	9.112322	4.322985	4.332227			42.447685	44.39573
743	1627	68	4.0750003	1.05		26	11.2	8.75	3.8500001	4.35			55.550804	54.673973
744	1929	65	4.5	1.3	14.4		14.3						58.884487	57.21956
745	910	47	4	1.7	15.9	25	20.6	8.8	2.9	4.7		87.1	46.146526	46.990974
746	315	40	3.8938503	1.1671124	10.751871	24.919786	14.152674	8.740909	3.5802138	4.1729946		144.24438	54.83704	58.675255
747	3650	80	4.2	1.1	12.8	25	15.2	8.8	3.6	5.2	1.2		50.79517	47.37198
748	284	79	4.121585	1.4237838	13.5125675	23.081966	23.840813	8.54071	2.7076502	4.144262		128	51.507732	46.941418
749	272	64	4.3	1	13.7	26	12.2	9.4	3.6	4		58.2	59.328358	59.499195
750	226	64	3.15	2.85	10.25	19.8	40.5	8.5	4.45	6.4700003			17.723011	16.779621
751	1449	64	4.290884	1.5334253	13.927624	26	25.294752	9.324309	3.3408837	4.8			48.876865	47.2922
752	3474	33	4.294828	1.9379311	13.744828	25.810345	31.441378	9.591379	3.2275863	4.603448			42.702843	44.324276
753	227	74	2.9626942	1.9678757	9.590156	26.093264	38.81658	8.351037	3.708031	3.579793			28.470177	26.56737
754	4823	42	3.8249998	1.225	14.5		17.550001	8.775001	3.45				51.20769	54.44836
755	1274	41	3.9505553	1.4669443		26.686111	15.705277	8.985278	4.1361113	4.2191663			56.31779	58.664745
756	1395	71	4.293865	2.0199387	13.049999	24.30675	28.44601	9.32546	4.0202456	4.5585895		63.406525	26.333754	24.721052
757	1982	75	3.55	1.5723683	9.102532	19.875	38.222366	7.95	3.9	4.669079			34.752758	32.514137
758	899	20	3.4	1.3380951	10.8	26.485714	18.053333	8.3	4.5	4.3019047			53.720425	57.087883
759	524	69	3.8	4.3	10.4	19	59	8.7	3.2	6.2			14.628641	13.110392
760	578	35	4.1939154	4.9108467	11.17037	14.563492	56.53651	8.719842	3.807672	5.8277783			14.386038	14.15245
761	258	69	3.3335714	3.8328567	9.479877	18.580952	43.57381	8.477381	3.9085715	5.1042852	1267.6		12.59834	11.49053
762	509	80	1.8	2.1	15.6	18	56.7	7.5	3	4.8			32.45971	28.854267
763	3688	52	4.5	1.1	12.6		18.3	9.5	4.2				55.437164	57.67746
764	198	64	3.493687	4.055556	8.782576	24.467173	60.973232	7.1780305	4.7353535	4.9305553	2628.4		11.905546	11.058984
765	3870	68	3.667647	1.4058824	12.994118	26	16.432352	8.22353	3.0029411	3.8441176			54.36672	52.071785
766	2740	59	3.9499998	1.65	15.5903225	19	18.3	8.75	3.4	3.1			46.082054	45.286915
767	386	38	4	1.4	11.25	21	16.9			4.35		36	44.886086	47.68311
768	731	39	3.983721	2.6593022	10.904651	21.406977	21.21279	9.248837	2.9558141	4.773256			28.839079	29.178997
769	1141	72	4.4	2.3	10.6	18	36	9.5	4.2	6.2			22.153606	20.543705
770	2987	64	4.5	1.3	12.7		22	9.6	3.2				59.07011	57.67153
771	1088	50	4.3	1.1500002	10.75	21.5	18.7	9.5	4.1	4		42.050007	53.109673	55.400406
772	2199	69	4.5	1.3	13.3	26	16.5	9.4	3.9	4.1			58.174942	55.682858
773	1108	69	3.4227269	2.2712917	9.759569	20.248804	37.020573	8.632058	3.9452152	4.838516	3.75		23.885754	22.482878
774	1064	52	4.3	1.076			14.99	9.073999	2.846			106.298004	56.926743	59.256165
775	679	72	4.4	1.1	12.9	27	16.2	8.9	4	4.5	0.57	76.4	52.43117	50.672813
776	597	52	3.6802552	2.7598724	9.321018	19.763159	39.85159	8.653822	3.1901276	4.501316			26.022844	25.434134
777	1015	44	4.1885366	1.4909757		25.114634	17.215364	9.25	3.3	3.8229265		126.543655	54.562965	56.382973
778	503	68	3.9673078	1.1192309	10.040384	29.192308	14.926922	9.1365385	3.2557693	4.5346155		128.8	76.162384	71.480125
779	3179	62	3.8	1.4183246	15.7	29.133509	17.177748	9.2	3.8	4.4816756			54.121983	52.958485
780	878	69	3.9442675	1.4764332	11.582165	26.076433	42.36274	9.429299	3.8866243	4.6538215			37.367615	35.96801
781	3202	69	3.7	1.5999999	11.875	19.75	14.825	8.725	2.1750002	3.375			46.68406	44.240997
782	1284	65	4.4	1.8	11.3	18	37.1	9.3	4.3	4.9			30.013107	29.004786
783	412	73	4.430882	1.4367647	11.151667	24.277779	21.402939	10.173531	3.8102937	4.9499993		49.6	38.973045	37.012352
784	2715	73	4.1	1.2166667	12.350001	20	14.8	8.7	2.8	3.8833332			62.98358	59.575542
785	912	35	4.60119	1.599762	14.990713	23.6	15.2047615	9.177856	3.3845239	3.9850001			52.84583	55.33703
786	1524	58	4.15	1.2333333	13.461111	22.666666	20.966667	8.9	3.2	3.5333333			48.783882	49.5067
787	1601	63	3.8999999	1.55	14.299999	25	25.9	9.1	3.75	4.3			48.435745	46.98141
788	334	61	4.6	1.3	15.6		21.8	9.2	2.9				59.648613	58.846657
789	228	81	4.8	1.0738372	11.077242	23	15.364534	10.6	4.05	5.05			54.58622	50.90947
790	758	84		0.9		29	13.6			4.3			63.400444	58.684174
791	515	36	3.146644	1.7597317	10.4090605	23.020134	30	8.415772	4.445973	4.5483217			35.52384	37.478493
792	512	41	4.228534	1.297644	12.742931	21.73822	20.042408	9.18089	4.8641357	4.3500004		109.74973	49.689964	52.831463
793	703	46	4.2	1.4	16.1		10.6	8.7	2.7				57.98843	59.83676
794	721	65	2.6866837	7.3949747	8.198787	18.907036	71.86759	7.450251	6.350503	5.446482			8.748908	7.764336
795	668	50	4.024286	1.2204762	14.598573	24.859524	19.969759	9.190713	3.4402382	3.6978571		181.466	50.166267	52.195484
796	2712	66		1.3			17.9						58.70227	56.857983
797	518	79	3.6	2.6	9.9	22	30.6	8.6	2.8	4.4			25.434044	22.44437
798	1633	68	4.2	1.05	11.1		23.25	9.45	3.95				55.473125	54.50776
799	241	67	4.087745	3.7466342	9.675728	18.673077	53.872597	8.799515	4.5946603	5.1322117		23.3	23.603193	22.766506
800	617	71	4.2005982	1.3502994	13.25	23	15.558383	8.900599	3.45	4.2		213	55.455925	52.50614
801	980	65		1	14								59.141922	59.0329
802	636	66	3.6	2.3775	10.7665615	22.30625	25.218437	8.864061	4.1068745	4.665			29.413006	27.570059
803	539	71		1			19.3	8.7	3.4				58.091343	56.60817
804	1962	45	3.7	1.8	11.2	21	24.5	9.2	4	4.8			43.583923	44.46327
805	992	36	2.95	13.95	7.85	25	57.45	6.55	5.4	3.65			4.2929106	3.9859936
806	843	65	3.1733332	0.97999996	10.429999	29.366667	12.493333	8.6433325	4.51	3.47			62.289165	62.3751
807	1726	47	4.090879	1.5641892	13.9814205	22.866379	26.911823	9.580742	3.622973	4.2133617			51.769154	53.030598
808	2115	53	4.0482955	1.4440341		24.198864	20.27642	8.986932	3.0409088	4.476136			54.445923	54.9374
809	2519	44	4.3	2	12.7	20	27	9.2	2.9	4.6			38.770683	39.41387
810	821	37	4.7	1.55	15.35	22.5	14.65	9.5	2.35	4.2		123.5	53.96189	56.4216
811	794	64	3.484375	2.3031251	10.996875	30.375	17.134375	8.325	3.8156247	3.4500003		107.15313	31.455942	29.823595
812	258	83	4.085973	0.93552035	12.531674	23.843891	20.567873	8.735294	3.7052035	4.1803174	189	183.5	61.373295	56.997974
813	203	52	4.17266	2.2906404	13.055664	25.362068	32.77069	9.464532	3.744335	5.019951		123.11753	32.09006	31.674574
814	631	83	4.2	1.3	15.3	24	22.3	9.7	3.3	4.4		133.8	56.033722	50.43999
815	259	73	4.0988636	1.4829547	11.074432	20.5	16.441477	9.439773	3.9852273	4.475		299.4	36.833202	34.868504
816	3733	71	3.7863636	1.1257575	10.746969	26.212122	17.387878	8.387878	4.0606055	4.437878	24.7		52.30528	50.75915
817	225	41	3.7947369	1.5249999	12.860527	24.5	14.952501	8.28421	3.0973682	4.021053			58.53665	61.23474
818	2943	73	4.3500004	1.2	14.1	26.5	14.300001	8.85	3.7000003	4.05			63.078777	59.64788
819	1331	55	4.5	1.4		27.5	18.7	9.5	3	4.8		151.95	55.820538	55.993652
820	3102	38	3.8235147	1.173515	12.337872	14	21.081436	8.844059	3.326485	4.2			54.86627	58.88259
821	193	54	2.4701793	1.9156951	11.071749	22.423767	22.516592	8.11969	3.9235752	4.8504486			41.045235	40.762253
822	1595	50	4.5	1.4	14	26	11.4			4.5			42.30524	43.711357
823	1764	74	4.3798246	0.99532163	12.477647	20.25	16.571344	8.783626	2.5292397	3.525			57.9429	55.67305
824	483	61	4.068203	1.3603687	10.769616	23.105991	20.547464	8.941474	2.8587556	4.6930876		116.40346	56.780945	55.794586
825	203	43	4.386744	1.3867441	16.7	26.539536	19.360466	9.460233	3.0367444	4.615116			59.324055	61.571583
826	2818	58	4	1.2	12.4	23	19.6	9.5	4.5	5			49.041733	49.748722
827	279	57	3.3953884	1.1900464	10.664122	24.136574	23.959028	8.394974	4.0979695	4.9509254			52.48725	53.557568
828	897	43	3.7698112	1.4839622	14.558726	25.617924	24.141745	8.829953	3.3070757	4.4035378			55.15008	57.095165
829	4052	68	3.4586961	3.8565218	8.523913	17.152174	57.32174	8.880434	4.884783	4.9065213			18.048576	16.42233
830	771	60	4.686207	1.7721674	14.6	27.01724	19.035221	9.379064	3.4157636	4.548276			42.16263	41.09133
831	216	68	3.4821424	1.5669049	9.574286	26	21.447145	8.62881	3.5323808	3.9499998			48.255928	45.96187
832	948	60	4	1.3	13.7	26	18.9	9.1	3.6	4.5			59.8491	59.298626
833	420	37	4.3	1.1	11.45	24	12.950001	9	3.4	3.8999996		122.9	59.242146	63.86907
834	350	69	4.2853127	2.2596874	10.255625	23.054688	43.934376	8.695938	5.46625	5.3757815			22.819263	21.439137
835	2061	57	3.9	1.3	10.2	19	21.4	8.7	2.4	4.3			44.87285	45.499615
836	422	71	3.8326924	1.9365385	10.461538	26	30.626925	8.896154	3.9634616	4.6673083			36.54335	33.917656
837	828	66	4.3	1.3	13.6	23	18.8	8.8	2	4			58.702267	56.857983
838	1264	58	4.1	1.2	11.8	19	28.65	9.6	4.15	6.05			49.37433	50.047474
839	765	71	3.6	1.7	9.225	22	23.3	8.5	3.8	4.55			42.622627	39.855118
840	2662	74		1.2	13.1	29	14.6			4.7			62.904793	59.24956
841	3322	40	3.519955	1.069731	10.322198	28.8	11.6912565	8.44843	3.5811658	3.6279998			60.92793	65.49902
842	861	30	3.6	2.4	13.5	22	28.4	8.8	4.3	4.6			33.954205	34.89056
843	2647	64	4.2	1.4	15.3		19.5	9.1	3.1				54.228382	52.72908
844	1842	66	4.2	1.05	12.7		15.5	9.1	3.1				55.807976	55.301414
845	344	53	3.6299386	3.5765433	10.747223	23.604939	39.92099	8.43148	3.5574074	5.033951		58	19.314777	18.513823
846	384	75	4.7	1.2	14.9	28	33.3	9.8	3.9	3.9			46.548347	44.137966
847	3327	63	3.81982	1.436036	10.017567	21.596153	15.833784	8.82928	2.7211711	4.2562504			42.412716	42.04976
848	180	84	4.172778	2.856389	8.675278	18.333334	32.068333	8.65	3.0805554	4.7808337	62.3		16.825571	14.621957
849	2105	58	4.05	1.1	13.85	27.5	15.800001	9.35	3.5500002	4.55			54.221786	55.267307
850	4199	61	4.2261744	1.1389263	10.295638	25.530201	15.859395	8.779194	3.8627515	4.0070467	22.4		51.673664	52.000835
851	196	58	2.751786	3.1607144	11.6	25.964285	46.39286	8.044642	4.4928575	4.973214			22.161139	21.068733
852	3508	49	3.4166667	5.6930947	10.71875	23.135	80.383804	7.937619	5.2959523	4.8725004			12.429582	11.858758
853	4254	74	3.8200004	1.5942857	11.25	25	23.527143	8.615714	3.9471426	4.7			34.20237	32.15317
854	941	67	3.4962964	0.9685185	14.314815	23.333334	20.705557	8.5	3.2277777	3.5285714			84.27795	81.316826
855	976	71	4.133168	1.039604	13.409089	27.46591	13.483664	8.976238	3.1975253	4.048864			55.724007	54.198383
856	1520	34	4.3	1.45	12.549999	25	17.45	9.45	3.35	4.2			43.99974	46.969147
857	1309	59	4.524074	1.834507	11.8	26.537037	22.359156	8.822222	2.7259262	4.4185185		239.6	40.565132	39.58706
858	389	72	3.3970587	1.15	10.694118	22.941177	25.25588	9.1	5.7	3.764706			55.80429	54.1893
859	1519	43	3.824138	1.2	10.853448	26	20.53793	8.998277	2.9793103	4.274138		73.45	52.113186	55.284676
860	2965	30	3.9	1.6		28	19.5	9	3	4.2			54.21293	56.964233
861	630	53	3.4058669	3.3076534	8.869388	22.59949	30.274488	7.4701524	5.0849495	4.770408	179.7		23.15887	22.477821
862	1722	46	4.2	1.3499999	16.9	26	16.75	8.9	3.05	4.4			60.57715	62.641098
863	619	74	4.7	1.3841836	13.35	23.5	21.677042	9.3	3.65	4.05			54.145252	50.41225
864	995	62	4.080539	1.3595809	9.864072	23.038921	28.897306	8.850599	3.4598806	4.880539		122.1	57.978516	57.01343
865	525	61	4.2	2	14.700001	24	22.3	9.7	3.2	3.85			36.282932	34.95699
866	2136	64	4.05	1.1003704	11.940371	23.00373	27.66037	8.9	3.3	4.3948145			53.60733	53.407364
867	1525	35	3.8	1.5		28	17.8	8.8	3.6	4.2			56.605392	59.458057
868	353	67	4.3	1.2	11.15	21	20.8	9.3	3.7	3.8			47.626484	46.756317
869	501	64		1.3	13.9		16.1						59.07011	57.67153
870	4225	60	4.1	1.5	15.4	29	22.5	9.3	3.1	4.8			50.73865	49.87786
871	914	62	4.3	1.1	12	23.5	19.15			3.8			53.968666	54.18331
872	220	65	3.757027	3.724054	8.749189	18.997297	67.486755	8.80946	4.0713515	3.8343246			13.883235	12.954596
873	806	52	3.9	1.7666668	16.2	25	27.791666	8.7	6.3	3.55			43.733837	43.821182
874	3087	74	4.1499996	2	12.55	27.5	23.85	9	3.05	5			34.99623	32.0569
875	1093	62	4.3972435	1.3421259	10.883465	23.1	22.150394	9.171654	3.9688978	4.075			57.49386	56.473854
876	443	58	4.05	1.6500001	12.9	27	16.45			4.75			45.820145	45.11434
877	526	77	4.5	1	12.299999		20.35	9.5	3.95				57.142498	54.276695
878	1669	52	4.3612003	1.4388001	13.368	25.388	15.903199	9.661201	2.5835998	4.4723997			54.88343	55.576336
879	1044	67	3.2745762	1.3248588	10.7	25.031073	26.121754	8.805085	4.2053676	5.039265		138.31667	57.28885	55.184757
880	873	53	2.5218935	1.5150887	13.632105	26.112427	20.998817	8.407989	3.6710057	5.3857985			51.805325	52.102448
881	394	49	4.4	1.1	12.4	26	17.8	9	4.1	3.4			56.10995	58.92409
882	846	70	3.8414893	1.1175531	10.471276	23.106382	17.511702	9.13617	3.1999998	3.8159575			51.345993	49.884014
883	376	63	3.5	3.1	8.6	18	71.9	8.6	4.1	5.1			21.737791	20.29444
884	406	72	3.6999996	1.7	10.4	22	31.8	9.6	4.7	3.9			31.949215	30.162897
885	2014	60	3.9	1.3	13		15.2	8.8	3.4				59.8491	59.298626
886	939	52	4.1499996	1.1		27.25	18.699999	9.099999	4.2999997	4.225		211.47499	55.383675	57.573574
887	938	71	4.114286	1.8162698	11.362699	25.428572	34.22103	9.518253	4.2087297	4.604762		82.2	29.266392	27.604698
888	1390	58	3.6	1.5	12.3	23	35.4	8.5	3	4.3			37.90807	37.98549
889	383	58	4.1384993	1.3884999	14.05	26.54	18.944	8.75	3.554	4.55			55.890987	55.552994
890	2063	80	3.9068809	1.5972477	10.256881	24.504587	22.570644	8.376146	3.8045874	4.3779817			33.53123	30.6733
891	1185	73	4.208458	1.5624378	10.426866	26.88806	18.522884	9.2485075	3.4293532	4.408955			48.41214	45.25002
892	1880	70	3.95	3.4	10.5	27	47.1	9.450001	3.5	4.6			14.252992	13.058512
893	1013	48	4.1102653	1.9016558	11.742385	23.274834	18.449007	9.2245035	3.9791389	4.5586095			42.837437	43.351635
894	1892	61	4.3	1.9	12.6	26	27.1	9.8	5.4	4.4			28.56362	27.942053
895	928	60	3.573243	10.257567	9.487567	26.47027	45.655407	9.081081	4.872973	4.1627026			5.5949	4.9530206
896	1991	60	3.1	9.1	8.1	27	43.1	7.9	6.2	5.2			6.33599	5.6405454
897	354	26	2.2651834	2.1044502	11.337958	21.787958	24.98246	8.008901	4.156806	4.8591623			41.062325	42.486107
898	4160	31	3.6375	1.5499998	12.975001	27.541666	17.879168	8.808333	4.2708335	4.383333			55.648	58.543896
899	952	70	3.8853538	1.7161617	13.625	25.568182	20.981312	9.212122	3.358333	4.554293			42.10325	39.514263
900	620	54	3.8955557	2.8988888	10.080277	20.883333	61.525	9.031667	3.9505558	3.971944			19.903326	19.638548
901	1725	80	3.5895832	1.1395832	11.035416	19	23.160418	8.854547	3.9409094	4.3999996			66.967514	61.65009
902	194	63	2.3414948	3.4360824	8.427949	24.835052	47.249744	7.508248	4.755412	3.75	6135.9		24.078585	22.691448
903	3870	68	4.4	1.7	15.7		23.2	9.1	3.2				42.812992	40.52073
904	3948	62	4.4	1.1	13.8		13.1	9.9	3.5				53.492657	53.77135
905	406	42	3.981128	1.6943629	11.377451	22.44608	17.391666	9.058824	3.5767157	4.9924026	242.66132	150.74458	35.297688	36.791817
906	425	67	2.9584112	1.6280375	10	24.841122	17.641123			3.9780376			45.279934	43.184086
907	393	92	3.7	1.2	10.7	29	11.2	8.5	2.4	3			60.18508	52.179447
908	294	60	3.511039	1.224026	11.549999	29.11039	19.995455	8.948052	3.224026	4.17987		60.830242	48.037926	48.383896
909	1973	71	4.4	1.1	13.8		17.8						52.040833	50.447002
910	1237	81	4	1.3	11.4	26	12.4	8.9	3.7	4.9			41.783398	38.43699
911	1242	72	4.3	1.05	11.6		23.25	9.1	3.45				54.909966	53.17485
912	716	65	3.85	1.05	11.6		17.75	8.55	3.1			162.5	56.06196	55.820362
913	722	51		2.1	13								35.56601	35.38444
914	2888	41	4.6	1.4	17.6		15.3	10	4				59.358932	61.985596
915	1068	50	4.3	1.4	15.9		16.1	9.3	2.8				57.015152	58.18381
916	2615	64	4.05	1.1222223	11.933333	19.555555	15.71111	9.049999	3.15	4.1611114			70.999176	69.954216
917	1099	70	4	1.4	13.8		15.7	8.7	3.8				53.25082	50.580246
918	3114	67	3.6000001	1.2653847	11.594872	18.7	19.234615	9.25	3.716667	3.81			46.529854	45.664925
919	1492	79	3.6	1.4	9.32	26	26.3	9.3	4	4			51.95925	47.439644
920	442	80	3.627401	4.1519775	7.5683613	14.677966	40.842373	8.412712	4.20226	5.0751414			14.906333	12.771097
921	1500	54	4.5	1.8499998	17	23	14.9	9.2	2.9	3.7			40.73008	40.398712
922	2077	77	4.55	1.3	14.858772	24.982456	17.5	10.25	3.3000004	4.750877	12.2		57.3149	53.027927
923	1472	66	3.9370098	1.3742646	13.566668	24.757353	24.55343	9.050981	3.007843	4.717157			55.128967	53.23926
924	1426	62	4	1.4	12.150001		24.199999	9.25	3.25				54.579014	53.472908
925	1347	48	4.2	1.5	15.3	24.5	17.1	9.200001	2.8000002	4.55		178.7	53.38456	54.611603
926	2677	65	4.2	1.3	16.5		18	9.3	3.3				58.884487	57.21956
927	2778	62	4.421171	1.3346846	12.3		15.926577	9.752253	3.2306306				42.859295	42.631645
928	1412	88	3.1417809	1.068493	9.561644	26.013699	27.383564	8.361644	3.4746575	3.960274			52.58341	47.427208
929	714	60	3.386508	1.193254	10.3	22.5	24.49246	8.66627	3.6067462	4.25	477		48.98187	49.280888
930	3980	60	4.3	1.2	11.5		19.6	9.3	3.2				48.705387	49.07543
931	1602	45	3.3391304	2.2695653	11.333333	20.985508	29.725363	9.211594	4.4760866	4.6833334			34.37969	34.715324
932	2664	70	4.0511107	0.9752777	10.442896		23.21639	8.8775	3.7538888				60.120953	58.99131
933	700	54	4.5	1.5	16.6	27	13.1	9.4	3.6	4.4			51.83555	52.006794
934	1587	28		1.5			18.2						59.228474	62.42336
935	1435	42	3.9	1.2	11.6	13	18.7	8.8	2.7	4.2			52.362705	55.733532
936	2616	58	4.529762	1.3125	13.417857	23.708334	21.076788	9.747618	4.502381	4.8291664			45.711815	46.262627
937	600	43	4.1	1.4	13.3		13.7	8.8	7.9				58.787785	61.076473
938	1189	63		1.3	14.9								59.259254	58.033108
939	2491	63	3.5050004	1.54	12.144999	25.15	19.905	8.45	3.3649998	3.77			49.19218	47.760315
940	1753	39	3.9499998	1.6500001	12.8	25	29	8.8	3.9	4.6			36.75992	38.611816
941	4148	41	4.0995393	1.6490784	13.603916	26.517857	22.744703	9.131105	3.3336403	3.9928572			49.789856	51.580734
942	272	36	3.3	1.1500001	9.114515	19.1875	12.8	8.7	3.75	3.53125			56.8805	61.35147
943	935	71	3.03625	1.1767441	9.55	20.360466	20.762793	8.5575	3.6075	4.8767443	106.3		73.99139	68.02175
944	1482	64	4.0772724	1.8097403	9.310064	24.431818	25.296429	8.722077	3.4506495	5.6870127		54.1	30.432398	29.576786
945	644	66	4.311341	1.75	13.885052	25	23.116493	9.002062	3.2909794	4.4		146	41.784763	39.824963
946	923	51	3.9	1.6146427	11.649999	21	26.561785	9.3	5.3	5.2	100.875	116.13125	36.036217	36.850685
947	2020	87	3.8	1.2285715	11.333333	20.166666	14.185715	8.6	3.25	4.0083337			59.56406	52.863068
948	1603	62		1.6			28.5						34.714176	34.183273
949	2435	43	4.1000004	1.425974	15.005843	22.77922	16.961039	9.342208	2.327922	4.325974			57.55354	59.70816
950	799	47	4.3	1.1			14.1						56.586628	59.75518
951	217	80	4.199412	1.3958822	13.743528	24.94706	20.458529	9.0711775	3.192647	4.2917647			52.213314	47.482212
952	895	78	3.85	1.4809524	12.5	27	21.24762	8.5	3	4.7			49.211273	45.014545
953	2891	33	4.3500004	1.5	14.25	21.5	18.05	9.15	3.2	4.6499996			57.28558	60.294426
954	4116	26		2.9			24						28.097395	28.543297
955	508	43	2.6862416	2.5875838	10.545732	24.689543	39.672485	7.3890247	4.4280486	4.889869			28.88315	28.960548
956	1206	56	3.9315476	4.0532966	9.4755945	23.875	40.176376	8.571131	4.0595236	4.4886904		46	12.7224455	12.191582
957	1983	78	3.861	1.9056604	11.328302	21.801888	34.742455	9.043	3.669	4.52217			36.813713	33.212646
958	1956	76	4.102956	1.5453203	11.646798	20.775862	23.906404	9.364532	4.3923645	5.0672417			34.92059	32.457886
959	1176	54	3.8	1.3485714		26.5	25.948572	9.35	3.4	4.6499996			43.85154	44.834743
960	3354	52	4.5	1.4	13.9	28	26.2	9.6	4	3.7			41.969753	43.090458
961	696	74	3.3578207	2.2310057	10.112209	22.545454	19.969276	8.165643	3.735475	4.318788		86.96121	37.5042	34.578915
962	848	36	3.7222974	1.8722973	13.4	23.692568	28.427702			4.5854726		104.4	43.657955	45.277184
963	2926	44	4.1	1.1	13.7		13.6						57.34939	61.001812
964	391	80	3.880513	1.2548717	13.7	27.166666	14.503846	8.6	3.0369232	3.9782052			58.78901	53.53781
965	243	64	4.574597	1.8766128	13.6	22.943548	27.526209	9.319758	3.208871	4.1153226		109.2	38.924995	37.26123
966	431	72	4.25	1	12.665467		12.390647	9.049999	4.113669			128.7	57.792637	55.92651
967	449	60	2.8155556	1.9000001	12.705	25.742788	23.271152	8.908334	3.7775002	4.0290866			29.980421	29.553009
968	731	63	3.070769	5.871324	8.43456	24.213236	53.419117	8.067649	3.619853	3.909559			8.045823	7.364277
969	786	67	4.5	1.4	16.1		21.9	12.5	2.4				53.726433	51.654663
970	1029	67	3.3966389	1.5319328	9.368401	18	48.06386	9.173949	3.2995799	4			49.09956	47.02032
971	1968	63	3.932353	1.8487395	14.840336	28.113445	16.987816	8.952941	2.9558823	4.463025			40.456497	38.93095
972	198	53	4.2520204	1.55	14.8	26.520203	17.279797	9.64798	2.3	4.20404		84.331825	50.165386	50.420864
973	1539	69	4.4000006	1	11.661659	25.341969	13.217358	9.173316	3.461658	4.261658	0.7219689	111.69689	58.42927	57.4475
974	2044	42	3.4	1.7	10.4	25	40.1	8	5.1	4.2			35.031536	36.579178
975	1805	51	4.2	1.2	13.45	28	24.2	9.4	3.9	4.5			50.339043	52.292267
976	1113	58	4.2	1.4	14.6	30	22.4	8.9	3.9	4.4			55.32295	54.96056
977	1422	61	4.443827	1.0256172	9.807143	25.046297	22.545986	9.796296	3.7845678	4.787037	7.8382993	59.048332	58.3109	59.018833
978	427	57	4.4	1.2061151	12.302067	30.697842	28.739208	9.206475	4.846762	4.092446		65.5	49.380596	50.311413
979	3006	73	3.8500001	0.98846155	9.896153	24.416666	12.323076	8.980768	2.669231	4.183333			58.793888	56.91184
980	382	63	3.45	1.1500001	12.5	24	24.7			4.8			50.772278	50.691948
981	779	46	3.9949734	2.86164	10.481217	24.142857	38.855824	8.583333	4.1462965	4.6854496			19.09673	19.19992
982	875	65	3.7166667	1.4166666	11.366667	24	23.933334	8.950001	3.1666667	5.0166664		42.5	55.58842	53.922718
983	2819	37		1.1			16.5						59.402504	64.076836
984	1542	73	3.4499998	1.1633335	7.7833333	25.133333	18.143333	7.8999996	2.35	3.6483335			65.71776	62.27281
985	196	46	3.2	4.0760207	6.2137933	17.109694	78.71556	7.8015304	4.9793363	4.382143			17.049416	16.600077
986	310	73	4.5	1.05	12.3		15.400001	9.4	3.8	4.6			54.75643	52.822113
987	426	45	3.05	1.3511765	9.197647	22.817648	29.708824	8.578235	4.5976467	4.2341175			45.270306	47.4745
988	1056	66	3.427941	1.495098	9.547794	17.919117	27.047552	8.4284315	2.7237747	4.7340684		85.4	51.200607	49.301136
989	1623	61		2.2	12.3		35			4.8			32.50388	31.152311
990	800	78	3.7618814	1.8737624	14.098019	26	32.42228	8.571287	3.5024753	5.15			37.27016	33.63714
991	698	62	2.4	1.6	11.7	25	21.7	8.3	3.5	4.8			46.784607	45.50106
992	686	46	4.459091	3.076515	14.006566	23.538462	25.563889	9.29852	3.5352073	5.1659765		86.1	23.506643	23.237774
993	790	73	4.242553	1.1562842	12.028143	25.333334	21.440426	10.302128	2.767553	3.9666665			48.939102	46.827095
994	2755	43	3.9649997	1.1949999	10.285001	25.55	12.844999	8.549999	3.0999997	3.7599998			52.750984	56.00467
995	2110	39	5	1.6	15.9		13.1	8.9	9.1				51.401096	53.447926
996	2573	82	4.15	1.8425	10.623999	23.40411	29.715	9.168	3.0934997	4.7712326			37.626144	33.261356
997	1321	72	4.6703057	1.6264193	11.64345	21.19869	25.701529	9.251965	3.401965	4.5061135			46.40243	43.362087
998	258	38	2.815736	6.9723353	8.368782	20.64467	62.419544	8.088833	5.2114215	5.9664974			9.927363	9.579471
999	622	66	4.226667	1.05	12.753333	25.5	22.393335	9.391666	4.145	4.55			55.888477	55.467632
1000	2555	57	3.6	1.2	10.4	23	31.2	8.6	3.3	3.9			49.215183	50.122772
1001	1050	68	4.160922	2.048301	10.731552	25.487864	22.81262	8.62136	2.8716023	5.0861645			25.724836	24.399178
1002	4810	63	4.2	1.4			16.8	9.3	3.5				54.748924	53.42325
1003	3345	63	4.4	1	12.8	31	14.8	9.6	3.3	4.8			59.518326	59.87223
1004	728	68	3.4000003	1.4233991	10.209937	24.02564	26.966503	8.4	4.65	4.3019233		37.6	39.80856	38.513737
1005	4870	54	4.3	1.6	13.923334	26	13.75	9	2.8	4.8	1.5		48.115227	48.10313
1006	2592	65	4.1670327	1.5667584	13.008242	24.667582	17.881044	9.767307	3.333242	4.5414834			47.528996	45.71739
1007	640	72	3.8978393	1.5543209	16.209259	28.429012	28.78364	9.017901	3.6046293	4.2083335		271.8	47.312145	44.303688
1008	1045	68	3.594817	4.746037	10.887804	19.957317	73.44086	8.7875	4.6414638	4.8719516			15.441764	13.995297
1009	254	65		1	13.6			9.1	6.3				59.141922	59.0329
1010	388	74	3.9	1.1500001	11.772159	19.5	22.45	9.4	2.8000002	3.8000002			49.140415	46.980858
1011	1015	61	4.1347823	2.4652174	12.877717	25.133152	30.960598	8.5125	2.739946	5.4970107			28.608166	27.254728
1012	952	65	3.382934	2.0242515	11.617365	25.446108	33.58204	8.350599	3.885629	4.7994013	351.2		35.492683	33.64205
1013	387	60	3.5027275	1.3336363	15.448181	29.204546	18.14409	8.124545	2.4177275	4.0577273		90.65	58.199047	57.589264
1014	613	64	3.8091774	1.8088607	13.922152	26.294304	19.681963	9.170886	3.1085443	3.889557	531		40.467182	38.806282
1015	1162	67	4.400269	1.7400538	15.299999	27.771505	26.344355	9.079033	3.1005378	3.9669356			41.79941	39.569252
1016	882	68	4.5	1.4	12.676667	24.5	9.75	9.2	3	3.75		94.1	53.565094	51.241425
1017	636	60	2.5	1.1	8.9	31	21.2	8.15	4.2	4.3	12.8		53.84991	54.51933
1018	1268	49	4.376923	1.7068048	14.111539	23.121302	26.050888	9.350592	3.2807693	4.6982245		114.9	45.91695	46.51655
1019	1420	60	4.2	1.2	11.65	26.82353	32.017647	8.885295	4.5205884	4.9882345		83.75	48.705387	49.07543
1020	2973	27	4.25	1.6	15.5	25	17.55	9.5	2.9	4.5			55.384937	58.15978
1021	207	69	3.3932369	1.5570048	9.02343	20.512077	21.266668	8.527777	3.6944444	4.109179		43.5	35.750324	34.324413
1022	3350	66	4.4	1.552985	12.15	24	18.417908	10.4	4.3	4.1			35.532387	34.510593
1023	205	45	3.5914633	1.7014635	11.999269	23.431818	30.913414	8.840976	4.096585	4.783586			34.63654	35.83933
1024	760	25	3.8685534	1.2377359	11.9	28.37736	17.848742	9.364779	3.6091194	4.3500004			55.989517	60.336945
1025	225	63	3.2012255	2.9414215	8.258522	19.732843	38.75686	8.123914	3.9054348	5.7941175			17.793694	16.906965
1026	749	48	4.004337	2.7747447	8.526786	20.581633	36.73954	8.616072	4.2561226	5.520408			19.560028	19.555035
1027	2132	74	4.25	1.5	15.65	18.75	23.974998	9.15	2.65	4.15			48.62388	45.239826
1028	2088	72	4.45	1.2204546	10.099999	22.333334	19.313635	9.55	3.55	4.5499997			46.396408	44.577927
1029	541	68	4.0693717	4.0002623	9.552879	15.934555	37.555233	8.616492	3.896597	6.3869104			16.392324	14.82642
1030	627	66	4.2686276	1.4149215	13.015817	28.5	16.892408	9.05	3.1558824	4.5			53.24007	51.204178
1031	397	35	4.009143	3.1254287	12.273143	22.694286	34.16714	8.525429	4.254286	3.9631429			25.730349	26.070753
1032	1990	28	4.5	1.6023561	14.057069	24.02356	24.717539	9.271466	3.9191103	4.4476438			54.722473	57.51943
1033	244	61	3.5789473	5.2452154	12.428229	17.610048	54.288277	8.350478	5.2110047	4.7650714			9.272939	8.595823
1034	2752	70	4.2832065	1.711832	12.960688	21.56504	19.902674	9.172137	3.1122139	4.6044717			32.143337	30.634653
1035	853	32	4.4	1.6500002	16.2	26.5	19.1	9.35	3.35	4.7			51.699566	54.20505
1036	930	43	4.369608	1.6675676	13.4	26.049019	22.403921	9.086276	3.7039216	4.55		132.36237	48.139164	49.54181
1037	2533	39	4.480645	1.4680644	13.609999	25.370968	19.036451	9.544838	2.9725807	4.3503227			57.0236	59.540302
1038	4043	42	4.5640717	2.6263475	11.599999	23.961079	34.73503	9.41976	4.2682633	4.71527	600.8		29.367716	29.627398
1039	633	35		1.1500001			16.1						57.20671	61.74627
1040	1705	53	4.2	1.2	12.1	26	21.5	8.3	4.2	4.3			49.94749	51.544167
1041	885	75	2.547973	7.4496617	10.046621	26.5	26.90507	9.182432	1.6692567	3.0506759			7.6532617	6.4727087
1042	2992	51	3.8499997	1.4	11.950001	24.5	23.450003	9.25	4.45	4			42.13552	43.400906
1043	3159	41	3.7210884	1.5	16.288095	23.748299	14.307823	9.208163	2.665306	4.466326			54.7288	56.900856
1044	1064	53	4.4	1.3499999	13.4	27	24.650003	9.549999	4.05	4.95		135.7	43.594994	44.62973
1045	2859	68	3.7819383	1.3037446	9.801101	21.528646	24.264317	8.768062	3.465198	4.7325516			44.188198	43.04291
1046	2110	73	3.8	1.45	12.075	24.5	17.2	8.975	3.375	3.8			51.328056	48.076515
1047	1778	56	4	1.4	15.8	31	17.5	9.1	2.7	4.6			55.71845	55.787037
1048	427	81	4.089831	0.88792366	11.462711	23.616526	16.441103	8.791313	3.35911	4.227754		34.768185	65.555275	61.630344
1049	1074	71	3.9	1.3	12.4	23	41	8.8	2.8	4.1			42.916153	41.22129
1050	202	61	2.8333333	2.6678221	8.336635	21.844059	29.459906	8.218317	3.5930696	3.6061883			25.50592	24.921656
1051	805	71	4.497742	1.3708571	13.59258	27.894285	17.115713	8.924839	1.9929034	3.4708574		117.6	54.976505	52.03571
1052	805	69	4.332908	2.1788266	13.532143	25.010204	28.29158	9.035969	3.2155612	4.370153		158.33751	32.10046	29.805754
1053	2811	33	3.55	1.1	9.460001	21.9	9.45	9.35	2.85	4.2			61.428467	66.63937
1054	336	69	2.944706	1.6785715	10.435883	22.652382	22.175716	8.559412	3.09	3.7833333			45.830624	44.652744
1055	1653	45	4.1926827	1.4807928	13.213125	26.780487	25.380487	9.445732	3.4859753	4.2582316			54.64739	56.323277
1056	2247	47	3.620936	1.4655173	10.852217	22.423645	36.718967	8.977586	4.107143	5.37734			54.932743	56.409
1057	3149	64	4.3	1.5	12.6	27	19.7	8.6	3.3	4.1	74.8		50.078243	48.509262
1058	1029	79	3.9	1.4	10.25	21	25.25	8.6	3.2	4.9			51.95925	47.439644
1059	370	67	4.1	1.3499998	12.9		19.85	9.2	4.1			104.2	41.644672	40.624958
1060	739	43	4.4	1.5	14.5	27	15.7	9	3	4.1		146.3	54.28871	56.188625
1061	1711	74		1.3			26	10.3	4.7				42.557114	40.406372
1062	3437	65	3.6346154	1.1249999	11.138462	25	15.217856	9.1	3.1	4.5249996			70.787346	69.4229
1063	925	72	4.11066	1.7690356	10.304821	24.18421	23.23147	8.806091	3.7055838	4.3842106		113.45	41.09823	38.138622
1064	742	62	3.7151787	1	14.584523	25.622025	16.615774	8.622024	3.704762	3.7752976		156.5	59.71196	60.33853
1065	1008	46		1.5			14.25						53.43389	54.858044
1066	1328	80	3.3425925	1.1407408	11.235186	24.407408	17.875925	8.05	2.45	4.212963			51.71711	48.347897
1067	2464	78	4.1499996	1.6	13.95	27.5	24.25	9.049999	2.8	4.25			44.87202	40.86152
1068	1001	83	4.1067224	1.4411764	11.635295	29.91949	22.376469	8.772689	2.8579834	4.0338984		59.98856	50.0869	44.85346
1069	201	46	3.6524878	1.4987562	17.15373	26.487562	22.15373	9.22811	2.8830845	3.5			53.69787	55.182053
1070	3906	67	4.2	1.1999999	14.066667	25.666666	18.616667	9.4	3.8	4			65.21973	63.312103
1071	415	76		1.3		25	15.8			4.2			57.044945	52.971027
1072	2622	90	3.7	1	9.9		21.4	9.3	3.4				55.361217	49.520493
1073	284	55	4.319937	1.0800632	13.46962		10.599684	8.919936	3.8199365			31.400003	56.035442	57.797035
1074	2513	41	4.1943874	1.5160714	13.519388	23.430555	17.303827	9.273469	3.492092	3.997222			54.955597	57.156822
1075	181	55	2.1019335	2.0080113	10.156353	24.38674	27.976795	7.6303873	3.9439225	4.40884			37.13042	36.588306
1076	1732	68	4.0571427	1.9448977	11.308845	23.057823	36.330273	9.284354	3.4591837	4.657483			37.20871	34.994392
1077	205	33	3.4795122	1.9841464	10.840074	22.682926	20.747316	8.529511	3.614634	5.0651217		96.5	42.450363	44.07406
1078	1415	68	2.5542061	1.2130841	10.067288	29	18.114017	8.734762	4.2366667	3.4333334	1448.4		47.389603	46.299038
1079	349	30	4.15	1.55	9.049999	19.5	26.45	8.7	4.2	5.15			41.78115	44.531586
1080	1533	71	4.6	3.15	13.700001	25.5	51.25	9.15	4.45	4.8			21.152412	19.135067
1081	1067	46	4.376486	1.5294595	15.494054	28.05946	18.940813	9.726487	3.1205409	5.164864	1.6565136	162.15486	52.686455	54.126595
1082	334	49	3.7380104	1.5	14.35	21.477041	17.557652	9.12398	3.3714287	4.680102			52.868114	53.907623
1083	2470	66	4.2	1.3	13.810869	26	26.2	9.7	3.7	4.3500004	18.7		58.70227	56.857983
1084	870	48	3.6	1.384589	12.05137	25.89726	23.560276	9.6	4	4.6499996	116	61.985508	43.52362	45.284836
1085	199	75	3.257286	5.511055	8.677889	25.768845	86.32663	8.812814	4.9809046	4.8826632			11.4430895	9.879134
1086	2823	41	4.0487804	1.3343902	10.972682	22.125	20.028782	8.971707	3.837073	4.447116			46.65117	49.398148
1087	715	54	4.346667	1.4333333			18.695238	9.486667	3.7233334				54.530807	54.756165
1088	2140	71	4.9	1.3	15.949999	28	13.3	9.1	2.8	4.4			57.838478	54.86931
1089	2799	75	4.2	1.3	15.8		15	9.4	3				57.198532	53.332607
1090	1642	67	4.1666665	1.715271	10.640197	24.660099	33.71872	9.44706	4.7968135	4.4169946		67.44374	32.336082	31.129156
1091	269	62	3.675926	1.3873014	10.196032	23.857143	14.345238	8.452116	3.4822752	4.196561			55.40463	54.27974
1092	1567	62	3.5	1.5	11.6	28	15.7	8.8	4.2	3.5			37.398315	36.95731
1093	1131	64	2.85	1.3	12.621428	20.5	14.950002	7.8	3.2	4.1			59.07011	57.67153
1094	574	64	3.2629187	1.5299041	10.675806	24.988039	29.935886	8.5325365	4.165072	4.733732			49.452682	47.886955
1095	2189	34	3.6982853	1.3114285	12.21	19.962856	16.329144	8.823143	3.1077142	4.6102858			49.714207	53.388355
1096	1436	52	3.3824024	1.4701117	8.687429	23.902235	42.352795	8.472904	3.0089388	5.047207	213.16135		40.43153	41.45994
1097	498	93	3.9061768	0.9917647	11.748239	22.67647	14.101765	8.421472	3.265588	4.1820583			56.167103	49.495575
1098	778	26	3.6	1.7	11.35	24	28.9	8.75	4.05	5.35			38.613503	40.89994
1099	311	70	3	1.5412698	9.342857	27.540817	34.268253	8.299207	4.324603	4.3275514			36.211266	34.705097
1100	2784	79	3.9820442	1.703315	14.15	26.798561	24.916296	8.729558	2.5370166	3.4607913			41.83276	37.700882
1101	1767	48	3.1525002	2.645357	9.4959345	20.546429	46.901787	8.457143	4.3146434	5.226072	4905.1		28.768707	28.59359
1102	2742	57	4.7	1.1	10.9		23.2	9.9	4.3				54.413555	55.68285
1103	849	53	3.9015796	2.2357898	9.343157	19.313158	28.568686	8.545	4.5542097	4.8021045		85.07719	37.208817	38.001698
1104	349	39	4.2649655	1.4336736	14.173791	23.5	11.944558	9.238095	3.532653	4.22		153.3	58.556423	61.273914
1105	650	24	3.9499998	1.25	12.55	25.5	16.65	9.15	3	4.3		69.3	56.074326	60.299194
1106	3312	65	4.1053767	1.442473	11.775109	27.655914	17.97742	8.925538	3.0244622	4.3903227			52.961285	51.228226
1107	2134	78	4.8	2.5	10.4		41.2	10.1	4.5				19.796976	17.803638
1108	2363	75	4.6	1.4	12.1	27	26.8	9.6	4	5.1			38.962574	36.6331
1109	1804	78	4.091861	1.8091836	9.801022	21.081633	17.556124	9.381396	3.7209303	5.093878			30.538477	28.0108
1110	660	68		1.1			11						52.49892	51.527416
1111	272	56	2.1999998	1	9.7	24.5	26.099998	7.5500007	4.1	4.8		54.9	61.724545	63.79994
1112	2084	26	4.3	1.6	15.1	22	17.7	9.5	3.3	4.6			55.810883	58.581738
1113	520	61	3.95	1.3362595	15.45	25.5	20.230154	9.25	3.3	4.4637403		75.86183	57.9365	57.082348
1114	4989	57	4.05	1.188889			19.225	9.7	3.7				49.99697	50.82742
1115	2311	52	4.6499996	2	12.7		22.75	9.35	3.3499997				37.594704	37.390736
1116	533	42	3.93	1.5157143	12.6	21.935715	41.86107	9.135001	3.9824998	4.8110714			39.90307	41.83353
1117	1366	55	4.0767856	2.9513395	11.940625	21.964285	27.13973	9.218751	3.00625	4.727679	64.65		24.493483	23.685244
1118	2287	58	3.339	1.8345	9.470647	22.4775	24.818249	8.81575	4.233	3.94625			43.039604	42.29937
1119	1610	68		1.1	11.8		26.9						52.49892	51.527416
1120	457	73	4.4	1.55	11.771428	23	20.240475	8.7	3	4.3			47.476543	44.303596
1121	2845	60	4.4	1.3	10.8	26	28.6	9.7	4.2	4.3			44.40803	44.548874
1122	1876	70	4.4792037	1.7168142	13.377875	21.623894	18.811947	9.253982	3.3168144	4.775221			32.03878	30.525105
1123	476	72	4.1406403	1.7990148	9.11601	25	20.3266	8.841379	3.242857	3.7240002			39.958065	36.99223
1124	947	31	4.25	1.2294118		29.205883	15.973528	9.417646	3.8058822	4.6058826			54.247078	58.515625
1125	551	74	4.2	1.2	14.3		19	9.3	3.3				62.904793	59.24956
1126	705	66	4.35	1.4452703	13.2	29	13	8.85	3.15	4.25		60.2	52.023613	50.101875
1127	272	39	4	3.7	10.8	27	22.5	8.6	2.8	4.4			19.535387	19.397959
1128	2288	42	4.7	1.4	14.5		13.6						59.069267	61.572357
1129	576	52	4.7	1.5	13.8	26	21.3	9.8	3	4.3			52.2342	52.767128
1130	339	76	3.8	4.1	8.5	21	86	8.7	4.8	3.5			11.244991	9.925042
1131	1037	36	3.5439227	1.1646409	13.262319	21.002762	21.732872	8.878178	4.7776246	4.2790055		66.56934	56.601616	61.053955
1132	2814	44	3.8	1.35	12.8	18	15.35	8.9	3.25	4.3			45.248047	47.540176
1133	677	82	4.35	1.5	11.716001	16	25.1	9.4	3	4	8.1		50.096504	45.120514
1134	403	74	4	1	12.266666	21.916666	11.891666	8.9	3.3000002	4.225		131.25	58.425186	56.33989
1135	2217	29	4.1282964	1.5175825	12.378571	22.78022	17.310717	9.382967	2.970879	4.692033			43.857708	46.879
1136	1790	76	4.5	1.2213236	15	22	18.704044	9.2	4	4			61.544098	57.362045
1137	650	78	3.9833333	1.1285715	11.549999	28.071428	11.192857	8.9	3.5500002	4.142857			66.93164	62.11723
1138	2767	68	4.4	1.3	14.8	25	12.3	9.5	3.3	3.9			58.347603	56.044434
1139	3927	43	4.6185713	1.5554286	13.782857	26.7	19.207428	9.61943	2.5168571	4.31			52.88181	54.6943
1140	824	42	4.1	5.4	10.7	24	44.9	7.8	4.6	4.5			12.43973	12.039003
1141	3302	64	2.85	1.5	9.725	22.5	13.099999	9.4	4.525	3.525			50.078243	48.509262
1142	1305	70	4.3653374	1.0377909	11.6960125	17.997005	10.681105	8.866565	3.3014185	4.1752906		31	57.520973	56.047688
1143	830	62	3.85	1.3204762	14.65	26.5	10.960812	8.916216	2.9405406	4.224324		174.50262	58.397312	57.32534
1144	2080	63		1			31.135296						59.462452	59.762516
1145	2536	66	4	1.4	12.8	22	15.25	9.6	4.2	4.3			39.986893	39.054607
1146	1818	70	4.5301204	1.3376505	11.763856	21	17.511145	9.258434	3.0777109	4.1			56.50891	53.837524
1147	301	59	3.6999998	1.8	11.15		20.75	8.75	3.4499998				43.927944	43.130405
1148	590	68	3.459375	1.3499998	12.76875	29	18.165625	8.259375	3.73125	4.05		109.25	55.891956	53.50863
1149	362	39	4.75	1.45	16.1	26.5	15.35	9.799999	4.2	4.2			57.67005	60.2987
1150	1004	74	3.941146	1.4559895	12.876041	25.211538	15.704688	8.863542	2.8630207	3.7365384			51.069214	47.649197
1151	4223	47	4.2038884	1.4886112	15.616112	26.080555	19.918888	8.976667	3.9216669	4.9366665			53.928993	55.32913
1152	978	50	4.4449997	1.3666667	14.385	23.45	17.486666	9.9	4.27	4.46			43.678	45.20385
1153	1870	74	3.5	2.5	10	15	17.4	8	5	4.1			20.009676	18.327276
1154	644	66	4.35	1	13.041538		12.75	9.05	3.8000002			70.25	58.958904	58.659863
1155	2553	50		1.8	15.5		14.2						42.66164	42.938465
1156	421	70	3.45	1.05	12.1	22.5	18.25	8.8	3.8	4.75			55.224876	53.968506
1157	4933	57	3.614286	1.6474491	11.61923	27.331633	19.837246	8.6214285	3.5724487	4.493878			46.109528	45.586494
1158	875	72	4.3999996	1.4	15.9	24	12.5	8.9	2.9499998	4.2			52.947163	49.83642
1159	3780	42	4.25	1.2	12.1	29	12.75	9.4	3.4	4.4			52.362705	55.733532
1160	4005	34	4.3049726	1.7676795	13.086188	26.674032	21.919615	9.167403	3.3196132	4.2140884			47.204933	49.231865
1161	1006	60	3.1755154	2.3690722	9.464691	24.865854	33.8915	8.611598	4.5286083	3.6890247			25.814747	25.304472
1162	615	40	4.1	1.125	14.05	25.5	20.45	9.375	3.875	4.825		70	57.07332	61.18073
1163	357	46	3.849162	1.1754191	10.505029	24.25419	17.310616	8.9	2.6254191	4.1016755		52.460052	52.739243	55.639397
1164	343	63	4.2	1.05	13.7	23	13.5	9	4	4.55		34.85	56.41876	56.61402
1165	1264	63	4.4	1.4	16	28	25.2	9.3	2	3.9			54.402023	53.05967
1166	4357	39	4.015772	3.328188	8.590604	22.030201	39.37148	8.278188	3.9778528	4.1218123			16.466667	16.658213
1167	797	73	4.009091	1.2294118	14.259804	26.5	18.937254	8.949999	2.7886364	3.9499998		102.4	61.54275	57.973034
1168	238	61	4.4	1.01133	11.742857	25.192118	18.637932	9.1	4.0807886	4.3007393		123.9	59.117313	59.80211
1169	2815	36	4.6	1.1	14.1	26	14.2	9.4	3.7	4.3			59.733818	64.575485
1170	2387	54	4.1601768	1.4752212	10.970354	22.681818	24.732744	9.443362	4.1995573	4.675			39.59964	40.29202
1171	695	52	2.9754808	10.742066	6.724279	25.021635	55.037983	9.019471	4.283173	4.7915864			3.9906335	3.6549494
1172	344	65		1.5424731		26.741936	19.906183	8.7	3.9	4.7040324			49.26025	47.484985
1173	489	51	3.1572194	1.1909091	10.582394	24.569519	19.407755	8.463101	4.23877	4.343048	2587.9		50.928585	52.909275
1174	794	64	4.3	4.7	9.9	20	42.7	7.95	5.45	5.6000004			10.087949	9.301271
1175	2995	63	4.5	1.3	13.799998	24	15	9.2	3.4	3.6			59.259254	58.033108
1176	1111	68	4.1	1.3	12.25	20	20.5	9.75	3.25	4.5			43.29392	42.104122
1177	1424	58	4.330447	1.5351955	12.2	24.363129	22.85	8.8	4.3	5.103631	26.7		49.831444	49.202
1178	791	71	4.2399483	1.9793814	10.718814	23.206186	44.70928	9.263917	4.1108246	5.4340205			26.593931	24.93297
1179	292	31	3.8129635	1.2703704	12.67037	26.698412	16.269049	9.102116	3.6801586	4.2671957		68.022675	52.380787	56.424713
1180	3061	70	4.4	1.4	14.9		27.6	9.9	3				53.25082	50.580246
1181	1598	65	4.2	1	12	28	23.6	9.4	3.5	3.7			59.141922	59.0329
1182	727	33	4.0746665	2.2686665	13.65	28	30.029333	9.4	3.5	4.4			35.556984	36.58403
1183	203	41	4.8	1.3999999	15.9	27	10.35	8.7	3.5	3.6999998			59.2141	61.778976
1184	2622	37	3.7913046	2.071739	8.51	19.27174	18.46087	8.534782	3.4206524	4.6065216			30.826496	32.25955
1185	327	69	4.1	1.3	11.5	26	16.5	9.4	3.9	5.1			43.165806	41.83248
1186	3771	59	4.1706896	1.3379309	13.947414	24.5	16.39224	9.064225	3.475862	3.9			58.381702	58.017735
1187	437	72	4.1	1				8.325001	4.45				57.926643	56.235134
1188	3999	36	3.8	1.1	13.4		15.6	9.2	3.4				59.733818	64.575485
1189	1619	44	4.3	1.1	13.3	21	19.1	8.9	2.8	4.7			57.34939	61.001812
1190	512	76	4.4	1	11.3	25	24.7			5.5			57.294334	54.64973
1191	571	63	3.45	1.0600001	9.58	25.8	16.199999	8.35	4.2	3.55			56.13044	56.31899
1192	503	67	4.4	1.3	17.3		14.7						58.523342	56.496407
1193	4194	41	3.7	1.1	11.35	26	17.2	8.9	2.85	3.85			58.035484	62.12378
1194	509	74	4.2	1	13.6	23	10.9	9.3	2.3	4			57.60535	55.489063
1195	1575	57	4.3999996	1.4		24	23.349998	9.15	2.15	4.3		100.75	55.518612	55.3738
1196	3549	66	4.3500004	1.3499998	12.6	28.5	20.65	8.9	2.1999998	4.4			56.207012	54.240826
1197	1047	59	4.5	1.3499999	12.7	25	15.6	9.6	2.85	4.6	1.52	90.5	57.592464	57.190285
1198	487	75	4.0298295	1.9551139	12.073648	22.222973	25.517048	8.423864	3.271591	4.761149		76.0706	36.051937	32.89211
1199	1085	26	1.8499999	1.58	9.844445	21.65	14.375002	6	3.6583335	3.545			43.160683	45.99301
1200	357	63	3.8	1.7906251		27.45614	30.895834	8	4.4	5.3087716			41.36185	39.829266
1201	3172	76	3.8000002	1.4	12.200001	25.5	23	8.55	2.7	4.55			52.703148	48.763275
1202	2583	41	3.6	1.4251283	13.399487	25.248718	16.95	9.15	3.0751283	4.0748715			58.21741	60.739082
1203	1638	46	4.8776226	1.3933567	12.9	25.5	18.366085	9.502098	3.069231	3.95			58.332386	60.209366
1204	1189	76	2.4278479	3.4962027	9.436075	28.056963	53.10317	7.5082283	4.775316	4.4265823			19.91016	17.571966
1205	347	72	4.3307695	1.6615385	12.6	28	27.273075	9.338461	3.2807693	4.15			43.611023	40.67488
1206	630	46	4.0013967	2.5871508		26.5	32.019833	8.86313	3.4561453	4.9			28.683638	28.614252
1207	595	45	3.7545698	1.2236559	12.177689	25.163979	23.924461	8.956183	3.8951614	5.4548388			50.866737	53.698776
1208	2198	53	4.3	1.2	12.4	28	22.6	9.8	3.8	5.1			49.94749	51.544167
1209	1525	57	4.9681816	3.0272727	13.245454	23.5	29.781818	9.600001	2.7045457	4.409091			22.802889	21.764503
1210	699	49	5.1	1.6	15.9								49.073685	49.861286
1211	1299	70	4.2	1.5	10.15	20	22.8	9.3	3.6	4.5		47.8	36.488216	34.958076
1212	2396	81	4.4	1.2	13.1	25	25.7	9.2	3.8	4.9			61.761143	56.361767
1213	1358	62		1.5			17.6						50.40204	49.19356
1214	1423	80	4.2	1.1	12.700603	25	19.5	9.2	2.9	3.95			50.79517	47.37198
1215	299	57	4.3757896	1.6092105	12.660264	25.131578	29.041842	9.391842	2.3894737	4.361579	37.9	43.15	47.995083	47.471306
1216	1527	64	4.45	1.5999999	14.800001		14.799999	9.1	2.5				47.338657	45.668552
1217	266	52	3.977251	1.94218	9.767535	23.109005	28.74218	9.621564	4.167773	4.9912324		82.35598	39.6855	39.597466
1218	1774	40	4.3194246	1.1381296	10.864748	24.8	11.939928	9.503597	3.1967626	4.025			56.704586	60.781433
1219	2470	74	3.8628821	1.6849346	13.1511	18.037117	22.390827	9.572708	3.6818626	4.4078608			47.729465	44.41746
1220	911	60	4.4742937	1.4485875	13.450001	25.5	18.667513	9.174294	3.018644	4.1728816			53.039318	52.20722
1221	816	84	3.6410615	1.1262571	12.258101	22.586592	25.21229	8.12486	3.6997206	4.1410613			49.129932	44.754517
1222	3724	56	3.7327957	4.4163976	12.20188	22.096775	39.288174	8.35914	4.1911287	4.2537637	5.4		33.523838	33.131466
1223	477	45	4	1.1	14.2	21	13.7	8.4	3.6	4.2			57.088356	60.586266
1224	4022	27	3.8067358	1.7579082	8.766327	20.72449	29.998217	8.62487	4.3287563	4.3446436	50.7		37.39041	39.60138
1225	342	41	3.661111	1.361111	11.255556	23.61111	12.772222	8.466666	3.266667	3.9222226			63.215908	66.2765
1226	532	56	4.635855	1.1256579	13.152961	29	14.465133	9.427302	3.7611842	4.6			53.19286	54.495754
1227	2223	60	4.1	1.4	12.6	23	24.5	9.4	3.9	4			54.94352	54.216732
1228	1995	48	3.211702	1.0723405	12.1595745	24.446808	20.754255	8.140425	4.0946813	4.481915	110		58.15727	61.344193
1229	2246	65	4.4	1.9250001	10.75	19.25	25.075	10.15	4.5	4.575	354.1		38.811607	37.007492
1230	831	37	3.6999998	1.75		21.5	25.4	8.65	3.25	4.5		52.5	46.774338	48.554733
1231	1917	33	3.2557693	4.1923075	12.442307	23.153847	39.41923	8.365385	3.9980772	5.553846			18.714714	18.710836
1232	216	64	2.046923	1.1008333	10.373563	24.224264	17.076668	7.9673076	4.0496154	3.9677775		65.00644	54.78148	54.771538
1233	1839	65	3.8190217	6.0361414	8.402903	19.89674	48.186417	8.312772	2.9470108	3.7182066			8.495389	7.7506194
1234	4045	60	3.4	1.9099998	11.4	27	24.26	8.8	4.1	4.3999996			28.690058	28.192999
1235	990	73	3.7634833	1.4763699	10.661985	26.674158	22.097752	9.02472	3.9477525	4.4460673		183.50455	49.602333	46.22914
1236	728	44	2.444335	1.868473	12.033251	23.91133	21.8601	8.383498	3.853695	4.3514776			42.646553	43.535877
1237	2231	53	3.6631339	1.7052996	11.561981	25.35484	20.71175	9.6094475	3.6525347	4.549078			45.260216	45.29108
1238	1729	77	4.218137	1.2821256	14.701824	23.5	11.480677	9.092648	2.865196	4	0.93		57.883533	53.570576
1239	476	65	4.6	1	12.9		17.85	9.3	3.45				59.050415	58.84638
1240	2420	67	4.3	1.4	12.6		26.3	8.9	3.5		1		53.726433	51.654663
1241	978	73	4.7	1.1	14.1	27	21.1	10.2	3.8	4.4			51.748188	49.78213
1242	2141	65	4.08303	2.9969697	9.096061	21.633333	41.186966	8.781515	4.049394	4.6621213	17.5		17.248747	16.24631
1243	4041	63	3.9937499	1.5	11.802083	23.894737	23.140276	8.691667	3.9159725	5.021053			50.415985	48.91609
1244	1407	64	4.1571426	1.7	9.535714	19.5	46.175	9.75	4.1642857	4.35			44.17013	42.55241
1245	648	70	3.8	1.3			13.6	8.4	3.4				58.005264	55.321278
1246	2871	54	3.9	1.6	15	24	15.4	9.4	3.3	4.3			48.115227	48.10313
1247	1378	63	4.5	1.4	16.5		17.9	9.3	4.3				54.402023	53.05967
1248	2100	52	3.7	2	12.2	23	31.9	9.1	4.5	5			37.477936	37.265976
1249	1183	81	4.1	1.1	11.7	22	17.7	8.5	2.5	4.2			50.667236	47.039543
1250	1048	73	4.711224	1.2862245	14.923725	24.584183	18.134438	9.955612	3.252806	4.8056126		173.78165	58.279915	54.90404
1251	1986	57	4.1499996	1.55	11.35	23.5	25.9	8.85	3.35	4.9			36.676968	36.83477
1252	912	45	4.1866846	1.1366849	11.569838	25.866848	22.235327	8.553261	4.0567937	4.42337		52.9	55.087605	58.366943
1253	266	68	4	0.96000004	10.6	22.7	6.25	9.25	3.5	3.2400002		51.1	61.63331	60.962494
1254	937	83	3.8	1.2	10.475	22	29.9	8.8	2.5	4.1			61.456093	55.565136
1255	644	65	4.2316327	2.1540816	13.6520405	27	48.963604	8.612925	3.4959185	4.6499996			33.897015	32.109108
1256	2918	70	3.9	1.6	15	23	15.6	9.1	2.9	3.7	0.55		45.64609	43.039642
1257	396	80	3.8000002	1.5999999	11.549999	22	28.599998	8.65	3.25	4.5			45.303078	40.937286
1258	658	64	4.8439856	1.4	14.700002	28.56015	18.945112	10.42782	3.3	5.629699			54.4719	52.841545
1259	492	75	3.682787	1.7213637	9.956557	18.745901	29.915909	8.056557	3.2713113	3.484426		103.8	36.981937	34.799644
1260	1860	58	2.7529411	3.5194445	9.062745	18.921568	44.893524	7.5941176	3.6401958	4.015686			20.073471	19.018028
1261	3510	76	3.7	1	13.4	27	16	8.3	2.1	4.6			57.294334	54.64973
1262	1951	66	3.841444	1.6398395	11.006952	24.55615	25.578344	9.370856	4.0949197	4.105882			34.969425	33.884537
1263	4717	50	4.1499996	1.1			20.95	8.55	3.9				55.880302	58.508545
1264	3579	67	4.2	1	13	29	17	8.9	4.1	3.8			58.779198	58.28683
1265	560	68	4.5093746	1.6012019	12.038702	26.336899	22.511778	9.6447115	2.9507213	4.774064		86.3	47.615707	45.262302
1266	752	80	3.8	1.47	11.078572	23.6	26.970001	8.1	2.7	3.89			50.04545	45.439533
1267	1652	73	4.3	1.5	12.1	25	17.7	9.2	2.5	4.5			48.75836	45.54396
1268	701	62	3.7310343	1.7258065	8.658621	21.810345	14.653226	8.472414	3.7913792	3.9431033			32.350727	31.762913
1269	846	71	4.35	2.035	10.4	20	27.179998	9.1	4.95	4.5			28.564402	26.977253
1270	399	74	4.35	2.1406567	9.26141	19.482143	43.369446	8.666072	3.9089286	4.7260103			25.607328	23.776525
1271	832	78	3.6080313	2.1176167	11.450549	30.692308	22.846632	8.240673	2.7683938	3.9307694	5.39	40.1	32.99662	29.619999
1272	2805	68	4.3	1.2	14.4	23	19.2	9.7	3.4	4.3			47.483463	46.382267
1273	1747	97	3.4	1.2	10.1	29	30.3	8.6	3.4	4.5			59.541958	50.387024
1274	1032	61	4.3	1	13.2	26	13.2	9.3	3.1	4.6		81.4	59.90939	60.711563
1275	1112	74	4.0849013	2.75198	11.03688	23.393564	44.20866	8.992575	3.7678216	5.260891		65.46481	24.307446	21.867737
1276	245	37	1.4928204	1.3053848	9.537949	23.45641	22.535645	7.3476925	4.014616	3.9674351			50.160553	53.710533
1277	3244	66	3.7803397	1.1990292	11.5271845	25.072674	17.359709	9.349515	3.9143202	3.7936046			48.038986	47.20191
1278	689	70	2.75	1.25	9.253262	24.5	15.8	8	4.6499996	4.05			49.830166	48.58105
1279	486	71	3.8289812	3.7611465	10.505732	24.133759	34.16274	8.738535	3.3187897	4.8538218		60.95	12.69287	11.506019
1280	432	67	4.873077	1.2762821	13.2891035	23.157051	23.826921	9.917308	3.6131413	5.1246796		82.3	44.420986	43.46654
1281	1211	75	3.027232	2.4099207	8.370787	22.654762	37.764683	8.349206	4.6130953	4.9206347			29.846891	27.021564
1282	1771	68	4.0029855	1.3485073	13.860448	23.595455	24.258953	9.5	3.0500002	4.7213635			56.02773	53.714615
1283	463	73	3.95	1.4		27	14.8	8.95	3.25	4		180	52.799114	49.50583
1284	684	30	4.55942	1.3094201	13.678261	22.905798	21.242754	9.76087	4.57029	4.3108697		144.07393	50.6144	54.426056
1285	461	48		1.7426356		25.237623	27.973644			4.7643566			46.208332	46.98033
1286	229	70	4.2810345	1.7537932	12.402759	24.103449	18.26724	8.830346	2.544483	4.02931			41.366837	38.829933
1287	1206	55	3.8	2.5	11.1	18	30.2	8	3.6	5.6			28.641552	27.88032
1288	273	81	4.0017242	2.527586	9.34138	21.155172	45.987938	8.836206	3.6879308	4.939656			19.46534	17.267853
1289	631	45	4.75	1.3770113	9.500714	23.513987	15.824138	8.950001	2.85	4.1363635			59.481064	61.590427
1290	910	49	3.4	11	10.3	26	48.1	11.7	5.8	3.5			3.9358623	3.6416056
1291	2756	68	3.6	1.5	9.3	24	80.4	9.3	2.1	4.5			49.465717	47.14066
1292	1712	65	3.317619	1.7766666	9.844149	23.888096	23.710712	8.012144	3.681905	3.7857144			42.61803	40.811653
1293	230	46	3.1	2.1	9.5	21	36.9	8.6	3.8	4.7			36.318848	36.64998
1294	786	62	4.1688676	1.3122641	15.8955965	23.254717	18.304089	9.017611	3.1421385	4.2251573		158.95566	58.956326	57.895134
1295	1261	36	4.3500004	1.2262712	11.15	26	18.7	9.299999	3.35	4.7	5.38	142.4	52.99785	56.97675
1296	654	59	3.845652	1.6607143	13.321015	22.921429	24.39119	9.31872	3.6650245	4.334523			34.77753	34.653156
1297	532	67	4.6	1.7	10.6	18	24.6	9.4	4	4.5			31.862923	30.687231
1298	2157	60	4.7	1.4	10.4	27	21	9.6	3.8	3.8			40.768093	40.731037
1299	3786	44	2.9442399	2.3023043	9.207673	22.3894	27.587557	8.654378	3.7274191	3.7341013	919.9		37.959415	38.69556
1300	357	75	4.2767444	1.2627906	8.913953		20.410463	8.91279	3.6453488				44.05424	41.668007
1301	4239	43	3.25	1.7444444	11.000001	27.5	22.394444	8.827778	3.538889	5.15	8.2		33.875492	35.2078
1302	2077	88	4.0185714	1.9668572		22.98	36.286285	8.632858	3.7817142	5.0545716			25.514023	22.203497
1303	1471	65	4.9	1.3	14		15.3	9.5	3.1				58.88449	57.21956
1304	3940	57	4.1	1.1	12.4	26	21	9.9	3.3	4			54.413555	55.68285
1305	545	49	3.0379517	4.0093026	8.85	20.16279	45.92965	8.5	4	6.051745			12.983296	12.725779
1306	1157	49	4.5	1.4499999	14.8	30	18.45	9.2	3.3	4.2		101.8	55.05879	56.25234
1307	3798	68	3.8	1.8	14.1	28	23.9	9.2	4.1	4			40.080135	37.815125
1308	623	43	4.4	1.2	13.05		12.700001	9.1	3.8000002				51.991863	55.097652
1309	987	71		1.05	11.9		15.9						54.983738	53.34107
1310	2535	39	4.0267863	1.6450001	14.992857	29	25.499643	9.009643	3.3549998	4.452521			49.848522	51.759636
1311	297	53	4.1689444	1.0958333	13.087011	26.876345	15.918012	9.227639	3.962733	3.9408603		192.18463	55.46195	57.356384
1312	1653	69	3.675641	1.4961538	10.081026	24.41282	29.109486	10.375897	4.1023083	4.1782045	18503.1		38.280468	36.84858
1313	792	60	4.5	1.3	13.2	26	19.6	9.1	3.1	4.3			59.8491	59.298626
1314	991	65	4.45	1.3			18.7	9.799999	3.9499996				58.884487	57.21956
1315	334	60		1.4	15.3								54.94352	54.216732
1316	1724	28	2.106027	1.8118304	9.761384	25.881697	30.69978	8.012723	4.759375	5.3395085			48.04471	50.146698
1317	1408	73	3.0214288	2.5714288	8.421429	16.785715	46.19286	8.05	3.6	4.6285715	657.7		20.39503	18.795025
1318	4150	61	4.6	1.1500001	11.75	28	15.7	9.5	3.55	4.6	0.4		51.105877	51.40258
1319	182	35	3.5197802	1.6131868	12.75	26.868132	21.734066	8.182966	3.0500002	4.61978			52.10245	54.513832
1320	1970	64	3.8769426	1.4080311	12.565803	22.941177	13.947409	8.69145	4.099741	3.8823528			41.154797	40.595604
1321	416	55	2.4659343	5.0087914	8.546153	17.587912	52.81209	7.907693	5.142857	6.6010985			13.287726	12.48298
1322	451	62	3.7519128	2.118033	10.903006	23.950819	42.441803	8.988524	3.6773224	4.9360657			25.159634	24.315086
1323	3660	36	4.3	1.3	13.9	29	24.2	9.9	4.5	4.6			49.260273	52.76597
1324	1731	88	3.35	1.3499999	10.85	21.5	17.575	8.2	2.3	4.1000004			53.26503	46.787365
1325	1632	50	4.8	1.4	14.9		16	9.6	3.9				57.015152	58.18381
1326	682	57	3.9000003	1.2				8.8	5.6999993				49.215183	50.122772
1327	1752	68	3.9	1.3	13.7		14.8	10.2	3.7				58.347603	56.044434
1328	601	58	4.2966943	1.6359506	13.208265	20.946281	25.153307	9.450001	3.6	4.0483475			47.478695	46.8104
1329	224	81	4.5	0.9	12.45	22	14.2	9.45	3.8	4.1			63.870243	59.955307
1330	784	33	3.1008065	3.1784947	10.453226	18.357527	40.67285	8.354569	4.4774194	4.1096773	7203.4		24.846197	26.011509
1331	2044	84	3.6893618	1.2131207	10.6627655	21.916666	23.54326	9.010283	3.7280145	4.574167			45.688683	41.651833
1332	2979	66	3.6537974	1.4018986	11.364557	24	17.225948	8.972784	3.4487343	4.2037973	0.2		55.02602	53.15401
1333	619	69	4.451579	1.4963157	14.574211	23.234211	24.785265	8.967106	3.3128948	4.625789		111.3	49.777954	47.30021
1334	1533	84	3.5160003	0.9834286	9.998571	24.502857	33.53657	8.382857	4.0834284	4.4			57.31965	52.75834
1335	938	25	3.1	2	13.6	26	16.5	8.5	4.6	5.7		68	43.485302	45.052097
1336	310	54	3.9	2.7086735	13.3	23.32653	38.0699	8.9	3.35	4.314796			26.21276	25.431965
1337	2314	65	4.6	1.3	15.1		13.1	9.6	3.3				58.884487	57.21956
1338	812	63	4.4	1.1	12.7		10.1	9	4.1	3.85			53.31919	53.35581
1339	369	85	3.4244046	1.8839806	10.416071	23.262136	37.52233	8.15	3.75	4.375728			36.740105	32.120026
1340	3856	49	4.3	1.3	13.3		11.3	9.3	3.8				46.2718	48.148098
1341	2395	43	4.1550503	1.75	11.655556	25.113792	25.65884	8.788621	3.115862	4.257931			45.487675	46.685646
1342	1380	81	4.2	0.9	12.2	23	16.45	9.3	3.1	3.675			63.87024	59.95531
1343	2399	49	4.0673075	2.0096154	13.878125	22.307692	20.826923	9.376923	2.8807695	4.4538465			37.82724	37.963192
1344	2247	60	2.7538464	2.6052635	9.052631	23.078947	38.271053	8.45	4.4447365	4.5657897	81.6		29.192642	28.0013
1345	729	58	4.4	1.1	12.1	28	18.4	9.3	3.3	4.2			54.221786	55.267307
1346	1680	60	3.4499996	3.0500004	9.3	25	37.1	8.4	4.25	5.55			16.648579	15.939694
1347	536	30	4.692857	3.8546698	9.407144	18.313187	78.89945	8.798351	4.738736	5.289835			14.687091	14.895355
1348	1202	62	3.4	1.4	12.9	26	17.5	8.6	2.9	4.6			54.579014	53.472908
1349	589	36	4.1486626	1.5229948	16.918985	23.756685	20.23369	9.824332	3.131016	5.0256686			55.638077	58.378426
1350	330	56	2.40618	2.6792135	8.866012	24.466291	32.36685	8.510394	4.380899	4.167978	3979.7		22.693573	22.447063
1351	564	72	3.7569892	2.5747313	9.491129	17.134409	33.86102	8.932796	3.8591397	5.3317204	147.8		19.777966	18.249619
1352	1146	77	4.3	3.7	12.5	21	44.3	9.7	4.6	3.9			12.62567	11.159828
1353	616	63	4.1887364	4.1387367	9.750824	22.244505	81.99588	9.428021	4.7708793	4.7763734			12.150071	11.343127
1354	1914	79	3.7739131	1.4641304	10.863044	25.869566	26.55652	8.728261	3.5880435	4.7760873			37.11563	34.204903
1355	1802	63	4.7	2	13.6		25	9.3	2.6				36.046093	34.473713
1356	2280	66	4.5	1.4	14.3		14.1	9.2	2.7				53.890694	51.985252
1357	1326	65	4.027228	2.056683	8.908169	23.836634	31.687624	9.209901	3.779703	4.0200496			26.739573	25.654007
1358	1802	81	3.7386177	1.5873984	12.349593	22.117886	23.11626	9.19187	3.5894306	4.4357724			33.21767	30.098848
1359	1995	67	2.4689655	1.1701971	10.6367	29.85468	17.985962	8.557882	4.4029555	4.1773396			49.70213	48.912663
1360	828	45	4.4	1.4	14.25	22.5	15.35	9.450001	3.2000003	4.3		234.80002	58.247738	60.25
1361	1170	71		1.3			30.4						57.838478	54.86931
1362	4130	58	4.2980003	2.1879997	14.65	25.5	23.74	9.512	3.068	4.3160005			33.185017	32.113792
1363	2107	72	3.8934069	1.9862638	11.983517	22.826923	31.294506	8.800824	3.829121	4.9043956			26.294874	24.585402
1364	1127	37	4.096552	1.4327587	10.95	26	19.481033	8.387932	3.362069	4.2			43.642403	46.358387
1365	3983	73	4.5	1.05	13.5	28.5	19.15	9.7	3.5	4.3			54.75643	52.822113
1366	3714	65	4.4	1	12.3		18.8	8.8	3.8				59.141922	59.0329
1367	3446	62	4.45	1.6	14.1	25	22.2	9	3.5	4.45	5.5		46.784607	45.50106
1368	3753	61	3.7	2.5205884	13.25	26.588236	39.493134	8.6	3.2	4.472549	72.35		27.883892	26.53238
1369	1961	73	3.9794447	1.4516666	13.288889	19.981482	13.571666	7.9266667	3.252222	4.0888886			51.946114	48.702354
1370	2422	74	3.750704	2.0767605	10.54014	19.838028	29.335213	8.589437	2.5697186	4.8133802	17.5		33.545845	30.536697
1371	603	71	3.7936418	1.9421965	10.671099	20.286127	32.223988	8.706648	3.4398842	4.8410406			36.728313	34.04183
1372	1025	66	4.4	1	13.5	25	23.1	9.2	3.8	4.5			58.958908	58.659866
1373	1217	53	4.7749996	1.425	13.2	23.75	14.841666	9.491667	2.8083332	4.366667		133.35	55.40221	55.951283
1374	3622	56	4.7	1.6	12	24	20.5	9.4	3.1	5.7			47.76132	47.470196
1375	4964	36	4.1161075	1.5815436	10.650335	25	18.060066	9.468793	3.7291949	4.394295			53.108326	55.596397
1376	688	50	4.221675	1.4825122	13.51798	28.418718	18.710592	8.955419	3.052217	3.365271		154.7	54.56221	55.59495
1377	740	81	4.2	1.2	14.1	27	10.9	9.5	3.8	4.8			61.761143	56.361767
1378	1854	40	4.570089	1.4861606	13.420983	24.333334	25.176117	9.612946	3.8587053	3.8809524			56.286068	58.680336
1379	911	45	4.0931034	1.0810344	13.486	24.655172	14.589655	9.398276	4.789655	4.3431034		113.4	58.34716	61.98962
1380	1878	57	4.096914	1.1925926	11.782099	23.833334	17.918518	8.898766	3.4759257	4.4			49.69364	50.63756
1381	627	41	4.4530535	1.55	16.05	29	14.008779	9.431679	3.9877865	4.25		102.399994	52.849026	54.884827
1382	1873	40	3.8950002	1.4955882	13.631472	26.579412	16.295883	8.963236	3.0785294	4.5561767			55.417774	57.765385
1383	3253	66	3.4934464	1.4614079	11.680341	27.81796	23.666746	8.787137	4.0633492	3.9876218	2358.6		38.60767	37.658928
1384	380	60	4.7	1.3	14.9	25	16.9	9.3	2.7	4.2			59.8491	59.298626
1385	3410	54	3.7749996	1.375	13.150001	25.067074	17.7	8.8	3.7749999	4.502744			58.55243	59.11874
1386	937	81	3.855357	1.2	11.785593	25.5	14.866965	8.8	3.6160715	4.372321			61.761143	56.361763
1387	1547	65	4.022414	2.5086207	8.9	21.5	30.768963	8.744827	3.0172415	4.55	4.24	21.4	26.522867	25.677364
1388	222	75	4.45	0.99947363	11.498948	24.405264	13.483684	9.099474	3.8468418	4.0594735			57.487686	55.06211
1389	1523	67	3.4	1.4	12.2	18	22.45	8.1	3.6	4.7			53.726433	51.654663
1390	3332	46	4.3	1.4	13.8	25	18.5	9.7	3.4	4.5			57.98843	59.83676
1391	685	73	4.898507	1.6914179	11.6		30.910824	9.232836	2.9085822				42.614124	39.55418
1392	2887	65	4.5209184	1.4966836	15.090304	25.267857	20.374744	9.44949	2.997449	4.383929			51.060005	49.197475
1393	2918	69	4.101701	1.87517	12.2	25.385	34.025173	8.70238	3.966667	5.139423			38.209538	35.75476
1394	1826	58	4.6499996	1.090625	12.109375	24	13.484375	9.7	3.1	4.016667			54.812794	55.90011
1395	1198	57	4.243855	1.3296089			28.113686	9.314246	3.8969274		55.9	72	59.698673	59.772106
1396	830	74	4.1000004	1.3	14.061789	26.5	14.7	8.799999	2.9	4.35		166.6	57.354603	53.784576
1397	2387	66	4.5	1.45			13.85	9.1	2.6				51.828545	49.905106
1398	2701	56	4.1814284	1.2568572	10.95	22.455357	20.800285			4.3883924			47.711056	48.723232
1399	776	56	4.7	1.2833333	12.466667	20	11.316667	9.6	3.2	4.15			62.314316	62.744167
1400	184	74	2.928261	2.4855978	9.921738	18.024456	58.154625	7.7796187	3.9372284	5.3633146			26.455965	24.667862
1401	591	50	4.464286	1.8071427	14.545622	26.301844	17.34908	9.214286	3.318433	4.383871		28.2	42.849342	43.12553
1402	921	66	4.1	1.4	15.3	25	15	8.5	2.9	4.8		63.2	53.890694	51.985252
1403	246	72	3.8050923	2.8319445	10.519444	19.444445	38.326847	8.324074	3.4546297	4.6893516			24.306938	22.060545
1404	184	24	4.4147196	1.190187	11.413785	22.095795	18.06098	8.892289	3.9535046	4.455841			59.28915	63.924603
1405	657	71	4.125	1.725	11.25	19.728022	21.3	9.025001	3.4000003	4.309066	5.14	119.3934	31.112692	29.353111
1406	1982	70	4.231915	1	12.484042	22	11.473404	8.942553	3.3680851	3.6999998			58.192924	56.890923
1407	689	69	4.2	1.3	14.8	29	15	8.7	2.9	4.5			58.174942	55.682858
1408	320	72	3.9769237	2.5905325	10.649407	17.25148	29.573965	8.421893	3.2985208	4.7665677		51.362144	26.603565	24.246376
1409	1274	45	4.5	1.4	12.7	27	15.6	9.8	3.1	4.6			58.247738	60.25
1410	406	19	4.6766667	9.520476	9.8078575	21.62381	102.665474	8.410714	5.4357142	4.9416666			7.6912203	7.233535
1411	1815	60	4.590659	1.76978	14.142307	24.527473	19.777748	9.416209	3.3065937	4.648077			42.612473	41.566917
1412	1615	63	4.252723	1.679208	14.400262	23.539474	24.168812	9.404454	3.1309404	4.1107893			46.690216	45.27665
1413	850	57	3.8	1.4			15.1	8.8	3.8				55.518612	55.3738
1414	599	66	4.3	1.05	12.55	28	11.4	8.8	3.2	4.5	0.19	27.8	55.888474	55.467625
1415	469	82	4.2	1.3	11.55	25	22.9	9.1	3.2	4.3			56.51185	51.006508
1416	1335	78	4.3	1.2	12.6	25	21.3	8.7	3.6	4.4			62.23613	57.556717
1417	919	62	4.3784037	1.3028169	14.348592	25.760563	13.136855	9.48122	3.1983569	4.6100936			59.6102	58.67314
1418	735	23	4.3269844	1.6	15.778307	27	11.23889	9.526984	3.0039682	4.3243384			57.21735	59.84761
1419	3468	63	4.6	1.4	13.65		19.849998	9.6	2.85	4.7	1.4		54.3152	52.894375
1420	3483	67	4.4351163	1.4778802	15.174424	22.51389	27.902767	9.340698	3.7202325	4.7147465			43.442116	42.561604
1421	746	62	3.35	2.05	8.8	20	36.550003	8.75	4.15	4.65			35.320465	33.82007
1422	226	70	4.55	1.1500002	12.65	27	14.400001	9.35	3.8000004	4.649999	0.68	88.95	49.697884	48.323162
1423	2574	43	4.587084	1.39375	15.579787	24.995832	13.3125	9.547916	4.4158335	3.7424998			59.01205	61.27759
1424	2858	31	3.8647058	1.385294	11.705882	22.617647	21.305882	9.279411	3.6088235	4.3			47.63627	51.078278
1425	1913	68	4.0251384	1.0751381	12.201104	25.497238	25.682596	8.524587	3.4748619	4.8002763			54.926743	54.05428
1426	380	41	4.3211737	1.0737245	11.613521	25.237246	11.571938	9.21097	3.647449	4.192347		202.61224	59.954704	64.33181
1427	2983	57	4.25	1.2272222			29.350554	9.45	3.75	5.1000004	13.5848055		48.18087	48.97583
1428	2574	45	3.9750001	1.1750001	12.2	22.5	18.025	8.975	3.875	4.075			52.99793	56.048996
1429	303	60	4.4	1.4	14.6	29	21.8			4.6			54.94352	54.216732
1430	2450	74	4.3500004	2.3	10.5	19	43.7	9.7	4.05	5.55			22.030727	20.271152
1431	4877	55	4.2730775	1.3384614	13.299998	28.692308	17.60769	9.219232	4.053846	4.0615387			43.794823	44.67884
1432	2988	69	4.6	1.3	14.8	27	19.4	8.9	3.1	4.2			58.174942	55.682858
1433	3079	54	4.5	1.1	12.4		11.4	9.7	3.5				55.01407	56.846375
1434	1290	70	4.512019	1.3447114	12.16274		11.547596	8.897116	1.9459134				55.931087	53.25438
1435	791	46	2.0525	2.5916667	9.1883335	22.35	32.216663	7.2466664	3.186667	4.2233334		37.649998	28.716925	28.661707
1436	3378	48	4.717574	3.1539602	9.671569	16.448019	45.44307	8.582425	4.491336	5.2215347			16.754753	16.655302
1437	1518	66	4.649999	1.7973076	12.9	26	35.369232	9.85	2.6999996	4.45		48.1	40.397793	38.437954
1438	1797	39	4.5	1.2	11.5		17.5	9.4	2.5				53.156403	56.855682
1439	917	71	3.2764704	0.76176465	12.41875	21.963068	6.2558827	7.5588236	2.5794117	4.343466			80.47458	79.86448
1440	2573	54		1.2	12.8		20.75						50.191067	51.64836
1441	4868	40	4.4	1.4	14.3	26	13.5	9.3	3.3	4.1			59.65722	62.398834
1442	4619	58	3.8	1.3292681	12.490116	22.745146	19.620731	8.5	2	4.299029	28.3		43.779232	44.17626
1443	2814	50	4.4	1.4	15.7	26	13.4	9.2	3.5	4.3			57.015152	58.18381
1444	1030	57	3.9	1.5777397	13.2	25.5	24.273632			4.95			48.82338	48.31632
1445	327	67	4.8	1.3	14.5		20.7	9.8	3.6				58.523342	56.496407
1446	3992	58		1.4	13.9	25	18.6			4.4	204.4		55.32295	54.96056
1447	1805	63	3.9	1.3	13.3	21	20.1	8.9	3.9	4.5			59.259254	58.033108
1448	4882	44	3.9	1.25		25.5	17.65	8.65	3.1	4.1			50.383415	53.287933
1449	3352	33	3.8499997	1.5255494		25.766483	19.333242	8.97555	3.8554943	4.5510993			55.97998	58.8582
1450	2001	59	3.3244	1.4240003	9.057143	25.535715	26.813202	8.8820505	3.3841882	4.392857			42.6986	42.99478
1451	357	67	3.9	1.4	12.1	24	25.8	8.4	3.8	3.5			53.726433	51.654663
1452	835	54	4.1879396	6.9871855	7.290452	17.054913	63.73593	8.555528	4.693467	5.8075147			6.8682475	6.4372478
1453	1000	53	3.524176	1.5192307	10.157692	23.851648	27.725824	8.267033	3.931868	5.0010986	122.2	82.9	44.49229	45.864742
1454	2379	55	4.578972	1.7761681	12.915822	24.327103	18.71355	9.646729	4.199065	4.697664			42.769615	42.44362
1455	1035	80	4	1.1	11	29	13.7	8.7	3	4	0.3	44.1	50.79517	47.37198
1456	452	56	4.7	1.5708739	14.2	28	19.684225	9.7	2.9	4.9	3.8	67.4	49.310062	49.098713
1457	987	46	4.5499997	1.525	16		13.075	9.224999	2.5				52.809006	54.230995
1458	5036	56	4.05	1.75			23.949999	9.75	2.65				43.032883	42.47911
1459	2404	63	4.3140545	1.2354053	11.935675	22	17.595945	9.089459	3.9675677	3.94			46.943253	46.70075
1460	1936	73	4.3	1.3	12.5	23	17.650002	9.299999	3.3500001	4.3			57.938942	54.576855
1461	2052	76	4	1.3	12.2		22.553999	8.7	2.9	5.2			57.01082	52.889416
1462	3692	75	4.4	1.1	12	23	23.3	9.1	4.3	4.6			51.465034	49.034153
1463	3743	61	3.4499998	0.95	11.85	28	21.6	8.7	3.8	3.8			63.782127	64.83538
1464	1136	46	4.1	1.1500002	13.299998	26.5	12.25	9.15	3.45	4.2		98.15	54.119404	57.166622
1465	2269	61	3.809706	1.4244899	11.667856	24.395409	18.05893	8.534117	3.5694113	3.8839283			43.444138	43.376156
1466	3612	56	4.45	1.6	10.95	22	21	9.4	3.6999998	4			35.611687	35.849457
1467	182	74	3.925	1.025	11.849999	21.5	20.5	9.15	3.875	4.7000003	0.7675	52.05	56.35284	54.013737
1468	908	34	3.3566177	3.7625012	11.896475	23.625	36.6826	8.796032	4.688889	4.632353			21.394617	21.534643
1469	1048	73		1.3			8.2						57.513233	54.146152
1470	2241	57	3.4873078	1.5306373	10.8246155	23.003624	30.000738	8.7	3.7	5.122826			52.721996	51.765224
1471	1832	73	4.635714	1.8289474	13.067856	26.789474	17.324562	9.832143	2.7964284	4.6605263			39.068497	36.116444
1472	1673	32	3.1279502	1.4813665	14.652796	21.406832	20.655901	8.783229	4.4664598	4.376708		349.4	58.608864	61.819668
1473	1127	68	4.5	1	13.7	27	24.7	9.3	3.2	4.5			58.602688	57.820534
1474	4899	59	4.2	1.6		26	16.5	8.8	3.4	4			47.258022	46.48563
1475	4696	44	4.1	1.2	14.2	26	13.8	9.8	4	3.7			51.870544	54.91062
1476	1821	39	4.775	1.475		28	20.775002	10.15	3.45	4.8			56.445915	58.9387
1477	1265	27	3.9762855	1.3051429	13.493798	23.46	17.991716	8.991714	3.504857	4.7805715			52.329185	56.29144
1478	1184	60	3.6351852	1.3029412	11.442592	22.85215	22.678072	8.37963	3.5296297	4.165323		24.5	60.01414	59.4343
1479	1701	31	3.9750001	1.1750001	11.7	24.5	19.65	9	2.8	4.4750004		46.2	57.162945	61.81535
1480	1922	77	3.9	1.3	12.45	22	17.8	8.549999	2.75	4			57.314896	53.027924
1481	1092	38	3.5	1.6247222	13.951111	25.747223	15.633056	8.65	3.026389	4.023611		46.549995	50.80967	52.92866
1482	2351	68	4.8	1	14.6	24	26.6			4			58.602688	57.820534
1483	2982	84	4.3500004	1.6179775		23	27.117413	9.6	4.3	4.4811797	0.3		44.03567	39.020935
1484	1670	71	3.85	1	14.200002	29	15.2	8.7	3.1	4.45	1.6850001		58.8213	57.37268
1485	1285	67	3.7	1.3	14.6	24	20.4	9.3	3.4	4.2			58.523342	56.496407
1486	2275	61	3.1166668	1.6285714	8.325	18.071428	23.857143	10.1	7.6	3.7000003			41.20068	41.089306
1487	2910	32	4.1033335	1.886842	14.826666	24.647058	35.53421	9.17	3.8200002	4.7999997			44.733044	46.591824
1488	1211	43	4.3	1.4	15.1	25	18.6	9.7	2.7	4.7			58.787785	61.076473
1489	1060	59	4.1761904	1.2238096	12.483333	25	19.409525	8.509523	4.611905	5.3238096	1.5161905	142.5262	47.84517	48.363514
1490	915	58	4.3500004	1.45	13.799999		20.35	9.6	3.25				53.205994	52.76136
1491	1971	63	4.1	1.5	12.2	25	33.3	9.5	3.7	4.5			50.238598	48.813393
1492	1770	48	4.55	1.45	16.8	27	22.8	9.3	3	5.3			55.28973	56.64904
1493	1778	67	4.2	1.45	13.8	25.5	22.75			4.65			51.67057	49.587746
1494	395	66	4.4	1.3			20	9.6	3.9				58.70227	56.857983
1495	956	59	4.3802724	1.1	13.2802725	27	12.488436	9.010544	3.6316326	4.1000004			53.905624	54.645123
1496	616	68	4.7	1.4	13.745652	24	18.5	9.6	2.9	4.2			53.565094	51.241425
1497	2006	74	3.2424998	1.2525	9.4025	19.95	18.84	8.218421	3.8	4.3649993			61.463795	57.87124
1498	1360	43	4.15	1.1	11.35	23.5	18.75	9	3.6	4.65		81	57.61766	61.417355
1499	398	30		1.45	9.85	23	22.848276			5.4	79.1	37.9	45.491596	48.686363
1500	3589	49	3.9185712	1.91	11.066667	22.038462	24.532858	8.685	4.3628564	4.5	260		29.690813	30.248528
1501	942	71	4.2	1.3	13.4	28	17.9	8.799999	3.4	4.3	6.92	98.2	57.756485	54.688522
1502	1020	74		1.5	15.15								48.62388	45.239826
1503	766	42	4.226136	1.4261364	14.5	24.5	20.192045	9.157954	3.4943178	4.5079546			58.083363	60.503944
1504	3263	81	3.7	1.3076923	10.75	22	14.5	8.8	1.9	4.3			56.785965	51.632378
1505	832	44	3.8803034	1.2007576	12.397982	27.681818	20.807323	8.956818	4.1078286	4.2255054		132.59344	52.258575	55.353638
1506	486	81	3.9499998	2	10.5	25.5	18.45	8.7	3.85	4.1			28.567554	25.88478
1507	2483	59	4.149268	1.942683	13.959024	19.019512	24.663172	9.485609	3.5290244	4.4068294			37.97446	36.971832
1508	2162	65	4.8	1.3			17.6	9.8	2.9				58.884487	57.21956
1509	2371	43	2.172381	1.62	10.693571	18.466667	22.761906	7.449524	4.310952	5.386428			52.246513	54.04776
1510	1581	63	3.7	1.65	12.9	27.5	17.05	9.1	4.4	4.9			46.323093	44.869453
1511	1961	76	3.9	1.4	12.9	22	12.8	8.8	3.3	4			38.857956	36.38474
1512	2345	43	4.4091744	1.5401378	12.29977	23.630733	16.06032	9.427982	3.2722478	4.2892203			53.108562	54.922897
1513	1665	68	4.333069	1.6314815	11.75	21	21.406084	9.67037	3.9079363	3.6			45.2406	42.93929
1514	4482	50	4.6	1.4	14.2	27.5	21.35	9.8	2.9	3.55			42.30524	43.711357
1515	2164	44	4.3	1.6944445	14.799999	25.527779	18.497223	9.3	3	4.869444			46.970432	48.18901
1516	933	68	4.3	1.3	13.1	26	17.2	9	4	4.1			58.347603	56.044434
1517	205	82		0.95	12.4		29.5						60.06435	55.971558
1518	3221	44	4.03375	1.6771873	13.200937	25.28125	16.288126	9.466428	3.0221431	4.5159373			47.77415	49.05993
1519	626	45	4.562069	1.3999999	14.112809	23	10.11207	9.444828	3.522414	4.4		121.38793	58.167263	60.121754
1520	875	51	4.15	1.1	12.450001	31	12.5	9.5	3.5	4.2		218.8	55.656124	58.093006
1521	4770	67	4.5	1.3	14.9		12.4	9.2	2.5				58.523342	56.496407
1522	4769	60	2.6535714	2.4266667	8.023334	18.392857	23.786669	8.039286	2.6142857	3.7	1.2		22.665466	22.042439
1523	2537	57	3.0506756	1.565991	11.606081	22.259008	19.449327	8.662838	3.4292793	4.104279			51.623524	51.37841
1524	594	59		1.3		26	30.3			4.6			60.053642	59.7506
1525	1617	60	4.1499996	1.1	13.648333	26.5	22.35	9.5	3.8999999	4.5		123.149994	53.84991	54.51933
1526	1748	70	3.053348	1.0522321	11.703124	27.32366	19.664953	8.633482	3.8714283	4.475223			56.12466	54.86904
1527	875	50	4.5515532	1.4795032	13.95	24.819876	19.761803	9.57826	3.4822984	4.3692546		84.104965	53.84219	54.727013
1528	1284	40	4.0413795	1.1000001	14.094828	24.586206	19.172413	8.932759	3.862069	4.2413793			58.469788	62.747093
1529	2869	75	4.2	1.2	13.75	27	24.4			4.6			62.73362	58.751667
1530	856	64	4.5	1.3499999	14.5	30	21.3			4.4			56.55644	54.974323
1531	4231	36	3.5	1.1	12.2	25	23.204512	8.7	2.85	4.6			59.73382	64.575485
1532	2395	69	4.9	2			23.3	9.9	3.2				35.386528	33.077583
1533	3671	47	4.8300653	1.3401961	14.930718	27.398693	25.968954	9.720589	3.3199346	4.550327			61.429012	63.433594
1534	1647	73	4.3	1.1	14.2	25	24.5	9.7	3.7	4.9			51.748188	49.78213
1535	769	59	2.5393183	1.6650001	8.263181	22.838636	50.462727	7.8968186	3.9340909	5.0099998		54	46.659092	45.8259
1536	3560	71	3.521875	1.4609376	11.495313	24.931034	18.742188	9	3.05	4.239655			53.548046	50.673817
1537	4254	71	2.995343	1.0316176	12.677696	28.811274	22.128185	8.942647	3.8053925	4.425735			56.54001	54.9727
1538	1882	77	4.4075	1.7925	13.9	28.325	23.985	10.007501	2.8474998	4.9300003			39.433235	35.8362
1539	204	48	2.314744	1.8444445	10.248077	18.365385	18.813034	7.742308	3.8196588	5.597008	13597.2		44.996464	45.736473
1540	2294	32	4.8079896	1.5020618	16.17938	22.020834	16.664433	10.006959	3.892268	4.5041666			57.78226	60.877457
1541	3732	46	3.0679893	1.1510582	10.493122	16.795454	21.134127	8.453174	3.6896825	4.336364			54.105583	57.152695
1542	3303	69	4.1	1.4	14.5	23	24.2	8.8	2.9	4.4			53.406586	50.910835
1543	3512	63	4.75	1.2	11.45	20	17.849998	9.45	3.2	5.1			48.22537	48.02809
1544	2635	70	4.1	1.1	11.7	23	19.7	9.5	4.3	4.2			52.1909	50.862545
1545	2215	81	4	1	13.5	26	24.4	9.3	3.7	4.4			56.558044	52.784554
1546	1310	82	4.4	1	13	25	17.9	9.3	2.7	4.3			56.417343	52.41152
1547	1358	64		1.3	14.3		19.5						59.07011	57.67153
1548	2352	50	3.9551725	1.2206898	12.92931	25.448277	20.681034	9.643103	4.224138	4.524138			49.61918	51.661263
1549	2631	19	4.045238	1.5300596	12.883928	20.916666	20.782442	9.586309	3.810714	4.4113092			46.34773	48.830635
1550	910	59	4.684615	1.3423076	14.792307	26.923077	14.973078	9.765385	3.2538462	4.130769		150.3	57.97111	57.584183
1551	1185	76	3.6499999	1.25	12.9	26	17.45	8.85	3.6999998	4.9			59.80506	55.66219
1552	2239	74	4.2903385	1.3751208	12.668117	25.164251	14.3193245	9.285265	3.1567633	4.1161833			54.972813	51.449535
1553	3563	72	3.9	1.4	12.2	23	27.9	9	2.7	4.4			52.947163	49.83642
1554	789	43	4.2	1.2	12.9	28	20.95	8.8	3.9	4.1		19.2	52.566406	55.801376
1555	441	26	3.55	1.8000001	14.900001	25.5	29.800001	8.95	3.6000001	4.7		105.75	49.47567	51.655823
1556	1640	45	4.1278477	1.4746836	15.433332	28.759493	21.392403	9.447468	3.4645572	4.301266			55.089874	56.83847
1557	2221	46	4.3710003	2.9273336	12.977333	22.833334	33.810337	9.030001	3.2693336	4.6080003			24.716673	24.454199
1558	2353	71	3.606	1.2399999	11.434	20.42	14.262002	8.426	3.276	3.856			63.820812	60.893017
1559	3690	75	3.5156248	3.5638459	10.078125	17.83846	46.99615	8.179168	3.560417	5.5084615			19.508184	17.310505
1560	763	66	4.55	1	12.4	22.5	24.849998	10	3.8	5.2	1.625	48.6	58.958908	58.659866
1561	4674	33	4.8	1.6	13.4		21	9.7	2.9				53.1741	55.76869
1562	1906	62	1.9729323	1.4819549	9.680451	23.43985	24.343985	7.7428565	3.807895	3.869925	1215		51.17487	49.86649
1563	2595	70	3.9	1	11.55		21.4	9	3.9	4.7			58.258854	57.074463
1564	2261	64	3.9478786	3.7663634	10.0307455	21.163637	41.63727	8.837272	4.0327272	4.4763637			12.868177	11.999259
1565	291	50	3.7012823	2.4038463	9.95	21.166666	33.876923	8.6	4.7	6.084615			31.589169	31.370287
1566	380	56	3.3680692	1.7247525	14.242327	27.5	22.384655	8.710396	3.5158412	4.3999996			43.914284	43.379303
1567	2816	65	3.235345	1.9385244	8.964939	20.278688	31.353281	7.910656	3.1139343	4.4590163			27.931255	26.909805
1568	3169	74	4.35	1.1	12.1	28	22	9.6	4.1	4.8	17.1		51.60546	49.449696
1569	2895	71	3.75	1.3083334	14.508332	22.625	18.475	8.9	3	4.266667			57.800182	54.84116
1570	1854	74		1	12.1		13						57.60535	55.489063
1571	2490	34	4.125213	1.6653847	14.827351	25.337606	17.886753	9.481197	3.6871793	4.5247865			50.517788	52.856255
1572	195	76	3.440909	1.2169231	13.133333	27.28718	24.077435	8.5	3.55	4.0382047			64.48934	59.71352
1573	2688	64	4.8	1.4	15.3	23	28.6	10	3.7	4.8			54.228382	52.72908
1574	1515	74	3.8662498	1.0678573	12.304763	22.309525	19.548811	8.216249	3.4962502	3.9642856			53.907295	51.776665
1575	2161	63	4.1	1.3	14.25	29	19.55	9.55	2.8000002	3.85			59.259254	58.033108
1576	1244	48	4.6353655	1.5146341	14.6		20.048779	10.149999	3.4439027				52.53226	53.691467
1577	2594	67	4	1.4	13	22	24.4	9.5	3.1	3.8			53.726433	51.654663
1578	595	61	4.1499996	1.1	12.7	26.5	18.05	9.05	3.6	4.1		121.9	53.66952	54.103786
1579	240	59	3.8	1.3	15.049999		10.850571	8.2	1.3268571			266.2	60.053642	59.7506
1580	1634	56	4.5	1.1	13.95	25	13.799999	9.45	3.5	4.5			54.511482	55.890625
1581	1696	57	3	1.2	12.549999	32	21.35	8.4	3.95	4.7			49.643208	50.591232
1582	2401	71	4.4021087	1.1939759	10.846989	26.21988	20.128916	9.204517	4.034036	4.3081326			47.996002	46.29148
1583	567	23	2.7559073	2.4546413	10.110048	21.083334	32.5019	7.774621	4.6424246	4.241667	1440		30.99721	32.58945
1584	2221	62	4.3	1.3	14.8	24	31	9.4	3.7	4.5			59.452045	58.485077
1585	1443	55	4.5678573	1.6	15.6625	26.660715	20.298212	9.75	2.764286	4.4321427		115.9	48.106087	47.94339
1586	1001	67	4.3306336	1.4098592	13.966549	25.176056	25.922182	9.195422	3.9049296	4.5144367			39.739883	38.62467
1587	1011	71	4.3	1.1	11.9	26	26.5	9	2.9	4.4		48.6	52.040833	50.447002
1588	1911	66	3.8699572	1.4914163	12.279184	26.93133	18.070816	8.5397	3.762661	4.5731764			51.12538	49.22053
1589	1806	43	3.5861962	1.4699386	10.553374	25.656443	14.025152	8.698013	3.7437086	4.6690187	130.1		42.56277	44.669212
1590	1086	39	3.9010873	1.0752717		21.994566	15.765216	8.626359	3.777446	4.752174		72.33098	60.46075	65.07021
1591	1419	75	4	2.1	10.85	24.5	32.7	9.3	5	5.4			25.0077	22.998861
1592	1209	41	4.1928573	1.1928571	11.528571	24.535715	18.442858	8.974999	3.385714	4.410714			53.441418	57.03909
1593	558	73	4.1499996	1	12.15	29	21.75	9.549998	3.1999996	4.85	0.83500004	94.5	57.76467	55.8621
1594	2784	48	3.987297	4.3959455	11.064595	18.567568	49.187023	9.228918	4.2699995	4.4064865			16.508162	15.9875145
1595	2531	52	2.8369565	1.8032609	10.5		21.684784	7.7565217	3.5326087	4.027564			42.775047	42.739246
1596	3396	46	4.4448	1.6809392	14.4768	23.966982	32.862984	9.3852005	3.5024	4.545304			46.985355	47.91907
1597	912	63	4.3	1.3999999	13.449999	26	18.55	9.15	3.9499998	4.6000004		298.95	54.315205	52.894375
1598	2316	69	3.7	1	10.7		16.2	9	3.5	5.1			58.42927	57.4475
1599	445	51	4.6466837	1.42551	11.119898	27.545918	15.409439	9.407143	2.8885205	4.856122	0.86500007	149.95001	55.50662	56.274624
1600	1529	41	4.102469	1.4262346	13.9		19.378086	9.404939	3.668827				58.096973	60.584465
1601	1647	76	4.1000004	2.3000002	11.95	23.5	29.45	9.6	3.3	5.35			29.600233	26.641838
1602	1006	82	3.8	0.90000004	12.35	25	13.3	8.6	4.3	4.4			63.71135	59.531597
1603	4886	65	3.8000002	1.55	8.4	29	27.25	8.95	4.2	4.3			36.08528	35.191498
1604	3768	67	3.0732143	1.1696428	11.946668	26.660715	17.175	8.257691	2.4619045	3.9732144			67.98373	66.147285
1605	2201	56	4.431659	1.6526202	13.815939	23.416666	21.652401	9.063973	3.239738	3.9055552			47.05562	46.738724
1606	1694	39	4.1499996	1.5	15.759877	25.735449	30.13598	9.025397	2.8142858	4.9531746		111.100006	55.37548	57.78532
1607	1776	57	4.3519444	1.6944444	13.002778	25.80117	18.741667	9.062778	3.315	4.7880116			33.09006	33.03674
1608	755	23	4.8	1.6	15.8	29	17.4	9.75	3.6	3.9		25.5	57.21735	59.847614
1609	2981	63	4	1	12.5	22	28	8.9	3.6	4.2			59.518326	59.87223
1610	232	66	4.2	1.3	14.8	26	15	8.3	2.6	4.6			58.70227	56.857983
1611	4013	62	4.2486773	2.712434	11.042857	26.681318	41.31111	8.4423275	3.0939155	4.813736			25.538828	24.045488
1612	793	52	4.3	1.1369566	11.531522	25.842392	20.790218	9.285598	3.6540759	4.3410325			54.343357	56.47843
1613	1064	66	4.45	1	13.349999		12.900001	9.3	3.6000001				58.869053	58.47335
1614	1253	74	4.75	1.3	15.55	27.5	16.2	9.15	2.85	4.55			57.77914	54.212402
1615	2375	40	4.426786	2.135714	13.032142	23.767857	28.744644	9.523214	3.9089286	4.6732144			36.589485	37.36498
1616	1239	41	3.984783	1.1	14.117391	24.391304	15.143478	8.484783	2.7173913	4.069565			58.17743	62.331547
1617	1402	69	3.8	1.6	13.6		26.9	9.1	3.8				45.779613	43.32095
1618	2781	26	3.8590477	1.3945239	9.489285	22.671429	21.814285	9.236667	4.1569047	4.5676193			48.643604	52.12831
1619	1284	73	4.75	1.2	11.449999	21.5	16.6	8.85	3.75	4.2			47.211502	45.230076
1620	1064	19	4.55	1.7	15.5	26.5	19.8	9.5	3.8	4.85		104.899994	55.70045	57.45178
1621	3083	57	2.5	1.9499999	10.079167	22.625	20.98182	7.4	3.5	4.175	0.9		28.176485	27.945276
1622	4158	68	4.4	1.3	15.9		14.2	9.8	2.9				58.347603	56.044434
1623	597	61		1.5	14.4		12.5						50.568687	49.497692
1624	1104	78		1		24	20.8			4.9			56.993015	53.90366
1625	847	38	3.8	2.2	9.9	21	12	8.8	3.5	4.5			35.78171	36.655407
1626	847	55	2.15	1.55			19.8	7.75	3.5				49.695305	49.57216
1627	4723	57	4.6	1.1	12.3	27	22.8	9.3	4.3	4			54.413555	55.68285
1628	2032	56	4.3	1.1	11.3		19.8	9.4	4.5	4.4	13.150001		54.609413	56.098396
1629	3686	29	3.767598	1.225419	12.669832	23.667597	16.977373	8.817877	3.6955307	3.9740222			55.185352	59.61381
1630	1354	43	4.117307	1.6326923	11.366026	23.471153	22.080769	9.118589	3.6141028	4.6118593			49.37838	50.880253
1631	1737	81	3.6	2.125	11.7	27	26.449999	8.9	3.3	5.7	171.375		32.000607	28.303528
1632	247	79	3.6839712	1.2033494	11.474401	23.574163	25.775358	8.327272	2.945694	4.0141153			62.204575	57.116756
1633	190	67	3.655147	1.3090687	12.006127	25.5	36.935535	9.333823	3.724755	4.6	1.2		46.90941	45.94538
1634	946	80		1	13.6								56.70085	53.15759
1635	727	55	4.2027397	1.1708905	11.029452	28.585617	26.113699	8.965069	3.7188356	4.094863		10.4	51.27321	52.707027
1636	289	82	2.4076922	1.2230769	10.557693	19.615385	30.788462	7.8500004	3.25	3.626923		52.7	61.212273	55.6066
1637	206	69	4.0771847	3.161165	11.154854	19.762136	37.504368	8.7922325	3.5029125	4.43301	231	97.393684	21.297941	19.444061
1638	188	81	3.4156592	0.8569148	10.93485	23.17033	17.287233	8.902299	4.0456896	4.0826926			68.44789	64.40165
1639	308	62	3.9864323	1.3075378	12.421104	22.484924	19.900248	8.728141	3.8316584	4.5763826		111.71999	51.53761	51.784058
1640	1449	52	3.8792136	1.3499999	10.842134	23.5	24.710115	8.833146	3.7292137	5.3		48.2	43.843372	45.109955
1641	2786	71	3.6562502	1.3	14.46958	25.125	12.775	9.5	2.5	4.4125004			57.838478	54.86931
1642	784	22	4.801724	1.6241379	13.9	20.465517	15.779309	9.406897	3.1396554	4.432759			56.519566	59.034954
1643	187	61	3.606952	8.156684	8.021123	17.061497	79.15108	7.7999997	4.7459893	5.6465244			7.3680596	6.58442
1644	2580	32	4.1	1.2058823	12.634617	26.5	11.123529	8.5	3.8499997	3.7352939			56.237305	60.839794
1645	639	70	3.593889	3.2033331	12.580278	14.122222	32.38139	8.957779	3.9030554	4.8977776			20.514559	18.53198
1646	2417	75	4.2	1.3	14	24	27.8	9.5	3.5	4.4			57.198532	53.332607
1647	304	29	2.3508065	1.5999999	10.027015	23	36.23629	8.149194	5.321371	5.2491937			54.751	57.570957
1648	2046	44	4.1	1	12.4	20.5	14.049999	8.450001	6.3500004	4.55			64.0171	68.45206
1649	583	59	3.4753966	1.4436508	9.668751	18.97619	28.337301	8.820636	3.8698413	4.863492			39.70063	39.779877
1650	1754	62	4.1	1.3			24.6	9.4	3.2				59.452045	58.485077
1651	2136	55	4	1.6	13.3		25	9.1	3.8				47.93634	47.821827
1652	603	72	3.8974848	2.2169812	10.766352	14.4937105	26.987734	7.8056602	3.0889935	3.8103771		179.21248	34.0093	31.385057
1653	2015	46	3.9	1.2488166	12.3	25.5	22.823078	9.2	3.3	5.25	52.9		49.190506	51.72376
1654	1326	67	4.166084	1.76014	11.851049	21.807692	29.741608	8.782517	3.0192308	4.4625874		190.7	41.25155	38.977524
1655	1227	71	3.75	1.4166666	13.85	28.633333	11.1066675	9.226667	3.1366668	4.14			39.60895	37.914875
1656	789	51	3.8224535	2.2907407	10.251851	17.430555	34.362503	9.0525465	4.238657	4.3305554	0.6		28.628988	29.034231
1657	2041	57	4.1	1.75	11.8	24.5	27.5	8.4	3.3	4			31.874924	31.798439
1658	352	58	4.1964707	1.1455883	11.750294	24	14.310294	9.119706	3.3429415	4.1			51.860294	52.751484
1659	3248	67	4	1.3	12.8	25	30.9	9.5	3.2	4.3			58.523342	56.496407
1660	665	75	3.2492423	1.4227723	10.531818	23.176617	22.300743	8.497368	3.8500001	4.3751245		94.799995	39.731262	37.332306
1661	774	55	3.4423077	1.9959524	9.257692	22.433332	35.619286	8.86456	4.7239013	5.2726192	3437.6		27.704338	27.594683
1662	944	63	4.4	1.3	14.8		13.2	8.9	3.1				59.259254	58.033108
1663	557	70	4.3	3.9	11.4	24	24.4	10	3.3	4.7			12.113605	11.011456
1664	779	46	3.8	1.3	11.55	24.5	26.699999	9	4.65	4.65			47.12228	49.402615
1665	1066	77	3.125444	1.1411242	8.392307	22.420118	25.013906	7.7825446	3.2718935	5.094083		21.708334	49.419125	46.625526
1666	2428	59	3.8	1.525	11.6	22.75	20.375	9.5	2.3	3.9750001			49.99855	49.314926
1667	2787	62	4.3	1.1	14	17	15.8	10.3	4.6	4.6			53.492657	53.77135
1668	2345	56	3.3	1.45	10.362499	22.333334	20.375	8.65	3.4	4.45			39.81406	40.29122
1669	2298	55	3.089326	8.131179	6.4069304	24.879213	77.08202	6.795787	4.110955	5.096629			7.4705644	6.8083014
1670	726	83	3.2565217	1.1869565	10.373914	21.826086	24.039131	7.906522	2.769565	4.226087			63.91127	57.58485
1671	1403	73	4.5	1.1	14.6	30	18.4	9.8	4.8	4.5			51.748188	49.78213
1672	584	74	3.9869792	0.9182293	13.051824	20.613636	15.288283	8.36276	1.7367188	3.3821425		24.5	65.77531	62.182117
1673	1460	34	4.9243903	1.6292684	15.604147	27.695122	21.947561	9.752927	3.5987804	4.504147		236.2462	51.88465	54.357697
1674	532	46	4.6	1.788535	13.4	24.328026	18.823885	9.3	3.6	4.474522			44.021828	44.84194
1675	635	79	3.616272	1.7615384	8.952071	19.74852	38.591423	8.465089	4.6443787	5.511834			43.291958	39.2684
1676	916	78	4.1000004	1.2452381	13.260715	25.5	21.22381	9.1	3.5500002	3.504762			45.073574	42.176903
1677	2853	46	4.0655065	2.1101267	10.351583	26.155064	28.202532	8.9740505	4.200633	4.9534807			36.21485	36.54282
1678	2928	74	4.4	1.6	15.7		23.1	9.6	3.3				45.134064	41.844097
1679	205	49	3.3831196	1.2764957	9.2203	25.619658	22.421152	8.837606	3.3461537	4.1076922		163.76923	47.595306	49.51035
1680	738	70		2	9		28.4						26.180222	24.688606
1681	2470	70	3.4315789	1.6647367	9.66421	22.278948	20.419476	7.849473	3.5547369	3.9763157	761.8		44.130035	41.556038
1682	2732	29	4.1899085	1.7546583	14.172478	27.142202	23.713974	9.703211	3.977982	4.081651	11.9		49.52947	51.840687
1683	1955	66	3.8963192	1.6684048	10.104602	19.016853	34.182514	9.2082815	4.40092	4.7820225			33.21717	32.09726
1684	1234	39	4.3386364	1.3886365	14.35	25.5	18.057386	9.238636	4.528409	4.45		113.55	61.325916	64.33181
1685	1169	72	4.5	1	8.3	28	14.2	9.3	3.3	3.3			57.926643	56.235134
1686	2618	45	2.5741072	1.8247023	11.4		31.561308	8.299405	4.501191				42.79066	43.545223
1687	2198	51	3.996087	1.3958695	10.630172	24.967392	24.694565	8.892391	4.0619564	5.452609	1.7		43.12525	44.485973
1688	2108	74	3.85	1	10.95		17.7	9.2	3.5				57.60535	55.489063
1689	2000	73	4.2327585	1.6178161	10.74885	21.37931	20.853449	9.175287	3.6195402	4.6977015			45.488567	42.36477
1690	2062	74	4.05	1.3	15.25		11.85	8.95	3.45				57.276566	53.558594
1691	1548	50	2.5301075	1.4311827	14.80914	25.314516	21.790052	8.112634	3.3123655	3.64543			56.201508	57.340782
1692	2226	66	4.8	1.3	16.4		16.8	9.4	3.6				58.70227	56.857983
1693	1464	39	3.580357	1.1464286	13.612499	24.428572	13.303572	8.751785	2.5767856	5.2267857			56.40625	60.499657
1694	3369	31	4.2	1.25	12.800001	26	14.550001	9.6	4.1	4.3			53.235405	57.373432
1695	3290	51	4.04898	1.5938776	15.72653	23.706633	24.92449	9.15	3.6584187	4.0966835	16.4		49.14518	49.660297
1696	2079	59	4.366071	2.0026786	11.599404	24.238094	20.362799	9.329167	3.0726192	4.1764884			27.25566	26.825922
1697	289	38	4.3226995	1.1	13.052761	24.628834	13.095092	9.389263	3.6917179	4.1773005		144.19878	58.806328	63.21923
1698	3477	59	3.7470927	3.1151166	7.529361	16.540697	34.296806	8.451453	3.913372	4.7293596			17.306047	16.686737
1699	1736	70	4.2	1.1	12	25	22.1	8.9	3.1	4.8			52.1909	50.862545
1700	631	50	4.6	1.5	15	27	13.1	9.4	3	4			52.651737	53.52746
1701	3150	31	4.0387006	2.5228813	14.488636	22.640844	34.74576	9.248304	3.5155368	4.477817			31.892975	32.661182
1702	2225	80	3.8826923	1.2727563	13.1461525	24.717949	18.775322	8.941987	3.0826921	4.3932695			58.033447	53.040344
1703	2220	70	3.797727	1.125	12.459091	22.113636	21.345453	9.35	3.6499999	4.243181			53.719845	52.499477
1704	1626	51	4.25	1.1	12.5	23.5	16.574999	9.099999	4.125	4.6		48.1	55.656128	58.093002
1705	2478	69	4.5	1.0842342	12.960977	29	25.280182	9.9	3	5.2			53.303024	52.18074
1706	1232	48	3.3994708	1.4375662	12.559524	23.545454	16.415874	7.997354	2.9071429	3.9666665		190.7	55.895287	57.300552
1707	1508	61	3.8576434	1.2146498	10.883758	24.678345	18.993948	8.763057	3.4353502	4.260191			48.695995	48.84325
1708	1086	31	4.2854166	1.6302084	15.494792	26.927084	19.989584	8.890625	2.9552085	4.258333			52.786854	55.372173
1709	3724	40	3.9074285	1.6557143	14.399715	23.425714	23.717428	8.987714	3.7662857	4.4997144			49.222443	51.016743
1710	1946	27	3.85	1.25	11.35	22.5	15.05	8.950001	3.25	4.05			54.749496	59.014713
1711	515	50	4.563576	1.4890729	15.094999	25.733871	17.369205	9.280794	2.5576158	4.686693		137.20444	53.11714	53.9788
1712	3239	50	4.6995797	1.5407562	12.254622	23.432774	13.581092	8.7	3.5	4.155042			51.235447	52.025658
1713	1806	67	4.0121694	1.9989419	12.178836	25.375	26.22037	9.129893	4.001323	4.1829543			35.637066	33.48768
1714	1955	69	4.108772	1.208772	10.733918	22.175438	29.847368	9.099999	3.4599416	4.383041			48.37556	47.174484
1715	3423	42	3.4762502	1.4446876	13.996249	24.92268	15.594376	8.893437	3.2209373	4.078351			57.18285	59.424896
1716	3878	68	4.4	1			22.5	9.2	3.6				58.602688	57.820534
1717	2036	63	4.05	1.25	12.55	23	25.4	9.450001	5.65	4.45			46.09787	45.813114
1718	624	57	4.730964	1.4588832	15.999744	28.0922	20.708378	10.001777	3.9083757	4.54539		131.8	53.17359	52.858097
1719	933	66	3.877991	1.949043	10.280862	23.795454	19.12225	8.704066	3.384928	5.3664136			37.02557	35.089565
1720	2192	47	4.2176924	2.7120512	9.67	21.546154	29.532307	8.919744	3.6056411	4.877692	41.8		21.452686	21.666607
1721	1762	75	4.0064216	1.735321	11.829358	24.495413	19.835781	8.686239	3.2247705	4.7233944			41.450348	38.072197
1722	818	51	4.6	1.5	15.3		15.1	9.5	3.6				52.63584	53.28848
1723	2200	65	3.8614864	1.6126126	11.881757	23.610361	26.753603	8.630181	3.501802	4.3713965			46.869423	45.01089
1724	621	48	4.497959	1.8326532	13.865305	23	33.07551	9.65	3.6867347	4.45			31.608025	32.392708
1725	3613	56	4.6	1.45	16.349998		15.200002	9.450002	3.15				53.58636	53.554768
1726	2798	69	4.7	1.1	13.4	25	28.7	10.2	3.3	4.2			52.343567	51.19498
1727	3806	62	3.7	1.3	14.3	26	18	8.3	3.4	3.7	10.5		59.452045	58.485077
1728	2093	47	3.8564937	1.1532468	12.721754	28.850649	23.968182	8.894806	3.7194805	4.0038958			54.120422	56.96175
1729	2304	54	3.9331362	1.5905324	12.028698	24.997042	22.770119	9.500889	3.6739647	4.6396446			35.985687	36.42809
1730	2222	81	4.7	1	10.7	20	16.7	9.1	3.1	4.5			56.558044	52.784554
1731	791	50	4.3	1.1	13.5		13.5	9.5	4.3				55.880306	58.50855
1732	714	68	3.8943183	1.5406862	14.255367	22.064972	25.059803	8.705682	3.5261362	4.3062153		82.9	47.991974	45.599457
1733	3756	69	4.7	1.3	12.9	22	22.6	10.1	2.8	4.2			58.174942	55.682858
1734	3478	55	4.3	1.3	14.399999	23	20.45	9.1	3.1	4.55			61.366528	61.957027
1735	845	64	3.25	1.4333334	8.908334	19.5	26.183334	8.433333	3.3333333	4.0499997			39.279743	38.629147
1736	4888	64	3.3093748	1.4	13.227419	25.096775	17.95	8.05	2.8	3.5338712			54.228382	52.72908
1737	1197	41	4.1	1.2	11.5	26	18.6	8.7	4.05	4.8		164.75	53.077106	56.631977
1738	389	72	4.05	1.4	11.8	21	12.700001	9.049999	3.25	4.9	8.27	76.3	53.284786	50.177914
1739	936	72	3.9	1.3499999	12.85	22	15.8	8.6	3.3	4.5			55.31083	52.172073
1740	1575	72	3.9	1.4	13.9	21	23	8.9	2.9	3.5			52.947163	49.83642
1741	2603	64	3.2789617	1.1284153	10.498634	22.885906	22.42049	9.062753	4.110067	5.0375843			52.043407	51.87978
1742	3080	64	4.1	1.3	12.1625	24	24.3	9.3	3.6	3.8			59.07011	57.67153
1743	698	52		1.6	9.8		28.4						48.485268	48.806393
1744	4162	66	4	1.7	14.5	25	23.9	8.9	3.7	3.7			43.073235	41.108932
1745	410	53	4.4	1.1			19.4	9.25	3.55				55.223217	57.261917
1746	3087	78	4.2	1.7	14		17.4	9	3.2				41.637024	37.775776
1747	1881	62	4.0548224	1.4220812	12.058122	20.5	31.226398	9.079695	3.635533	5.3500004			39.941544	39.53889
1748	709	44	4.895455	1.4636364	13.877274	23.9	21.754545	9.863636	4.290909	4.1650004			55.664352	57.57383
1749	3262	72	3.9980392	1.6473857	10.158334	19.5	19.873201	8.995098	3.555229	4.25			43.939854	40.993805
1750	4668	37	4.1208334	1.8236111	13.81875	28.166666	24.922222	9.280557	3.936111	4.297222			45.204556	46.8824
1751	3941	70	4.3	1	10.5		13.5	9.7	3.5				58.258854	57.074463
1752	2058	68	4.3	1.1	12.9	25	11.1	10	3.1	4.5			52.49892	51.527416
1753	1398	43	5	1.4	14.9	27	16.5	9.8	3.6	4.1			58.787785	61.076473
1754	2323	44	4.5	1.1	14.2	23	17	9.1	2.8	4.1	1.8		57.34939	61.001812
1755	4012	61	3.7	1	11.9	24	16.6	8.9	2.5	4			59.90939	60.711563
1756	959	53		1.4805195			28.288961						39.61533	40.444794
1757	455	71	4.4	1.3	12.3		20.8	8.7	2.9				57.838478	54.86931
1758	3862	68	4.1	0.89000005	10.969999	26.2	14.85	9.3	3.9	3.6			68.819756	68.46658
1759	1643	70	4.498942	1.4391534	10.49418	21.616402	20.775925	9.325405	3.4181082	4.2568784			43.10771	41.68899
1760	218	64	4.4718747	2.0908854	13.197136	24.263021	37.822655	9.23724	3.336979	4.8101563	18		34.208893	32.50789
1761	1495	57	3.825	1.1	13.599999	28.5	15.95	9.325	3.7	3.9750001		47.475002	54.26973	55.37119
1762	2289	64	4.2999997	1	11.375	25.5	20.625	9.525001	3.375	4.375	266.94998		60.451084	60.50722
1763	2190	57	4.0442305	1.7897435	10.392522	24.425213	20.516882	9.096847	3.3457208	4.2613244			42.545555	41.80712
1764	463	72	4.5	1			15.6	9.6	4.1				57.926643	56.235134
1765	3862	69	4.35	1.3999999	16.9	26	21.2	9.450001	3.5	4.85	15.200001		53.40659	50.910835
1766	2443	48	4.5	1.4	16		16.6						57.48959	59.01029
1767	717	58	4.45	1.45	12.549999	26	15.3	9.299999	2.85	3.9		89.25	53.205994	52.76136
1768	3710	46	4.45	1.2	13	25	17.9	9.25	3.45	4			51.851646	54.668736
1769	1201	70	3.9	1	12.2	23	18.9	8.6	3.7	4.5			58.258854	57.074463
1770	2207	61	4.3258624	1.3517241	13.999507	23.8867	20.933989	8.759113	2.458128	4.405665			57.425953	56.56112
1771	2847	64	4.2	1.25	13.049999	24	15.4	9.8	3.7	4.3500004			61.928207	60.601498
1772	485	72	4.45	1.25	13.85	26	18.3	9.25	2.85	4.3		129.4	60.376633	57.077805
1773	3989	54	4.55	1.5641177	15.3	27.237288	24.81647	9.685593	3.794915	4.047457			51.088898	51.26644
1774	1116	78	4.2818184	1.1318183	9.931818	24.954546	29.095453	8.522727	2.4772725	4.45			66.71821	61.909935
1775	1808	39	2.9810257	1.8146157	11.502052	23.013514	30.655897	8.005641	3.5658977	4.3724327			55.006966	57.638794
1776	363	44	4.1	1.1	11	25	15.5	9.7	4.3	4.1	245	60.6	57.218872	60.79404
1777	1198	51	3.9	1.6999999	15		22.45	9.1	3.6	5.3	326	122.2	46.180435	46.541546
1778	402	53	4.185561	1.1842246	11.497326	25.842245	23.104279	8.999465	4.2473264	4.300802			50.594524	52.07957
1779	557	56	4.4	1.4	13.1		22.1	9.2	3.9				55.71845	55.787037
1780	2903	56	4.1584134	1.7024039	12.349519	21.798077	27.614664	9.47476	4.0382214	4.0370193			33.490883	33.59548
1781	4512	69	4.010606	1.4277779	12.13702	25.72043	18.967678	8.770431	3.9801075	4.3636365			38.851673	37.466087
1782	2367	66	4.3	2.2	12.8	25	32.1	8.9	3.4	5.4			23.73524	22.61268
1783	3573	73	4.4	1.1	13		12.8	9.2	3.8				51.748188	49.78213
1784	358	37	3.7005465	1.5248634	15.699726	28.002731	15.405464	9.175682	3.2502735	4.8991804		128.58742	54.971653	57.52766
1785	3003	46	3.6726255	1.679609	11.174301	23.301676	21.562849	9.1240225	3.9030728	4.830447			34.988922	36.199627
1786	298	37	4.3970003	1.1265001		25.205	11.832	9.170501	2.1645	4.3765		41.9785	57.82326	62.283653
1787	2072	57	3.3500001	1.787805	8.890625	19.280487	24.992682	8.207317	3.4951217	5.1963415			31.465755	31.381083
1788	1016	49	4.4	1.3	13.3		13.7	9.5	3.8				46.2718	48.148098
1789	1261	59	4.65	1.1500001	13.2	26	28.45	10.3	4.1000004	5.45			51.452896	52.192177
1790	487	55	4.261864	1.3466102	9.661017	22.5	24.172878	8.911017	4.5567794	4.5	0.475	93.25	45.07287	46.04061
1791	1866	63	4.2	1	12.5	26	12.9	8.9	3.8	4.4			59.518326	59.87223
1792	898	27	4.2198925	1.6903225	17.359676	24.301075	20.201612	9.1596775	3.1107526	4.5295696		109.74032	52.38528	54.87475
1793	459	65	4.065	1.3	13.805	25.8	19.41	9.405001	3.58	4.835			43.69229	42.98695
1794	310	69	4.0092106	1.7601562	12.95	24.201754	26.983204	9.503509	2.8947365	5.032456			41.027267	38.521255
1795	336	79	3.6954546	2.2545455	11.190909	22.954546	26.83182	8.518182	3.3	4.318182			30.038164	26.719616
1796	1566	37	4.0014567	1.0932039	12.883495	22.071428	15.6776705	9.039806	2.8300967	3.642857			59.9285	64.674675
1797	2087	71	3.9	1.1	12.1	22	16.8	9.3	4.1	4.2			52.58024	51.008957
1798	884	73	4.1	1.0509008	10.945946	22	13.362613	8.9	3.25	4.2486486			54.70706	52.77234
1799	2398	38	4.4460526	3.5284212	11.26079	21.713158	38.935265	8.993947	4.0639477	4.423158			22.18079	22.24048
1800	1869	61	3.4	1.8666667	14.4	21	19.633333	10.3	3.6	4.116667			29.309332	28.710775
1801	1735	54	4.34	1.8	10.200001	19	19.000002	8.799999	4.6	3.75			31.212214	31.393515
1802	1446	69	3.7	1.4	13.450001		22.4	9.1	3.6				53.406586	50.910835
1803	603	78	4.5	0.95	12.5	22.5	17.85	9.1	4	4.45			60.67723	57.565052
1804	668	50		1.5		28	18.4			3.9			52.651737	53.52746
1805	887	76	3.65	1	12.1	26.5	21.3	8.85	3.6	4.35		99.45	57.294334	54.64973
1806	4084	29	4.142995	1.2429951			14.974639	9.415701	4.052657				55.046574	59.479874
1807	985	42	4.226203	1.4	16.75722	29.762032	14.1470585	9.65	3.8475935	4.723797		116.28236	59.069267	61.57236
1808	2631	44	4.5770736	1.5565854	13.327073	26.32195	16.32439	9.792683	3.2670732	4.5624394			52.58884	54.267796
1809	1973	78	3.9506369	1.1769232	11.842307	25.307692	19.457691	9.0115385	3.8923075	3.9076924			47.30483	44.34715
1810	3293	33	3.9871287	1.7544554	10.943069	24.980198	21.239113	9.20396	3.8507423	4.7524753	230		35.65267	37.681076
1811	2168	62	4.7557254	1.2149733		26	19.119787	9.45	3.5500002	4.429679			48.014355	47.994564
1812	3391	57	4	1.2	12.9		14.8	9.2	3.8				49.215183	50.122772
1813	394	43	3.6	1.5	14.25	22.5	15	8.75	3.9	4.75		51.4	54.28871	56.188625
1814	1616	71	3.9479694	1.6147208	11.400763	22.690355	19.731726	8.801522	3.5667515	4.470051			46.052895	43.144825
1815	1220	49	2.5167472	1.4861649	10.399732	22.33738	23.924757	7.6606803	3.2026699	4.4580097			54.519882	55.70413
1816	1194	73	4.1	1	12.2	24	23.3	8.9	3.5	4.8			57.76467	55.8621
1817	515	52	4.55	1.1	12.9		11.950001	10.1	4.1000004				55.437164	57.67746
1818	3205	69	3.1328125	1.288021	9.141145	25.921875	20.48646	7.5703125	3.2083337	4.288281			44.406673	43.11168
1819	3531	75	3.2	1.4	13.1	27	16.3	8.4	3.3	4.3			52.51021	48.762
1820	1234	64	4.1347623	1.3357141	11.895893	20.166666	28.504282	9.189285	2.4869049	3.3043482		83.7633	45.66768	45.31666
1821	191	73	4.431937	1.1185863	11.760471	25.272251	23.577486	9.634294	3.2562826	4.14267		37	51.350468	49.396046
1822	4739	75	4.15	1.2	14.900001	26	14.099999	9.15	3.8500001	4			62.649395	58.55251
1823	1509	39	3.8764398	1.5264398	11.884817	21.82199	19.902353	8.820418	3.6999998	4.1353407		113.79005	54.324657	56.638523
1824	2495	75	4.3	3.05	15	23	37	8.7	3.6	4.5			21.386444	19.02776
1825	2067	78	4.3	1.25		25.5	17.6	9.5	3.35	4.8500004			59.490532	54.902298
1826	920	57	4.4	1.1			22.8	9	3.9				54.413555	55.68285
1827	1847	46	4.1472774	1.9997524	12.132673	25.30693	27.29703	9.166336	3.602723	4.713119			28.645855	29.356808
1828	1293	62	4.1	1.5	15.8	29	23.5	9.3	2.9	4.7			50.40204	49.19356
1829	2495	70	3.0863638	1.5230771	9.488462	23.115385	32.342304	8.7	4.3	3.9461539			36.418125	34.902046
1830	795	72	4.1971207	2.1560209	13.646072	22.926702	27.33508	9.059424	3.4769633	4.269895		56.8	33.562714	30.925213
1831	235	60	3.0303826	1.336842	11.099763	21.52143	22.084692	8.3766985	3.3764565	4.8397617	13.43	71.87125	44.38524	44.451157
1832	1858	28	3.7891426	1.2677144	14.242571	25.36	14.016001	9.382572	3.898857	4.344857			53.869488	58.136017
1833	1911	45	4.25	2.0042017	12.95462	19.0375	31.701681	9.2	3.1	4.3675			38.88334	39.463272
1834	1343	62	3.9061797	0.9811797	12.039888	22.553371	15.495226	8.770786	3.7050562	4.4775276			63.704838	62.52435
1835	359	64	4.6	1.647651	12.55	24	15.730873	9.1	3	4.4			45.340786	43.556347
1836	1416	70	2.9525425	1.9057971	9.259746	18.690678	37.202175	8.3	3.05	5.1754236	511.3		27.967476	26.464392
1837	607	37	4.3500004	1.1		23	16.2	8.7	3.1	3.6		54	59.402504	64.076836
1838	1348	79	4.8	1.3	13.6		22.1	9.4	4.3				56.59838	51.8863
1839	1467	69	4.5270834	1.3	14.095834		21.214584	9.831249	3.7687502				58.044147	55.40414
1840	2217	65	4.2401314	1.2919888		24.796053	16.531492	9.1799345	2.9901319	4.109868			59.340977	57.68532
1841	1905	58	4	1.1	15	26	14.6	9	2.8	3.9			54.221786	55.267307
1842	930	58	4.2276654	1.8319796	11.883248	21.38889	28.864466	9.61066	4.351523	3.690278			30.466198	30.222141
1843	910	80	3.8562913	2.092151	11.266225	22.69186	39.988663	8.962914	3.7205298	4.8729653			33.19918	29.474342
1844	4857	68	3.3000002	1.3	13.75	28.5	20.55	8.95	4.2	4.15			58.347603	56.044434
1845	1251	54	3.9815643	1.5307263	13.24162	22	20.466202	8.881285	2.9473214	4.286592		31.2	51.587814	51.663277
1846	2593	69	3.8921719	1.114394	11.5987625	23.493196	17.815405	9.365909	3.8406565	4.17551			52.204086	51.06869
1847	770	77	4.2	1.6	12.1		27.8	9	4.3			228.1	33.220394	30.749096
1848	1439	83	4.892029	1.2640096			28.174881	9.869806	3.446135				57.865356	51.965553
1849	2557	52	4.45	1.4	14.2	26	20.7	9.7	3.4499998	4.7			56.56301	57.357338
1850	751	77	4.2	1.0494505	11.1	23	16.88956	9.3	4.2	4.4			54.19936	51.355453
1851	1081	69	3.9814656	1.4592671	12.20388	22.840517	23.717241	8.879526	3.0077586	4.7405176			51.32887	48.849815
1852	3784	72	4.4	1.1	11.9	25	16.9	9.5	4.4	4.3			51.893288	50.114567
1853	788	71	4.3714285	1.022619	11.733333	26.119047	15.638095	9.507143	3.814286	4.3714285		39.8	57.125057	55.5607
1854	2608	70	3.6133537	1.3962733	12.170497	24.003105	22.004036	8.66118	3.330745	3.9347825			53.76291	51.098804
1855	488	32	4.3	1.3	12.05	24	17.15	8.75	3.4	4.8500004			50.45228	54.259987
1856	466	46	2.5541027	1.6717949	13.394872	27.523077	32.78795	8.091794	4.4584613	3.8141026			48.353306	49.494217
1857	1873	69		1.5	12.4		31.1						36.59495	35.186558
1858	1934	45	3.919403	1.5705223	12.024254	22.34375	21.736568	8.771641	3.5929105	4.495312			50.979656	52.321762
1859	1802	65	4.2	1.25	12.85	24	16.400002	9.2	3.7	4.3999996			46.546505	45.9554
1860	2457	65	4.5	1.4	15.3		28	10.3	3.4				54.057976	52.31584
1861	1667	40	4.337755	1.1081632	11.9	24.5	16.9	8.987755	2.6826534	4.240816		152.8	57.917095	62.08791
1862	1760	73	4.290551	1.0452754	11.965625	24.296875	17.759842	9.081818	3.095455	3.8265626			55.15675	53.229362
1863	937	39	4.5969076	1.4159794	15.299999	26.5	14.766236	9.872422	3.5505157	4.6			59.1497	61.89913
1864	1207	61	1.8999999	1.7666667	10.516667	22.5	50.149994	7.533334	4.8166666	4.4166665		96.816666	42.26504	41.028584
1865	2361	56	3.6	1.1	12.4	30.61111	19.05	8.7	3.3	4.4444447			54.609413	56.098396
1866	1070	70	3.303448	1.1500001	11.840805	28.195402	14.631323	8.305173	3.7456896	4.0571837			49.697884	48.323162
1867	1176	56	4.096667	1.45	12.733334	26.033333	20.220001	8.673333	3.13	4.576667			53.53715	53.453384
1868	1060	71	4.6085267	1.3492247	13.447675	23.248062	20.071318	9.276743	3.5976744	4.216279		122.45	55.609943	52.661278
1869	2753	79	3.9074588	2.568033	11.293681	22.210382	34.832516	9.414917	3.062707	4.7713113			25.962944	22.858908
1870	1853	42	4.322102	3.966304	12.915217	23	36.180798	8.577173	3.2181158	4.8329716			17.895864	17.612309
1871	1942	73	4.2718754	1.6125	13.731958	24.8125	26.790623	8.409375	3.040625	4.053125			47.834328	44.709435
1872	943	74	4.423118	1.3698924	12.098388	24.188171	20.12043	8.969355	4.1306453	4.5612903			40.69021	38.536343
1873	734	37	4.45	1.1500001	12.049999	26.5	13.650001	8.7	3.3	4.1000004			56.56501	60.877716
1874	357	53	4.1110387	1.3311688	10.885389	25.512987	22.220455	9.608767	3.922078	4.478571			44.377087	45.540066
1875	2708	67	4.4	1.3	9.9	25	35.6	9.65	3.9500003	4.8500004			46.47555	45.653885
1876	3289	60		1.1			15.7						53.84991	54.51933
1877	349	56		1.1	12.7								54.609413	56.098396
1878	917	37	4	1.1	12.950001	28.5	17.45	8.65	3.4	3.85		76.95	59.402504	64.076836
1879	2332	66	4.2	1.4	14.7	26	17	9.4	3.3	4.3			53.890694	51.985252
1880	2027	41	4.2255263	1.5139474	14.697105	25.5	10.210526	8.971523	3.6069539	4.571854			54.235283	56.351135
1881	1840	72	4.3	1.3	13.35		24.6	9.1	3.4	4.4			57.674496	54.507732
1882	578	55	3.4	1.7	10.1	26	20	8.9	4.7	5.3			33.165394	33.387707
1883	840	58	4.1749997	1.0749999	13.125	27.25	15.3	9.075	3.2750003	4.0499997		133.7	55.79781	56.954777
1884	3115	64	4.3	1.4	11.6		24.1	9.2	3.5				54.228382	52.72908
1885	638	57	4.6	1.4	14.5	24	17.2	9.1	3.2	4.6			55.518612	55.3738
1886	3803	47	4.1391172	2.543235	13.191176	27.520588	27.762058	9.036176	3.7370586	4.7599998			28.944664	28.771416
1887	1599	72	4.4	1.3	14.1	26	18.8	9.2	2.9	4.3			57.674496	54.507732
1888	2309	59		1.4	13.3		22.5						55.131298	54.62997
1889	2796	63	4.1	1.3499999	15.95	25	21.650002	9.4	4.45	4.4			56.83064	55.546387
1890	528	50	3.5301323	1.6513245			24.757616	8.809603	4.1602645				37.14188	38.19632
1891	1552	77	4.5	1.1	12.6		20.5	9.8	3.6	4.2			51.19082	48.36928
1892	2254	73	4.25	1.1	13.816585	26.72195	13.917073	9.55561	4.1834145	4.122195			51.748188	49.78213
1893	997	61	4	0.9	13.7	26.5	24	9.25	3.65	3.5500002			68.70714	70.112045
1894	916	61	4.2592716	1.3298012	11.406623	22.5	23.023178	9.294371	3.2748344	4.75			58.20967	57.31319
1895	1002	75	3.9	1.35	14.35	22.5	23	8.450001	3.1	4.25			55.547485	51.653595
1896	978	69	4.0074325	2.3554053	10.889526	22.817568	23.440542	9.058784	4.5489864	4.334121		145	49.1928	47.49134
1897	1299	83	4.403179	2.1169543	10.49799	18.149426	26.159197	9.089306	2.9835262	5.171839		72.8	24.265541	21.570625
1898	1552	76	4.3999996	1.3	15.7	27	12.5	9.35	3	3.8			57.044945	52.971027
1899	750	66	4.45	1.3	14.299998		11.35	9.25	2.4				58.61281	56.677193
1900	2880	64	3.6833332	1.3676329	13.700001	24.5	31.450243	9.333333	3.75	4.231401			57.022766	55.396656
1901	1654	56	4.162209	1.1479652	13.312209	25.02035	17.142443	9.25814	2.4061048	4.5		182.3	52.13007	53.437027
1902	365	80	4.9	1.2	12.9	26	20.8	9.1	4	4.7			45.94248	42.64176
1903	2279	87	3.5	1.4	11.9	21	21.3	8.3	3.4	4.5			50.951714	44.87757
1904	941	67	4.3999996	0.947619	11.749999	21	11.1142845	9.097619	3.15	4.25			62.75981	62.43448
1905	593	65	3.5706522	2.1246378	11.106147	22.474638	21.572464	9.155435	4.2289853	4.0826087			26.414522	25.416174
1906	1872	69	4.2025642	2.2079487	9.569488	22.802565	30.807436	9.191794	4.024615	5.0023074			23.710228	22.338026
1907	2951	74	4.303955	1.191808	12.610169	20.836477	19.15565	9.4726	3.6514122	4.7160378			47.93495	45.735188
1908	3928	72	2.55	0.95000005	12.7		34	8.3	4				63.416546	61.88222
1909	1113	46	4.936743	1.6473485	14.3	19	36.45379	10.326137	3.8867424	5.25			41.29937	43.19195
1910	1764	53	4.4	1.6	14.8	21.5	19.25	9.3	2.9	3.9			48.533638	48.708626
1911	4094	61	3.6	1.4	14.3	22	22.4	9	3.2	4.3			54.759468	53.803497
1912	796	74	3.35	1.3499999	13.9	24.5	26.599998	9.2	3.3	4.85		79.9	55.00404	51.479908
1913	1133	82	4.4	1.4	11.5	24	19.5	9.5	3.9	4.3			38.263165	34.894577
1914	4032	72	4.2	1.4	14.3	31	20.4	9.2	3.4	4.6			52.947163	49.83642
1915	2490	56	4.042402	1.8382353	11.766175	22.745098	17.745344	8.71299	2.9301472	4.8			41.007267	40.409073
1916	701	66	4.8	1.4270002	13.2	26.5	16.85	9.5	2.9	4.1		114.9	52.93521	51.02583
1917	1445	68	3.6363633	1.0409092	11.627273	21.045454	6.745455	9.381818	3.45	3.590909			58.03972	57.289818
1918	405	74	3.9904761	1.6502382	10.768095	26.116667	30.749523	8.709524	3.6333334	4.6019044		149.3	43.691154	40.447247
1919	357	68	2.9136362	1.1386362	9.588182	22.475	12.184092	7.8775	3.638636	4.579545			50.797424	49.788193
1920	938	55	4.1	1.4	13.4		21.8	9.4	4.1				55.922626	56.20027
1921	1449	49	4.6	1.4	16.4		13.8	9.1	4.3				57.24946	58.59705
1922	723	64	4.55	1		26.5	13.849999	9.200001	4.25	4.2		162.3	59.235138	59.26605
1923	1109	71	2.7334213	1.6413158	12.806052	31.16842	31.199476	8.094737	3.9926312	3.5599997		99.65	45.30405	42.508743
1924	1568	54	4.286313	1.6539105	15.796666	27.459538	20.013687	9.46676	3.6687155	4.08237		162.3	46.785297	46.723927
1925	4148	40	2.9575675	1.4086485	9.081422	21.015545	23.187294	7.764167	3.2280555	5.6246123	232.95		46.447456	49.349884
1926	1572	49	3.4891427	1.1	11.166216	22.96	23.264286	8.705142	3.1714287	4.3005714	470.44	183.98201	56.10995	58.92409
1927	192	75	4.2328124	4.694531	9.880052	19.299479	64.92838	8.785677	5.158073	5.906511			9.766665	8.599722
1928	2829	19	4.76699	1.6	16.298058	23.179611	25.707766	10.182039	3.751942	5.06602			59.375397	61.463745
1929	2306	59	4.4	1.4	15.7	27	19.5	9.2	2.8	5			55.131298	54.62997
1930	2488	73	4	1.55	11.370271	27.458334	25.540277	9.5	3.4	3.998611			34.8804	32.93138
1931	2909	57	4.017948	2.1394734	10.716667	19	31.833334	8.444871	4.0589743	5.0494685			34.7301	33.861095
1932	3349	58	4.4	1.5	14.2	24	19.7	9.3	3.5	4.7			51.089043	50.56216
1933	1286	51	3.8735077	1.4		27	16.6			4.8			56.786415	57.770576
1934	3394	66	4.2	1.4	15.2	23	16.65	9.3	4.4	3.8			54.234337	52.34147
1935	1712	72	3.95	1.7	14.15	21	28.8	8.700001	2.7	4.4			43.058247	40.149574
1936	1175	61	4.296	1.3	10.682		12.363999	8.672001	4.0959997				59.60144	58.759876
1937	1380	54	4.1754274	1.6425215	6.7425213	21.11111	15.449145	8.741668	3.0418806	4.211111			47.8583	47.867447
1938	1214	54	4.5669446	1.4330556	13.031388	27.677778	21.864723	9.650833	2.7330554	4.383056		99.69695	54.711327	55.035404
1939	389	72	3.7978873	2.6764083	11.099648	16.686619	48.85775	8.5760565	3.1468308	5.0950704			18.984255	17.44898
1940	320	80	4.5	1.1	10.3		12.7	10.5	4.7				50.79517	47.37198
1941	2854	43	4.8	1.4	15.3		14	10	3.5				58.787785	61.076473
1942	1826	68	4.079143	1.098	10.697321	27.097143	19.32057	9.346001	3.792286	4.2837143			52.620995	51.653282
1943	2010	53	4.0759563	1.3852459	12.278142	24.907104	28.920765	9.065574	4.009016	4.5374317			42.805977	43.863503
1944	1559	78	3.1999996	1.285	12.359523	26.5	19.16	9.25	4.05	4.314706			57.849457	53.321888
1945	2033	34	4.2	5.6056647	10.775862	18.746305	59.624874	8.198769	3.8275862	4.7761083			12.440182	12.165432
1946	2725	69	4.191282	2.0161538	11.728205	24.321875	27.966156	9.441539	3.2576923	4.9378123			35.28957	32.882713
1947	314	72	4.2	1	11.4	30	15.3	8.6	3.3	4.1		175	57.926643	56.235134
1948	231	71	3.9685717	1.1842856	12.347142	23.014286	28.690714	8.489047	5.2761903	4.2761903		189.40886	49.560986	47.902607
1949	1278	63	4.45	1.3499999	11.85	21.5	21.1	9.6	2.5	4.5			42.09816	41.59414
1950	2487	46	3.3	1.4	15.1		12.6	8.4	2.8				57.98843	59.83676
1951	2401	75	4.1071424	1.1226708	13.229192	21.918367	20.740683	9.020807	3.8428571	3.7948978			50.74939	48.332535
1952	1706	72	4.2	1.3	12.5	21	18.6	9.3	2.9	4.2			57.674496	54.507732
1953	684	66	4.1	1.7	16.75		19.8	9.6	4.4				44.798996	42.880447
1954	1403	64	3.907767	2.4504855	11.909708	14.851851	27.602667	8.820873	2.6655343	4.4466023	0.78	135.9	33.5478	33.120365
1955	665	62	4.6	1	14.3	24	15.6			4.4			59.71196	60.338528
1956	3621	57	4.19	3.86	16.89	17.8	49.1	8.3	5.0299997	3.2199998			27.753363	27.070858
1957	1813	65	4.2	1.6000001	9	24	29.02037	8.9	4	5.75	12.16		34.357162	33.392727
1958	1157	67	4.2803574	2.3442855	13.155	24.032143	30.806427	9.180357	3.2485714	4.6857142			32.24643	30.287771
1959	972	62	4.2235894	3.0251281	11.549999	20.03077	36.959484	8.188718	4.0541024	5.560769		50.7	16.796793	15.981384
1960	1644	78	4.266505	1.7199029	11.418932	24.379581	25.263107	9.324757	3.360922	4.4979057	23.402658	134.75	41.509987	37.666615
1961	1011	56	4.3470416	1.5715977	12.566223	23.824444	15.028402	9.387574	3.7289941	4.652889			49.28272	49.026245
1962	384	61	4.55	1	14.4		12.65	9.5	3.35				59.909393	60.711563
1963	428	75	3.5458336	1.7097223	9.184721	23.36111	20.540276	8.200001	2.7250001	4.2708335			41.913338	38.511223
1964	2736	57	3.6	1.5	12.549999	22	24.6	8.8	4.05	4.65	46.8		51.470455	51.070366
1965	204	55	4.478431	1.4879901	13.752206	25.022058	18.766176	8.680392	2.4117646	4.4519606		92.05	52.175552	52.192207
1966	1706	69	4.7	1	14.3	24	24.6	9.2	3.4	3.5			58.42927	57.4475
1967	784	71	1.5304468	1.2687151	10.112011	24.988827	17.878214	7.26676	4.0131283	3.499162		164.56561	45.309696	43.646038
1968	294	61	3.6666667	1.5233333	12.928334	25.766666	22.529999	8.69	3.368333	4.375		141.6	49.80157	48.71443
1969	1534	49	4.6	1.5	12.2		19.4	9.7	3.3				52.868114	53.907627
1970	4295	77	3.2	2.7	10.5		27.6	8.7	4.2				24.47719	21.742151
1971	3772	35	3.2811852	1.8108245	11.033762	26.350515	38.28453	8.420103	3.5373712	4.3734536			46.1514	48.022808
1972	2037	68	4.2	1.4	12.3		38.8	9.3	3.6				39.7453	38.495796
1973	2009	73	3.567284	1.4984567	10.777778	23.851852	21.012346	8.563888	3.5885801	4.464506			51.465942	48.24729
1974	2484	46	4.3066177	1.637255	13.026154	24.441177	20.507843	9.1470585	3.834314	4.267647			48.41233	49.481705
1975	462	58	4.3500004	1.1500001	12.1	27	19.2	9.049999	3.9	4		114	51.63176	52.508015
1976	644	78	4.1961536	1.5384616	10.638461	22.538462	32.20769	9.388461	3.6269233	5.0692306		34.4	34.70922	31.98733
1977	1402	43	4.52975	1.4552499	15.432001	25.1675	22.519499	9.2875	3.79	4.422		216.25151	56.2477	58.2942
1978	1540	62	4.2137194	1.3957317	13.696952	27.530487	21.612804	8.827744	2.5844512	5.096647		81.7	54.787014	53.686844
1979	481	42	4.679654	1.5448052	15.185335	26.209957	14.3188305	9.377057	2.826407	4.46645		202.4725	53.08078	55.05999
1980	698	84	4.2	0.95	12.75	29	12.299999	9.05	3	4.8		41.1	59.771236	55.17481
1981	1035	68	4.4	1.2	12.5	25	19.3	9.9	3.5	4.3			47.483463	46.382267
1982	1429	66	4.2058477	2.2511697	11.182163	22.681286	35.873978	8.620468	3.3342106	5.249415		98.55	31.87771	30.011562
1983	1565	54	3.2788463	1.5519232	14.95	23.5	14.832694	8.328845	2.6903846	4.25		52.350002	49.81096	49.833828
1984	964	49	4.859375	1.459375	14.8125	26.5	23.340624	9.65	3.415625	4.4468746		134.11249	54.70306	55.872993
1985	380	51	2.2692857	1.6316668	9.481428	26.152382	56.625473	7.8029413	4.162745	4.6811905		103.56404	48.86178	49.332737
1986	1632	34	3.85291	2.0285714	9.843387	21.031746	20.126455	8.93254	3.0574076	4.298413	940	44.1	40.277607	41.66226
1987	643	70	3.95	1.0286517	11.8		16.25	8.65	3		0.9	131.7	56.676567	55.459206
1988	1234	83	3.8	1.9555554	10.28889	11.555555	25.783333	8.7	2	3.8944447		51.65	35.862644	31.622362
1989	1559	42	4.4	1.367647	13.414705	26.264706	16.047058	9.152942	2.488235	4.697058			45.243412	47.827614
1990	1204	47	3.8873239	1.0934272	14.074649	25.840376	14.816433	9.065024	4.3504696	4.762911		47.7371	57.019054	60.23486
1991	1294	70	4.4915385	1.4758974	12.131024	25.961538	25.06205	8.989487	2.694872	5.11641		24.9	51.202015	48.57066
1992	190	51	3.881316	1.7605263	12.612105	25.339474	33.41368	9.378684	3.6189473	3.948158		62.56429	32.51836	33.070877
1993	791	70	4.367262	4.817262	10.464286	18.958334	50.569637	7.8190475	3.482738	5.8202386			12.793759	11.342886
1994	1582	61	3.75873	1.5095237	14.282936	23.924603	19.703571	8.779366	3.0873015	4.0551586			50.42837	49.25609
1995	1469	71	4.2	1.4	12.3	24	30.1	9.8	3.1	4.7			53.097706	50.167007
1996	981	63	4.5435486	1.7467742	14.924194	26.935484	17.883871	9.056452	3.6677418	4.4403224			42.18368	40.64813
1997	236	40	3.65	1.45	16.05	25	14.45	9.35	2.9	4.9		110.5	57.374413	59.901997
1998	1086	68	4	1.55	12.1625	24.5	22.45	8.8	3.2	4.45			47.622665	45.2308
1999	351	68	4.2653656	1.4760976	11.157561	19	24.330488	8.868536	3.1719513	4.4			51.57981	49.284176
[truncated: 258 more rows]
